# Supplementary material for: MCC: automated mass and charge curation at the genome scale applied to C. tuberculostearicum
Source: Microbiol Spectr. 2025 Dec 31;14(2):e03200-24. doi: 10.1128/spectrum.03200-24 (PMC12893189; doi:10.1128/spectrum.03200-24)
Supplement: Supplemental material S1 — Reaction report Corynebacterium tuberculostearicum model. [file spectrum.03200-24-s0001.csv]

	Id	Unbalanced Reaction	Unbalanced Type	Reason	Shared Metabolites	Mass Difference	Charge Difference
0	CMCBTFL	Reaction(id='CMCBTFL', name='CMCBTFL', metabolites={Metabolite(id='cmcbtt_c', name='Carboxymycobactin T (R=8 carbon, final carbon is carboxyl group)', formula=C33H46N5O12, charge=-1, SBO='0000247'): -1.0, Metabolite(id='fe3_e', name='Iron (Fe3+)', formula=Fe, charge=3, SBO='0000247'): -1.0, Metabolite(id='fcmcbtt_c', name='Iron(III) chelated carboxymycobactin T (R=8 carbon, final carbon is carbox…	Mass, Charge	CMCBTFL	fcmcbtt_c, fe3_e, h_c, cmcbtt_c	Fe: -1.0	-1.0
1	CMCBTFU	Reaction(id='CMCBTFU', name='CMCBTFU', metabolites={Metabolite(id='fcmcbtt_c', name='Iron(III) chelated carboxymycobactin T (R=8 carbon, final carbon is carboxyl group)', formula=C33H44N5O12, charge=-1, SBO='0000247'): -1.0, Metabolite(id='cmcbtt_c', name='Carboxymycobactin T (R=8 carbon, final carbon is carboxyl group)', formula=C33H46N5O12, charge=-1, SBO='0000247'): 1.0, Metabolite(id='fe3_c',…	Mass, Charge	CMCBTFU	fcmcbtt_c, fe3_c, h_c, cmcbtt_c	Fe: 1.0	1.0
2	CYO1_KT	Reaction(id='CYO1_KT', name='Ubiquinol cytochrome c reductase', metabolites={Metabolite(id='ficytc_c', name='Ferricytochrome c C42H52FeN8O6S2', formula=C42FeH54N8O6S2, charge=3, SBO='0000247'): -2.0, Metabolite(id='h_c', name='H+', formula=H, charge=1, SBO='0000247'): 44.0, Metabolite(id='q8h2_c', name='Ubiquinol-8', formula=C49H76O4, charge=0, SBO='0000247'): -1.0, Metabolite(id='focytc_c', name…	Mass, Charge	CYO1_KT	focytc_c, h_c, h_p, q8h2_c, q8_c, ficytc_c	C: -18.0, N: -8.0, O: -4.0, S: -4.0	44.0
3	CYO1b	Reaction(id='CYO1b', name='CYO1b', metabolites={Metabolite(id='focytc_c', name='Ferrocytochrome c C42H53FeN8O6S2', formula=C33FeH32N4O4, charge=2, SBO='0000247'): -2.0, Metabolite(id='o2_c', name='O2 O2', formula=O2, charge=0, SBO='0000247'): -0.5, Metabolite(id='ficytc_c', name='Ferricytochrome c C42H52FeN8O6S2', formula=C42FeH54N8O6S2, charge=3, SBO='0000247'): 2.0, Metabolite(id='h2o_c', name=…	Mass, Charge	CYO1b	focytc_c, o2_c, h2o_c, h_c, ficytc_c	C: 18.0, N: 8.0, O: 4.0, S: 4.0	-44.0
4	FCLT2	Reaction(id='FCLT2', name='FCLT2', metabolites={Metabolite(id='fmcbtt_c', name='Iron(II) mycobactin T', formula=C43FeH71N5O10, charge=4, SBO='0000247'): -1.0, Metabolite(id='ppp9_c', name='Protoporphyrin', formula=C34H32N4O4, charge=-2, SBO='0000247'): -1.0, Metabolite(id='h_c', name='H+', formula=H, charge=1, SBO='0000247'): -4.0, Metabolite(id='mcbtt_c', name='Mycobactin T', formula=C47H77N5O10…	Mass, Charge	FCLT2	h_c, pheme_c, mcbtt_c, fmcbtt_c, ppp9_c	C: 4.0	-8.0
5	FETRANS	Reaction(id='FETRANS', name='FETRANS', metabolites={Metabolite(id='fmcbtt_c', name='Iron(II) mycobactin T', formula=C43FeH71N5O10, charge=4, SBO='0000247'): -1.0, Metabolite(id='fe2_c', name='Fe2+ mitochondria', formula=Fe, charge=2, SBO='0000247'): 1.0, Metabolite(id='mcbtt_c', name='Mycobactin T', formula=C47H77N5O10, charge=0, SBO='0000247'): 1.0, Metabolite(id='h_c', name='H+', formula=H, cha…	Mass, Charge	FETRANS	mcbtt_c, fe2_c, h_c, fmcbtt_c	C: 4.0	-8.0
6	Growth	Reaction(id='Growth', name='Biomass reaction', metabolites={Metabolite(id='10fthf_c', name='10-Formyltetrahydrofolate', formula=C20H21N7O7, charge=-2, SBO='0000247'): -0.000223, Metabolite(id='ala__L_c', name='L-Alanine', formula=C3H7NO2, charge=0, SBO='0000247'): -0.513689, Metabolite(id='amet_c', name='S-Adenosyl-L-methionine', formula=C15H23N6O5S, charge=1, SBO='0000247'): -0.000223, Metabolit…	Mass, Charge	Growth	zn2_c, coa_c, leu__L_c, pi_c, 10fthf_c, asp__L_c, phe__L_c, h2o_c, dctp_c, cl_c, dttp_c, met__L_c, lys__L_c, atp_c, glu__L_c, so4_c, val__L_c, h_c, cobalt2_c, fad_c, mlthf_c, trp__L_c, cu2_c, ctp_c, mg2_c, pydx5p_c, tyr__L_c, amet_c, ppi_c, cys__L_c, pro__L_c, datp_c, thmpp_c, gtp_c, ser__L_c, arg__L_c, ca2_c, fe3_c, ile__L_c, dgtp_c, k_c, uaagmda_c, thf_c, ribflv_c, asn__L_c, ala__L_c, mn2_c, na…	C: -42.66521899999998, H: 0.12941900000029283, N: -11.197223000000065, O: -15.639038000000156, S: -0.25062599999999996, P: -0.986092999999991, Ca: -0.005205, Cl: -0.005205, Co: -0.0001, Cu: -0.000709, Fe: -0.014523, K: -0.195193, Mg: -0.008675, Mn: -0.000691, Zn: -0.000341	65.80639300000007
7	PROTRS	Reaction(id='PROTRS', name='Prolyl-tRNA synthetase', metabolites={Metabolite(id='trnapro_c', name='TRNA(Pro)', formula=C15H25O16P2R, charge=0, SBO='0000247'): -1.0, Metabolite(id='pro__L_c', name='L-Proline', formula=C5H9NO2, charge=0, SBO='0000247'): -1.0, Metabolite(id='atp_c', name='ATP C10H12N5O13P3', formula=C10H12N5O13P3, charge=-4, SBO='0000247'): -1.0, Metabolite(id='protrna_c', name='L-P…	Mass, Charge	PROTRS	atp_c, h_c, amp_c, ppi_c, protrna_c, pro__L_c, trnapro_c	C: -15.0, O: -15.0, P: -2.0	24.0
8	PRDX	Reaction(id='PRDX', name='Peroxidase (multiple substrates)', metabolites={Metabolite(id='meoh_c', name='Methanol', formula=CH4O, charge=0, SBO='0000247'): -1.0, Metabolite(id='h2o2_c', name='Hydrogen peroxide', formula=H2O2, charge=0, SBO='0000247'): -1.0, Metabolite(id='fald_c', name='Formaldehyde', formula=CH2O, charge=0, SBO='0000247'): 1.0, Metabolite(id='h2o_c', name='H2O H2O', formula=H2O, …	Mass, Charge	PRDX	h2o2_c, h2o_c, h_c, meoh_c, fald_c	O: -1.0	2.0
9	RXN0947	Reaction(id='RXN0947', name='lipoyl(octanoyl) transferase', metabolites={Metabolite(id='ocACP_c', name='Octanoyl-ACP (n-C8:0ACP)', formula=C19H35N2O8PR, charge=-1, SBO='0000247'): -1.0, Metabolite(id='lpplys__L_c', name='[lipoyl-carrier protein]-L-lysine', formula=C6H13N2OR, charge=0, SBO='0000247'): -1.0, Metabolite(id='lppoctlys__L_c', name='[lipoyl-carrier protein] N6-octanoyl-L-lysine', formu…	Mass, Charge			C: -11.0, N: -2.0, O: -7.0, P: -1.0, R: -1.0, No: 1.0	23.0
10	RXN6264	Reaction(id='RXN6264', name='HAD family hydrolase', metabolites={Metabolite(id='2hcarb_c', name='(R)-2-halocarboxylate', formula=C2HO2, charge=-1, SBO='0000247'): -1.0, Metabolite(id='h2o_c', name='H2O H2O', formula=H2O, charge=0, SBO='0000247'): -1.0, Metabolite(id='s2hcarb_c', name='(S)-2-hydroxycarboxylate', formula=, charge=0, SBO='0000247'): 1.0, Metabolite(id='halani_c', name='halide anion'…	Mass, Charge	RXN6264	h2o_c, 2hcarb_c, h_c, halani_c, s2hcarb_c	O: -3.0, C: -2.0, R: 1.0	3.0
11	RXN1623	Reaction(id='RXN1623', name='1-acyl-sn-glycerol-3-phosphate acyltransferase', metabolites={Metabolite(id='lphp_c', name='2-lysophosphatidate', formula=, charge=0, SBO='0000247'): -1.0, Metabolite(id='acycoa_c', name='acyl-CoA', formula=C21H36N7O16P3S, charge=0, SBO='0000247'): -1.0, Metabolite(id='pa_cho_c', name='Phosphatidate(2-)', formula=C3H5O8PR, charge=-2, SBO='0000247'): 1.0, Metabolite(id…	Mass, Charge	RXN1623	lphp_c, h_c, pa_cho_c, coa_c, acycoa_c	O: 8.0, P: 1.0, C: 3.0, R: 1.0	-7.0
12	3OXOACYLACPREDUCTRXN	Reaction(id='3OXOACYLACPREDUCTRXN', name='3-oxoacyl-ACP reductase', metabolites={Metabolite(id='3haACP_c', name='(3R)-3-Hydroxyacyl-[acyl-carrier protein]', formula=C15H27N2O9PR, charge=-1, SBO='0000247'): -1.0, Metabolite(id='nadp_c', name='Nicotinamide adenine dinucleotide phosphate', formula=C21H25N7O17P3, charge=-3, SBO='0000247'): -1.0, Metabolite(id='3oaACP_c', name='3-oxoacyl-[acp]', formu…	Mass, Charge	3OXOACYLACPREDUCTRXN	h_c, nadph_c, nadp_c, 3haACP_c, 3oaACP_c	C: -15.0, N: -2.0, O: -9.0, P: -1.0, R: -1.0, No: 1.0	28.0
13	RXN9025	Reaction(id='RXN9025', name='glycogen/starch/alpha-glucan phosphorylase', metabolites={Metabolite(id='deadextrin_c', name='acyl phosphate', formula=C60H102O51, charge=0, SBO='0000247'): -1.0, Metabolite(id='pi_c', name='Phosphate', formula=HO4P, charge=-2, SBO='0000247'): -1.0, Metabolite(id='g1p_c', name='D-Glucose 1-phosphate', formula=C6H11O9P, charge=-2, SBO='0000247'): 1.0, Metabolite(id='h_…	Mass, Charge	RXN9025	pi_c, h_c, deadextrin_c, g1p_c	C: -54.0, O: -46.0	92.0
14	RXN6263	Reaction(id='RXN6263', name='HAD family hydrolase', metabolites={Metabolite(id='r2halocarb_c', name='(R)-2-halocarboxylate', formula=C2HO2, charge=-1, SBO='0000247'): -1.0, Metabolite(id='h2o_c', name='H2O H2O', formula=H2O, charge=0, SBO='0000247'): -1.0, Metabolite(id='2r2hfa_c', name='(2R)-2-hydroxyfatty acid', formula=, charge=0, SBO='0000247'): 1.0, Metabolite(id='halani_c', name='halide ani…	Mass, Charge	RXN6263	h2o_c, h_c, r2halocarb_c, halani_c, 2r2hfa_c	O: -3.0, C: -2.0, R: 1.0	3.0
15	RXN11410	Reaction(id='RXN11410', name='RXN-11410', metabolites={Metabolite(id='dgtp_c', name='DGTP C10H12N5O13P3', formula=C10H12N5O13P3, charge=-4, SBO='0000247'): -1.0, Metabolite(id='oh1_c', name='hydroxyl radical', formula=HO, charge=0, SBO='0000247'): -2.0, Metabolite(id='8oxdgtp_c', name='8-oxo-dGTP', formula=C19H19N7O6, charge=-2, SBO='0000247'): 1.0, Metabolite(id='h2o_c', name='H2O H2O', formula=…	Mass, Charge	RXN11410	h2o_c, h_c, 8oxdgtp_c, dgtp_c, oh1_c	C: 9.0, N: 2.0, O: -8.0, P: -3.0	-5.0
16	24157RXN	Reaction(id='24157RXN', name='glycosyltransferase family 4 protein', metabolites={Metabolite(id='pail_cho_c', name='1-phosphatidyl-1D-myo-inositol(1-)', formula=C20H30N6O12RS2, charge=-2, SBO='0000247'): -1.0, Metabolite(id='gdpmann_c', name='GDP-D-mannose', formula=C16H23N5O16P2, charge=-2, SBO='0000247'): -1.0, Metabolite(id='PMIM1_c', name='2-O-(α-D-mannosyl)-1-phosphatidyl-1D-myo-inositol', f…	Mass, Charge	24157RXN	pail_cho_c, PMIM1_c, h_c, gdpmann_c, gdp_c	C: -20.0, O: -12.0, R: -1.0, S: -2.0, N: -6.0	32.0
17	GLYCOPHOSPHORYLRXN	Reaction(id='GLYCOPHOSPHORYLRXN', name='GLYCOPHOSPHORYL-RXN', metabolites={Metabolite(id='glycogen_c', name='Glycogen', formula=C24H42O21, charge=0, SBO='0000247'): -1.0, Metabolite(id='pi_c', name='Phosphate', formula=HO4P, charge=-2, SBO='0000247'): -1.0, Metabolite(id='adextrin_c', name='α-limit dextrin', formula=C156H262O131, charge=0, SBO='0000247'): 1.0, Metabolite(id='g1p_c', name='D-Gluco…	Mass, Charge	GLYCOPHOSPHORYLRXN	h_c, pi_c, g1p_c, adextrin_c, glycogen_c	C: 138.0, O: 115.0	-230.0
18	RXN11860	Reaction(id='RXN11860', name="tRNA (cytidine(34)-2'-O)-methyltransferase", metabolites={Metabolite(id='trnacys34_c', name='cytidine34 in tRNA', formula=C9H11N3O11P2R, charge=-2, SBO='0000247'): -1.0, Metabolite(id='amet_c', name='S-Adenosyl-L-methionine', formula=C15H23N6O5S, charge=1, SBO='0000247'): -1.0, Metabolite(id='2mcystrna34_c', name="2'-O-methylcytidine34 in tRNA", formula=R, charge=0, …	Mass, Charge			C: -10.0, N: -3.0, O: -11.0, P: -2.0	15.0
19	38111RXN	Reaction(id='38111RXN', name='HAD family hydrolase', metabolites={Metabolite(id='s2halocarb_c', name='(S)-2-halocarboxylate', formula=C2HO2, charge=-1, SBO='0000247'): -1.0, Metabolite(id='h2o_c', name='H2O H2O', formula=H2O, charge=0, SBO='0000247'): -1.0, Metabolite(id='s2hcarb_c', name='(S)-2-hydroxycarboxylate', formula=, charge=0, SBO='0000247'): 1.0, Metabolite(id='halani_c', name='halide a…	Mass, Charge	38111RXN	h2o_c, h_c, s2halocarb_c, halani_c, s2hcarb_c	O: -3.0, C: -2.0, R: 1.0	3.0
20	RXN02921	Reaction(id='RXN02921', name='bifunctional folylpolyglutamate synthase/dihydrofolate synthase', metabolites={Metabolite(id='glu__L_c', name='L-Glutamate', formula=C5H8NO4, charge=-1, SBO='0000247'): -1.0, Metabolite(id='atp_c', name='ATP C10H12N5O13P3', formula=C10H12N5O13P3, charge=-4, SBO='0000247'): -1.0, Metabolite(id='mlthfglu_c', name='5,10-methylenetetrahydrofolate', formula=C20H22N7O6, ch…	Mass, Charge	RXN02921	mlthfglu_c, h_c, pi_c, adp_c, atp_c, glu__L_c	C: 15.0, N: 6.0, O: 3.0	-16.0
21	2HALOACIDDEHALOGENASERXN	Reaction(id='2HALOACIDDEHALOGENASERXN', name='HAD family hydrolase', metabolites={Metabolite(id='s2halocarb_c', name='(S)-2-halocarboxylate', formula=C2HO2, charge=-1, SBO='0000247'): -1.0, Metabolite(id='h2o_c', name='H2O H2O', formula=H2O, charge=0, SBO='0000247'): -1.0, Metabolite(id='2r2hfa_c', name='(2R)-2-hydroxyfatty acid', formula=, charge=0, SBO='0000247'): 1.0, Metabolite(id='halani_c',…	Mass, Charge	2HALOACIDDEHALOGENASERXN	h2o_c, h_c, s2halocarb_c, halani_c, 2r2hfa_c	O: -3.0, C: -2.0, R: 1.0	3.0
22	FORMYLTHFGLUSYNTHRXN	Reaction(id='FORMYLTHFGLUSYNTHRXN', name='bifunctional folylpolyglutamate synthase/dihydrofolate synthase', metabolites={Metabolite(id='glu__L_c', name='L-Glutamate', formula=C5H8NO4, charge=-1, SBO='0000247'): -1.0, Metabolite(id='atp_c', name='ATP C10H12N5O13P3', formula=C10H12N5O13P3, charge=-4, SBO='0000247'): -1.0, Metabolite(id='fthfglu_c', name='N10-formyltetrahydrofolate', formula=C20H23N…	Mass, Charge	FORMYLTHFGLUSYNTHRXN, FORMATETHFLIGRXN	h_c, pi_c, adp_c, fthfglu_c, atp_c	C: 15.0, N: 6.0, O: 4.0	-16.0
23	RXN14371	Reaction(id='RXN14371', name='1,4-alpha-glucan branching protein', metabolites={Metabolite(id='14glucan_c', name='1,4-alpha-D-glucan', formula=C24H42O21, charge=0, SBO='0000247'): -1.0, Metabolite(id='16glu14glucan_c', name='(1,6)-α-D-glucosyl-(1,4)-α-glucan', formula=C30H52O26, charge=0, SBO='0000247'): 1.0, Metabolite(id='h_c', name='H+', formula=H, charge=1, SBO='0000247'): -10.0}, SBO='000021…	Mass, Charge	RXN14371, GLYCOGENBRANCHRXN	14glucan_c, h_c	C: 6.0, O: 5.0	-10.0
24	MCBTS3	Reaction(id='MCBTS3', name='MCBTS3', metabolites={Metabolite(id='atp_c', name='ATP C10H12N5O13P3', formula=C10H12N5O13P3, charge=-4, SBO='0000247'): -1.0, Metabolite(id='bhb_c', name='(R)-3-Hydroxybutanoate', formula=C4H7O3, charge=-1, SBO='0000247'): -1.0, Metabolite(id='lys__L_c', name='L-Lysine', formula=C6H15N2O2, charge=1, SBO='0000247'): -2.0, Metabolite(id='nadp_c', name='Nicotinamide aden…	Mass	MCBTS3	ser__L_c, coa_c, pi_c, bhb_c, h2o_c, nadph_c, cmcbtt_c, lys__L_c, atp_c, h_c, nadp_c, adp_c, o2_c, salc_c, co2_c, occoa_c	O: -1.0	0.0
25	MYCTR	Reaction(id='MYCTR', name='MYCTR', metabolites={Metabolite(id='msh_c', name='Mycothiol (reduced)', formula=C17H30N2O12S, charge=0, SBO='0000247'): -2.0, Metabolite(id='nadp_c', name='Nicotinamide adenine dinucleotide phosphate', formula=C21H25N7O17P3, charge=-3, SBO='0000247'): -1.0, Metabolite(id='h_c', name='H+', formula=H, charge=1, SBO='0000247'): 1.0, Metabolite(id='mssg_c', name='Mycothiol …	Mass	MYCTR	h_c, nadph_c, nadp_c, msh_c, mssg_c	S: -1.0	0.0
26	MYCTR2	Reaction(id='MYCTR2', name='MYCTR2', metabolites={Metabolite(id='gthox_c', name='Oxidized glutathione', formula=C20H30N6O12S2, charge=-2, SBO='0000247'): -1.0, Metabolite(id='msh_c', name='Mycothiol (reduced)', formula=C17H30N2O12S, charge=0, SBO='0000247'): -2.0, Metabolite(id='gthrd_c', name='Reduced glutathione', formula=C10H16N3O6S, charge=-1, SBO='0000247'): 2.0, Metabolite(id='mssg_c', name…	Mass	MYCTR2	h_c, gthrd_c, gthox_c, msh_c, mssg_c	S: -1.0	0.0
27	RXN06484	Reaction(id='RXN06484', name='RXN0-6484', metabolites={Metabolite(id='trnash3ext_c', name="tRNA precursor with a short 3' extension", formula=O5P3R, charge=0, SBO='0000247'): -1.0, Metabolite(id='tRNAun_c', name='uncharged tRNA', formula=HOPR, charge=3, SBO='0000247'): 1.0, Metabolite(id='nmp_c', name="nucleoside 5'-monophosphate", formula=H2O4P2R, charge=0, SBO='0000247'): 1.0, Metabolite(id='h_…	Mass	RXN06484	nmp_c, tRNAun_c, h_c, trnash3ext_c	R: 1.0	0.0
28	RXN06482	Reaction(id='RXN06482', name='ribonuclease PH', metabolites={Metabolite(id='trnash3ext_c', name="tRNA precursor with a short 3' extension", formula=O5P3R, charge=0, SBO='0000247'): -1.0, Metabolite(id='pi_c', name='Phosphate', formula=HO4P, charge=-2, SBO='0000247'): -1.0, Metabolite(id='rnsppi_c', name='ribonucleoside diphosphate', formula=H5O8P3R, charge=0, SBO='0000247'): 1.0, Metabolite(id='t…	Mass	RXN06482	rnsppi_c, tRNAun_c, h_c, trnash3ext_c, pi_c	R: 1.0	0.0
29	RXN06481	Reaction(id='RXN06481', name='ribonuclease PH', metabolites={Metabolite(id='CPD02352_c', name="tRNA precursor with a 5' extension and a short 3' extension", formula=, charge=0, SBO='0000247'): -1.0, Metabolite(id='pi_c', name='Phosphate', formula=HO4P, charge=-2, SBO='0000247'): -1.0, Metabolite(id='CPD02354_c', name="tRNA precursor with a 5' extension", formula=HOPR, charge=3, SBO='0000247'): 1.…	Mass	RXN06481	CPD02352_c, rnsppi_c, h_c, pi_c, CPD02354_c	O: 5.0, P: 3.0, R: 2.0	0.0
30	RXN06483	Reaction(id='RXN06483', name='RXN0-6483', metabolites={Metabolite(id='CPD02352_c', name="tRNA precursor with a 5' extension and a short 3' extension", formula=, charge=0, SBO='0000247'): -1.0, Metabolite(id='rnsmp_c', name="ribonucleoside 5'-monophosphate", formula=H2O4P2R, charge=0, SBO='0000247'): 1.0, Metabolite(id='CPD02354_c', name="tRNA precursor with a 5' extension", formula=HOPR, charge=3…	Mass	RXN06483	CPD02352_c, h_c, CPD02354_c, rnsmp_c	O: 5.0, P: 3.0, R: 2.0	0.0
31	RXN020	Reaction(id='RXN020', name='prolipoprotein diacylglyceryl transferase', metabolites={Metabolite(id='prolppcys_c', name='[prolipoprotein]-L-cysteine', formula=C3H5NOR, charge=0, SBO='0000247'): -1.0, Metabolite(id='pglyc_c', name='phosphatidylglycerol', formula=C8H12O10PR, charge=-1, SBO='0000247'): -1.0, Metabolite(id='12dglcys_c', name='[prolipoprotein]-S-1,2-diacyl-sn-glyceryl-L-cysteine', form…	Mass			R: -1.0	0.0
32	AMMQT8	Reaction(id='AMMQT8', name='S-adenosylmethione:2-demthylmenaquinone methyltransferase (menaquinone 8)', metabolites={Metabolite(id='2dmmq8_c', name='2-Demethylmenaquinone 8', formula=C50H70O2, charge=0, SBO='0000247'): -1.0, Metabolite(id='amet_c', name='S-Adenosyl-L-methionine', formula=C15H23N6O5S, charge=1, SBO='0000247'): -1.0, Metabolite(id='h_c', name='H+', formula=H, charge=1, SBO='0000247…	Charge	AMMQT8	h_c, amet_c, mql8_c, 2dmmq8_c, ahcys_c		-2.0
33	BMNMSHS	Reaction(id='BMNMSHS', name='BMNMSHS', metabolites={Metabolite(id='bmn_c', name='Bimane', formula=C10H12N2O2, charge=0, SBO='0000247'): -1.0, Metabolite(id='msh_c', name='Mycothiol (reduced)', formula=C17H30N2O12S, charge=0, SBO='0000247'): -1.0, Metabolite(id='bmnmsh_c', name='Bimane conjugated mycothiol (mtb)', formula=C27H40N4O14S, charge=0, SBO='0000247'): 1.0, Metabolite(id='h_c', name='H+',…	Charge	BMNMSHS	bmnmsh_c, h_c, bmn_c, msh_c		2.0
34	BTS2	Reaction(id='BTS2', name='Biotin synthase (ala-L producing)', metabolites={Metabolite(id='cys__L_c', name='L-Cysteine', formula=C3H7NO2S, charge=0, SBO='0000247'): -1.0, Metabolite(id='dtbt_c', name='Dethiobiotin', formula=C10H17N2O3, charge=-1, SBO='0000247'): -1.0, Metabolite(id='ala__L_c', name='L-Alanine', formula=C3H7NO2, charge=0, SBO='0000247'): 1.0, Metabolite(id='btn_c', name='Biotin', f…	Charge	BTS2	h_c, dtbt_c, ala__L_c, cys__L_c, btn_c		2.0
35	DHNAOT4	Reaction(id='DHNAOT4', name='1,4-dihydroxy-2-naphthoate octaprenyltransferase', metabolites={Metabolite(id='dhna_c', name='1,4-Dihydroxy-2-naphthoate', formula=C11H7O4, charge=-1, SBO='0000247'): -1.0, Metabolite(id='octdp_c', name='All-trans-Octaprenyl diphosphate', formula=C40H65O7P2, charge=-3, SBO='0000247'): -1.0, Metabolite(id='2dmmq8_c', name='2-Demethylmenaquinone 8', formula=C50H70O2, ch…	Charge	DHNAOT4	2dmmq8_c, co2_c, h_c, ppi_c, octdp_c, dhna_c		2.0
36	DTBTST	Reaction(id='DTBTST', name='', metabolites={Metabolite(id='amet_c', name='S-Adenosyl-L-methionine', formula=C15H23N6O5S, charge=1, SBO='0000247'): -2.0, Metabolite(id='dtbt_c', name='Dethiobiotin', formula=C10H17N2O3, charge=-1, SBO='0000247'): -1.0, Metabolite(id='s_c', name='Sulfur', formula=S, charge=0, SBO='0000247'): -1.0, Metabolite(id='btn_c', name='Biotin', formula=C10H15N2O3S, charge=-1,…	Charge	DTBTST	h_c, dtbt_c, s_c, amet_c, dad_5_c, met__L_c, btn_c		-2.0
37	FE3DCITabc	Reaction(id='FE3DCITabc', name='Iron transport from ferric-dicitrate via ABC system', metabolites={Metabolite(id='atp_c', name='ATP C10H12N5O13P3', formula=C10H12N5O13P3, charge=-4, SBO='0000247'): -1.0, Metabolite(id='fe3dcit_e', name='Fe(III)dicitrate', formula=C12FeH22O14, charge=0, SBO='0000247'): -1.0, Metabolite(id='h2o_c', name='H2O H2O', formula=H2O, charge=0, SBO='0000247'): -1.0, Metabo…	Charge	FE3DCITabc	h_c, pi_c, adp_c, fe3_c, h2o_c, fe3dcit_e, atp_c, cit_c		9.0
38	MECDPDH	Reaction(id='MECDPDH', name='2C-methyl-D-erythritol 2,4 cyclodiphosphate dehydratase', metabolites={Metabolite(id='2mecdp_c', name='2-C-methyl-D-erythritol 2,4-cyclodiphosphate', formula=C5H10O9P2, charge=-2, SBO='0000247'): -1.0, Metabolite(id='h_c', name='H+', formula=H, charge=1, SBO='0000247'): -1.0, Metabolite(id='h2mb4p_c', name='1-hydroxy-2-methyl-2-(E)-butenyl 4-diphosphate', formula=C5H9…	Charge	MECDPDH	h2o_c, h_c, 2mecdp_c, h2mb4p_c		-2.0
39	NMO	Reaction(id='NMO', name='Nitronate Monooxygenase', metabolites={Metabolite(id='etha_c', name='Ethanolamine', formula=C2H8NO, charge=1, SBO='0000247'): -1.0, Metabolite(id='fmnh2_c', name='Reduced FMN', formula=C17H21N4O9P, charge=-2, SBO='0000247'): -1.0, Metabolite(id='o2_c', name='O2 O2', formula=O2, charge=0, SBO='0000247'): -1.0, Metabolite(id='acald_c', name='Acetaldehyde', formula=C2H4O, ch…	Charge	NMO	o2_c, h_c, fmnh2_c, no2_c, acald_c, etha_c, fmn_c		4.0
40	RXN18399	Reaction(id='RXN18399', name='heme A synthase', metabolites={Metabolite(id='hemeO_c', name='Heme O C49H56FeN4O5', formula=C49FeH56N4O5, charge=-2, SBO='0000247'): -1.0, Metabolite(id='elecacceptred_c', name='Reduced electron acceptor', formula=, charge=0, SBO='0000247'): -2.0, Metabolite(id='h2o_c', name='H2O H2O', formula=H2O, charge=0, SBO='0000247'): -1.0, Metabolite(id='hemeA_c', name='Heme A…	Charge	RXN18399, RXN10851	h_c, elecacceptoxi_c, elecacceptred_c		8.0
41	FPRA	Reaction(id='FPRA', name='R01195', metabolites={Metabolite(id='fdxrd_c', name='Reduced ferredoxin', formula=Fe26R, charge=4, SBO='0000247'): -1.0, Metabolite(id='h_c', name='H+', formula=H, charge=1, SBO='0000247'): -2.0, Metabolite(id='nadp_c', name='Nicotinamide adenine dinucleotide phosphate', formula=C21H25N7O17P3, charge=-3, SBO='0000247'): -1.0, Metabolite(id='fdxox_c', name='Oxidized ferre…	Charge	HMEDS, HMEDR, FPRA	h_c		-1.0
42	RXN18430	Reaction(id='RXN18430', name='heme A synthase', metabolites={Metabolite(id='ferrohemei_c', name='ferroheme i', formula=C49FeH62N4O6, charge=0, SBO='0000247'): -1.0, Metabolite(id='elecacceptred_c', name='Reduced electron acceptor', formula=, charge=0, SBO='0000247'): -1.0, Metabolite(id='o2_c', name='O2 O2', formula=O2, charge=0, SBO='0000247'): -1.0, Metabolite(id='hferroheme_c', name='hydroxyfe…	Charge	RXN18431, RXN6081, RXN18428, RXN18430	h_c		4.0
43	THIOESTERRXN	Reaction(id='THIOESTERRXN', name='acyl-CoA thioesterase', metabolites={Metabolite(id='satfatacylcoA_c', name='2,3,4-saturated fatty acyl CoA', formula=C22N8O16P4RS, charge=0, SBO='0000247'): -1.0, Metabolite(id='h2o_c', name='H2O H2O', formula=H2O, charge=0, SBO='0000247'): -1.0, Metabolite(id='satfatacid_c', name='2,3,4-saturated fatty acid', formula=CHNOPR, charge=35, SBO='0000247'): 1.0, Metab…	High Proton Count	Added 32.0 protons.			0.0
