# Supplementary material for: MCC: automated mass and charge curation at the genome scale applied to C. tuberculostearicum
Source: Microbiol Spectr. 2025 Dec 31;14(2):e03200-24. doi: 10.1128/spectrum.03200-24 (PMC12893189; doi:10.1128/spectrum.03200-24)
Supplement: Supplemental material S2 — Metabolite report Corynebacterium tuberculostearicum model. [file spectrum.03200-24-s0002.csv]

	Id	Name	Determined Formula	Determined Charge	Previous Formula	Previous Charge	Inferrence Type	Reasoning	Used Databases	Previous Databases	Similarity
0	12dgr140_c	1,2-Diacyl-sn-glycerol (ditetradecanoyl, n-C14:0)	C31H60O5	0	C31H60O5	0	Inferred	unconstrained Target & Adherence			Same
1	12dgr140_p	1,2-Diacyl-sn-glycerol (ditetradecanoyl, n-C14:0)	C31H60O5	0	C31H60O5	0	Inferred	unconstrained Target & Adherence			Same
2	1ag160_e	1 Acyl sn glycerol hexadecanoate	C19H38O4	0	C19H38O4	0	Inferred	unconstrained Target & Adherence			Same
3	1ag180_e	1 Acyl sn glycerol octadecanoate	C21H42O4	0	C21H42O4	0	Inferred	unconstrained Target & Adherence			Same
4	1ag181d9_e	1 Acyl sn glycerol nC181d9	C21H40O4	0	C21H40O4	0	Inferred	unconstrained Target & Adherence			Same
5	1ag182d9d12_e	1 Acyl sn glycerol nC182d9d12	C21H38O4	0	C21H38O4	0	Inferred	unconstrained Target & Adherence			Same
6	25drapp_c	2,5-Diamino-6-(ribosylamino)-4-(3H)-pyrimidinone 5'-phosphate	C9H14N5O8P	-2	C9H14N5O8P	-2	Inferred	unconstrained Target & Adherence			Same
7	2agpe161_c	2-Acyl-sn-glycero-3-phosphoethanolamine (n-C16:1)	C21H42NO7P	0	C21H42NO7P	0	Inferred	unconstrained Target & Adherence			Same
8	2agpe161_p	2-Acyl-sn-glycero-3-phosphoethanolamine (n-C16:1)	C21H42NO7P	0	C21H42NO7P	0	Inferred	unconstrained Target & Adherence			Same
9	2ahhmp_c	2 Amino 4 hydroxy 6 hydroxymethyl 7 8 dihydropteridine C7H9N5O2	C7H9N5O2	0	C7H9N5O2	0	Inferred	unconstrained Target & Adherence			Same
10	2hadnt_c	2 Hydroxylamino 4 6 dinitrotoluene	C7H7N3O5	0	C7H7N3O5	0	Inferred	unconstrained Target & Adherence			Same
11	2m35mdntha_c	N 2 methyl 3 5 dinitrophenyl 4 methyl 3 5 dinitroaniline	C14H11N5O8	0	C14H11N5O8	0	Inferred	unconstrained Target & Adherence			Same
12	2m35mdntha_e	N 2 methyl 3 5 dinitrophenyl 4 methyl 3 5 dinitroaniline	C14H11N5O8	0	C14H11N5O8	0	Inferred	unconstrained Target & Adherence			Same
13	35dnta_c	N N bis 3 5 dinitrotolyl amine	C14H11N5O8	0	C14H11N5O8	0	Inferred	unconstrained Target & Adherence			Same
14	35dnta_e	N N bis 3 5 dinitrotolyl amine	C14H11N5O8	0	C14H11N5O8	0	Inferred	unconstrained Target & Adherence			Same
15	3hptcoa_c	3-Hydroxypentoyl-CoA	C26H40N7O18P3S	-4	C26H40N7O18P3S	-4	Inferred	unconstrained Target & Adherence			Same
16	3optcoa_c	3-Ocopentanoyl-CoA	C26H38N7O18P3S	-4	C26H38N7O18P3S	-4	Inferred	unconstrained Target & Adherence			Same
17	4hadnt_c	4 Hydroxylamino 2 6 dinitrotoluene	C7H7N3O5	0	C7H7N3O5	0	Inferred	unconstrained Target & Adherence			Same
18	6hmhptpp_c	6-hydroxymethyl-dihydropterin pyrophosphate	C7H8N5O8P2	-3	C7H8N5O8P2	-3	Inferred	unconstrained Target & Adherence			Same
19	R3hdec4coa_c	3 Hydroxy 4Z decenoyl CoA	C31H48N7O18P3S	-4	C31H48N7O18P3S	-4	Inferred	unconstrained Target & Adherence			Same
20	R3hdec4e_c	3 Hydroxy 4Z decenic acid	C10H17O3	-1	C10H17O3	-1	Inferred	unconstrained Target & Adherence			Same
21	R_3h4atba_c	3 Hydroxy 4 acetylthiobutanoic acid	C6H9O4S	-1	C6H9O4S	-1	Inferred	unconstrained Target & Adherence			Same
22	R_3h4atbcoa_c	3 Hydroxy 4 acetylthiobutanyl CoA	C27H40N7O19P3S2	-4	C27H40N7O19P3S2	-4	Inferred	unconstrained Target & Adherence			Same
23	R_3h6atha_c	3 Hydroxy 6acetylthiohexanoic acid	C8H13O4S	-1	C8H13O4S	-1	Inferred	unconstrained Target & Adherence			Same
24	R_3h6athcoa_c	3 Hydroxy 6 acetylthiohexanoyl CoA	C29H44N7O19P3S2	-4	C29H44N7O19P3S2	-4	Inferred	unconstrained Target & Adherence			Same
25	R_3hcmrs7e_c	3 hydroxy cis myristol 7 en	C14H25O3	-1	C14H25O3	-1	Inferred	unconstrained Target & Adherence			Same
26	R_3hdcaa_c	3 hydroxydecanoic acid	C10H19O3	-1	C10H19O3	-1	Inferred	unconstrained Target & Adherence			Same
27	R_3hdd5ea_c	3 Hydroxydodecanoic 5 en acid	C12H21O3	-1	C12H21O3	-1	Inferred	unconstrained Target & Adherence			Same
28	R_3hdd6coa_c	3 hydroxy 6Z dodedecenyl CoA	C33H52N7O18P3S	-4	C33H52N7O18P3S	-4	Inferred	unconstrained Target & Adherence			Same
29	R_3hdd6e_c	3 Hydroxydodecanoic 6 en acid	C12H21O3	-1	C12H21O3	-1	Inferred	unconstrained Target & Adherence			Same
30	R_3hdda_c	3 Hydroxydodecanoic acid	C12H23O3	-1	C12H23O3	-1	Inferred	unconstrained Target & Adherence			Same
31	R_3hhdca_c	3 Hydroxyhexadecanoic acid	C16H31O3	-1	C16H31O3	-1	Inferred	unconstrained Target & Adherence			Same
32	R_3hhdcoa_c	3 Hydroxyhexadecanoyl CoA	C37H62N7O18P3S	-4	C37H62N7O18P3S	-4	Inferred	unconstrained Target & Adherence			Same
33	R_3hhpa_c	3 hydroxyheptanoic acid	C7H13O3	-1	C7H13O3	-1	Inferred	unconstrained Target & Adherence			Same
34	R_3hhpcoa_c	3 Hydroxyheptanoyl CoA	C28H44N7O18P3S	-4	C28H44N7O18P3S	-4	Inferred	unconstrained Target & Adherence			Same
35	R_3hhxa_c	3 hydroxyhexanoic acid	C6H11O3	-1	C6H11O3	-1	Inferred	unconstrained Target & Adherence			Same
36	R_3hhxa_e	3 hydroxyhexanoic acid	C6H11O3	-1	C6H11O3	-1	Inferred	unconstrained Target & Adherence			Same
37	R_3hhxa_p	3 hydroxyhexanoic acid	C6H11O3	-1	C6H11O3	-1	Inferred	unconstrained Target & Adherence			Same
38	R_3hnonaa_c	3 hydroxynonanoic acid	C9H17O3	-1	C9H17O3	-1	Inferred	unconstrained Target & Adherence			Same
39	R_3hnonacoa_c	3 Hydroxynonanoyl CoA	C30H48N7O18P3S	-4	C30H48N7O18P3S	-4	Inferred	unconstrained Target & Adherence			Same
40	R_3hocta_c	3 hydroxyoctanoic acid	C8H15O3	-1	C8H15O3	-1	Inferred	unconstrained Target & Adherence			Same
41	R_3hpba_c	3 Hydroxyphenylbutanoic acid	C10H11O3	-1	C10H11O3	-1	Inferred	unconstrained Target & Adherence			Same
42	R_3hpbcoa_c	3 Hydroxyphenylbutanoyl CoA	C31H42N7O18P3S	-4	C31H42N7O18P3S	-4	Inferred	unconstrained Target & Adherence			Same
43	R_3hpdeca_c	3 Hydroxy 10 phenyldecanoic acid	C16H23O3	-1	C16H23O3	-1	Inferred	unconstrained Target & Adherence			Same
44	R_3hpdecacoa_c	3 Hydroxyphenyldecanoyl CoA	C37H54N7O18P3S	-4	C37H54N7O18P3S	-4	Inferred	unconstrained Target & Adherence			Same
45	R_3hphpa_c	3 Hydroxy 7 phenylheptanoic acid	C13H17O3	-1	C13H17O3	-1	Inferred	unconstrained Target & Adherence			Same
46	R_3hphpcoa_c	3 Hydroxyphenylheptanoyl CoA	C34H48N7O18P3S	-4	C34H48N7O18P3S	-4	Inferred	unconstrained Target & Adherence			Same
47	R_3hphxa_c	3 Hydroxy 6 phenylhexanoic acid	C12H15O3	-1	C12H15O3	-1	Inferred	unconstrained Target & Adherence			Same
48	R_3hphxacoa_c	3 Hydroxyphenylhexanoyl CoA	C33H46N7O18P3S	-4	C33H46N7O18P3S	-4	Inferred	unconstrained Target & Adherence			Same
49	R_3hpnona_c	3 Hydroxy 9 phenylnonanoic acid	C15H21O3	-1	C15H21O3	-1	Inferred	unconstrained Target & Adherence			Same
50	R_3hpnonacoa_c	3 Hydroxyphenylnonanoyl CoA	C36H52N7O18P3S	-4	C36H52N7O18P3S	-4	Inferred	unconstrained Target & Adherence			Same
51	R_3hpocta_c	3 Hydroxy 8 phenyloctanoic acid	C14H19O3	-1	C14H19O3	-1	Inferred	unconstrained Target & Adherence			Same
52	R_3hpoctacoa_c	3 Hydroxyphenyloctanoyl CoA	C35H50N7O18P3S	-4	C35H50N7O18P3S	-4	Inferred	unconstrained Target & Adherence			Same
53	R_3hppta_c	3 Hydroxy 5 phenylpentanoic acic	C11H13O3	-1	C11H13O3	-1	Inferred	unconstrained Target & Adherence			Same
54	R_3hpptcoa_c	3 Hydroxyphenylpentanoyl CoA	C32H44N7O18P3S	-4	C32H44N7O18P3S	-4	Inferred	unconstrained Target & Adherence			Same
55	R_3hpt_c	3 Hydroxypentanoic acid	C5H9O3	-1	C5H9O3	-1	Inferred	unconstrained Target & Adherence			Same
56	R_3hptcoa_c	3 Hydroxpypentoyl CoA	C26H40N7O18P3S	-4	C26H40N7O18P3S	-4	Inferred	unconstrained Target & Adherence			Same
57	R_3htd58coa_c	3 hydroxy 5Z 8Z tetradecedienyl CoA	C35H54N7O18P3S	-4	C35H54N7O18P3S	-4	Inferred	unconstrained Target & Adherence			Same
58	R_3htd58e_c	3 hydroxy 5Z 8Z tetradecedienic acid	C14H23O3	-1	C14H23O3	-1	Inferred	unconstrained Target & Adherence			Same
59	R_3htd5coa_c	3 hydroxy 5Z tetradecenyl CoA	C35H56N7O18P3S	-4	C35H56N7O18P3S	-4	Inferred	unconstrained Target & Adherence			Same
60	R_3htd5e_c	3 hydroxy 5Z tetradecenic acid	C14H25O3	-1	C14H25O3	-1	Inferred	unconstrained Target & Adherence			Same
61	R_3httdca_c	3 Hydroxytetradecanoic acid	C14H27O3	-1	C14H27O3	-1	Inferred	unconstrained Target & Adherence			Same
62	abg4_c	4-aminobenzoate-glutamate	C12H14N2O5	0	C12H14N2O5	0	Inferred	unconstrained Target & Adherence			Same
63	abg4_e	4-aminobenzoate-glutamate	C12H14N2O5	0	C12H14N2O5	0	Inferred	unconstrained Target & Adherence			Same
64	ala_L_thr__L_c	Ala-L-Thr-L	C7H14N2O4	0	C7H14N2O4	0	Inferred	unconstrained Target & Adherence			Same
65	ala_L_thr__L_e	Ala-L-Thr-L	C7H14N2O4	0	C7H14N2O4	0	Inferred	unconstrained Target & Adherence			Same
66	ala_gln_c	Ala-Gln	C8H15N3O4	0	C8H15N3O4	0	Inferred	unconstrained Target & Adherence			Same
67	ala_gln_e	Ala-Gln	C8H15N3O4	0	C8H15N3O4	0	Inferred	unconstrained Target & Adherence			Same
68	ala_his_c	Ala-His	C9H14N4O3	0	C9H14N4O3	0	Inferred	unconstrained Target & Adherence			Same
69	ala_his_e	Ala-His	C9H14N4O3	0	C9H14N4O3	0	Inferred	unconstrained Target & Adherence			Same
70	ala_leu_c	Ala-Leu	C9H18N2O3	0	C9H18N2O3	0	Inferred	unconstrained Target & Adherence			Same
71	ala_leu_e	Ala-Leu	C9H18N2O3	0	C9H18N2O3	0	Inferred	unconstrained Target & Adherence			Same
72	alagly_c	L-alanylglycine	C5H10N2O3	0	C5H10N2O3	0	Inferred	unconstrained Target & Adherence			Same
73	alagly_e	L-alanylglycine	C5H10N2O3	0	C5H10N2O3	0	Inferred	unconstrained Target & Adherence			Same
74	alahis_c	L alaninylhistidine	C9H14N4O3	0	C9H14N4O3	0	Inferred	unconstrained Target & Adherence			Same
75	alahis_e	L alaninylhistidine	C9H14N4O3	0	C9H14N4O3	0	Inferred	unconstrained Target & Adherence			Same
76	alahis_p	L alaninylhistidine	C9H14N4O3	0	C9H14N4O3	0	Inferred	unconstrained Target & Adherence			Same
77	alaleu_c	L alaninylleucine	C9H18N2O3	0	C9H18N2O3	0	Inferred	unconstrained Target & Adherence			Same
78	alaleu_e	L alaninylleucine	C9H18N2O3	0	C9H18N2O3	0	Inferred	unconstrained Target & Adherence			Same
79	alaleu_p	L alaninylleucine	C9H18N2O3	0	C9H18N2O3	0	Inferred	unconstrained Target & Adherence			Same
80	alathr_c	L alaninylthreonine	C7H14N2O4	0	C7H14N2O4	0	Inferred	unconstrained Target & Adherence			Same
81	alathr_e	L alaninylthreonine	C7H14N2O4	0	C7H14N2O4	0	Inferred	unconstrained Target & Adherence			Same
82	alathr_p	L alaninylthreonine	C7H14N2O4	0	C7H14N2O4	0	Inferred	unconstrained Target & Adherence			Same
83	alatrp_c	L alaninyltryptophan	C14H17N3O3	0	C14H17N3O3	0	Inferred	unconstrained Target & Adherence			Same
84	alatrp_e	L alaninyltryptophan	C14H17N3O3	0	C14H17N3O3	0	Inferred	unconstrained Target & Adherence			Same
85	alatrp_p	L alaninyltryptophan	C14H17N3O3	0	C14H17N3O3	0	Inferred	unconstrained Target & Adherence			Same
86	dag181d9_e	1 2 Diacyl sn glycerol nC181d9	C39H72O5	0	C39H72O5	0	Inferred	unconstrained Target & Adherence			Same
87	dag182d9d12_e	1 2 Diacyl sn glycerol nC182d9d12	C39H68O5	0	C39H68O5	0	Inferred	unconstrained Target & Adherence			Same
88	fe3pyovd_kt_e	Ferrypyoverdine P putida KT2440 specific	C27FeH47N10O15	2	C27FeH47N10O15	2	Inferred	unconstrained Target & Adherence			Same
89	fe3pyovd_kt_p	Ferrypyoverdine P putida KT2440 specific	C27FeH47N10O15	2	C27FeH47N10O15	2	Inferred	unconstrained Target & Adherence			Same
90	gly_cys_c	Gly-Cys	C5H10N2O3S	0	C5H10N2O3S	0	Inferred	unconstrained Target & Adherence			Same
91	gly_cys_e	Gly-Cys	C5H10N2O3S	0	C5H10N2O3S	0	Inferred	unconstrained Target & Adherence			Same
92	gly_gln_c	Gly-Gln	C7H13N3O4	0	C7H13N3O4	0	Inferred	unconstrained Target & Adherence			Same
93	gly_gln_e	Gly-Gln	C7H13N3O4	0	C7H13N3O4	0	Inferred	unconstrained Target & Adherence			Same
94	gly_leu_c	Gly-Leu	C8H16N2O3	0	C8H16N2O3	0	Inferred	unconstrained Target & Adherence			Same
95	gly_leu_e	Gly-Leu	C8H16N2O3	0	C8H16N2O3	0	Inferred	unconstrained Target & Adherence			Same
96	gly_met_c	Gly-Met	C7H14N2O3S	0	C7H14N2O3S	0	Inferred	unconstrained Target & Adherence			Same
97	gly_met_e	Gly-Met	C7H14N2O3S	0	C7H14N2O3S	0	Inferred	unconstrained Target & Adherence			Same
98	gly_phe_c	Gly-Phe	C11H14N2O3	0	C11H14N2O3	0	Inferred	unconstrained Target & Adherence			Same
99	gly_phe_e	Gly-Phe	C11H14N2O3	0	C11H14N2O3	0	Inferred	unconstrained Target & Adherence			Same
100	gly_tyr_c	Gly-Tyr	C11H14N2O4	0	C11H14N2O4	0	Inferred	unconstrained Target & Adherence			Same
101	gly_tyr_e	Gly-Tyr	C11H14N2O4	0	C11H14N2O4	0	Inferred	unconstrained Target & Adherence			Same
102	glyg4n_c	Glycogen 4 units linear glucan	C24H40O20	0	C24H40O20	0	Inferred	unconstrained Target & Adherence			Same
103	glygln_c	L glycinylglutamine	C7H13N3O4	0	C7H13N3O4	0	Inferred	unconstrained Target & Adherence			Same
104	glygln_e	L glycinylglutamine	C7H13N3O4	0	C7H13N3O4	0	Inferred	unconstrained Target & Adherence			Same
105	glygln_p	L glycinylglutamine	C7H13N3O4	0	C7H13N3O4	0	Inferred	unconstrained Target & Adherence			Same
106	glyglu_c	L glycinylglutamate	C7H11N2O5	-1	C7H11N2O5	-1	Inferred	unconstrained Target & Adherence			Same
107	glyglu_e	L glycinylglutamate	C7H11N2O5	-1	C7H11N2O5	-1	Inferred	unconstrained Target & Adherence			Same
108	glyglu_p	L glycinylglutamate	C7H11N2O5	-1	C7H11N2O5	-1	Inferred	unconstrained Target & Adherence			Same
109	glyglygln_c	Glycine-glycine-glutamine tripeptide	C9H18N4O6	0	C9H18N4O6	0	Inferred	unconstrained Target & Adherence			Same
110	glyglygln_e	Glycine-glycine-glutamine tripeptide	C9H18N4O6	0	C9H18N4O6	0	Inferred	unconstrained Target & Adherence			Same
111	glymet_c	L Glycinylmethionine	C7H14N2O3S	0	C7H14N2O3S	0	Inferred	unconstrained Target & Adherence			Same
112	glymet_e	L Glycinylmethionine	C7H14N2O3S	0	C7H14N2O3S	0	Inferred	unconstrained Target & Adherence			Same
113	glymet_p	L Glycinylmethionine	C7H14N2O3S	0	C7H14N2O3S	0	Inferred	unconstrained Target & Adherence			Same
114	glyser_c	L glycinylserine	C5H10N2O4	0	C5H10N2O4	0	Inferred	unconstrained Target & Adherence			Same
115	glyser_e	L glycinylserine	C5H10N2O4	0	C5H10N2O4	0	Inferred	unconstrained Target & Adherence			Same
116	glyser_p	L glycinylserine	C5H10N2O4	0	C5H10N2O4	0	Inferred	unconstrained Target & Adherence			Same
117	hisgly_c	L histidinylglycine	C8H12N4O3	0	C8H12N4O3	0	Inferred	unconstrained Target & Adherence			Same
118	hisgly_e	L histidinylglycine	C8H12N4O3	0	C8H12N4O3	0	Inferred	unconstrained Target & Adherence			Same
119	hisgly_p	L histidinylglycine	C8H12N4O3	0	C8H12N4O3	0	Inferred	unconstrained Target & Adherence			Same
120	hishis_c	L histidinylhistidine	C12H16N6O3	0	C12H16N6O3	0	Inferred	unconstrained Target & Adherence			Same
121	hishis_e	L histidinylhistidine	C12H16N6O3	0	C12H16N6O3	0	Inferred	unconstrained Target & Adherence			Same
122	hishis_p	L histidinylhistidine	C12H16N6O3	0	C12H16N6O3	0	Inferred	unconstrained Target & Adherence			Same
123	hmbpp_c	Hmbpp c	C5H12O8P2	0	C5H12O8P2	0	Inferred	unconstrained Target & Adherence			Same
124	hpta_c	Heptanoate	C7H13O2	-1	C7H13O2	-1	Inferred	unconstrained Target & Adherence			Same
125	hptcoa_c	Heptanoyl-COA	C28H44N7O17P3S	-4	C28H44N7O17P3S	-4	Inferred	unconstrained Target & Adherence			Same
126	istfrnB_e	Iron bound extracellular staphyloferrin B	C16FeH24N4O11	0	C16FeH24N4O11	0	Inferred	unconstrained Target & Adherence			Same
127	lysglugly_c	Lysine-glutamine-glycine tripeptide	C13H26N4O7	0	C13H26N4O7	0	Inferred	unconstrained Target & Adherence			Same
128	lysglugly_e	Lysine-glutamine-glycine tripeptide	C13H26N4O7	0	C13H26N4O7	0	Inferred	unconstrained Target & Adherence			Same
129	malt1p_c	Alpha-maltose 1-phosphate	C12H21O14P	-2	C12H21O14P	-2	Inferred	unconstrained Target & Adherence			Same
130	maltttrtre_c	Maltotetraosyltrehalose	C36H62O31	0	C36H62O31	0	Inferred	unconstrained Target & Adherence			Same
131	nadhx__R_c	(R)-NADHX	C21H29N7O15P2	-2	C21H29N7O15P2	-2	Inferred	unconstrained Target & Adherence			Same
132	nadhx__S_c	Adenosine 5'-(3-{5-[(2S)-5-carbamoyl-2-hydroxy-3,4-dihydropyridin-1-yl]-5-deoxy-?-D-ribofuranosyl} dihydrogen diphosphate)	C21H29N7O15P2	-2	C21H29N7O15P2	-2	Inferred	unconstrained Target & Adherence			Same
133	nadphx__R_c	(R)-NADPHX	C21H28N7O18P3	-4	C21H28N7O18P3	-4	Inferred	unconstrained Target & Adherence			Same
134	nadphx__S_c	(S)-NADPHX	C21H28N7O18P3	-4	C21H28N7O18P3	-4	Inferred	unconstrained Target & Adherence			Same
135	nonacoa_c	Nonanoyl CoA	C30H48N7O17P3S	-4	C30H48N7O17P3S	-4	Inferred	unconstrained Target & Adherence			Same
136	pea_c	Phenylethyl alcohol	C8H10O	0	C8H10O	0	Inferred	unconstrained Target & Adherence			Same
137	pea_e	Phenylethyl alcohol	C8H10O	0	C8H10O	0	Inferred	unconstrained Target & Adherence			Same
138	ri5p__D_c	D-ribose 5-phosphate	C5H9O8P	-2	C5H9O8P	-2	Inferred	unconstrained Target & Adherence			Same
139	serglugly_c	Serine-glutamine-glycine tripeptide	C10H18N3O8	-1	C10H18N3O8	-1	Inferred	unconstrained Target & Adherence			Same
140	serglugly_e	Serine-glutamine-glycine tripeptide	C10H18N3O8	-1	C10H18N3O8	-1	Inferred	unconstrained Target & Adherence			Same
141	stfrnA_c	Staphyloferrin A	C17H19N2O14	-5	C17H19N2O14	-5	Inferred	unconstrained Target & Adherence			Same
142	stfrnA_e	Staphyloferrin A	C17H19N2O14	-5	C17H19N2O14	-5	Inferred	unconstrained Target & Adherence			Same
143	tag160_e	Triacylglycerol hexadecanoate	C51H98O6	0	C51H98O6	0	Inferred	unconstrained Target & Adherence			Same
144	tag180_e	Triacylglycerol octadecanoate	C57H110O6	0	C57H110O6	0	Inferred	unconstrained Target & Adherence			Same
145	tag181d9_e	Triacylglycerol nC181d9	C57H104O6	0	C57H104O6	0	Inferred	unconstrained Target & Adherence			Same
146	tag182d9d12_e	Triacylglycerol nC182d9d12	C57H98O6	0	C57H98O6	0	Inferred	unconstrained Target & Adherence			Same
147	tnt_c	2 4 6 Trinitrotoluene	C7H5N3O6	0	C7H5N3O6	0	Inferred	unconstrained Target & Adherence			Same
148	tnt_e	2 4 6 Trinitrotoluene	C7H5N3O6	0	C7H5N3O6	0	Inferred	unconstrained Target & Adherence			Same
149	tnt_p	2 4 6 Trinitrotoluene	C7H5N3O6	0	C7H5N3O6	0	Inferred	unconstrained Target & Adherence			Same
150	tntmdh_c	2 4 6 trinitrotoluene Meisenheimer dihydride complex	C7H7N3O6	0	C7H7N3O6	0	Inferred	unconstrained Target & Adherence			Same
151	tntmmh_c	2 4 6 Trinitrotoluene Meisenheimer monohydride complex	C7H6N3O6	0	C7H6N3O6	0	Inferred	unconstrained Target & Adherence			Same
152	ugmd_c	UDP-N-acetylmuramoyl-L-alanyl-D-gamma-glutamyl-meso-2,6-diaminopimelate	C35H51N7O26P2	-4	C35H51N7O26P2	-4	Inferred	unconstrained Target & Adherence			Same
153	forisogln__L_c	formyl-L-isoglutamine	C6H10N2O4	0	C6H10N2O4	0	Inferred	unconstrained Target & Adherence			Same
154	ms3p3mal_c	3-[(3'-methylsulfanyl)propyl]malate	C8H12O5S	0	C8H12O5S	0	Inferred	unconstrained Target & Adherence			Same
155	3c6ms2ohxnt_c	3-carboxy-6-(methylsulfanyl)-2-oxohexanoate	C8H10O5S	0	C8H10O5S	0	Inferred	unconstrained Target & Adherence			Same
156	5cmammuritrnaleu34_c	5-carboxymethylaminomethyluridine34 in tRNALeu		0		0	Inferred	unconstrained Target & Adherence			Same
157	5cmamm2muritrna34_c	5-carboxymethylaminomethyl-2'-O-methyluridine34 in tRNALeu	CH2	0	CH2	0	Inferred	unconstrained Target & Adherence			Same
158	roflv5p_c	roseoflavin 5'-phosphate	C18H23N5O9P	0	C18H23N5O9P	0	Inferred	unconstrained Target & Adherence			Same
159	roflvad_c	roseoflavin adenine dinucleotide	C28H35N10O15P2	0	C28H35N10O15P2	0	Inferred	unconstrained Target & Adherence			Same
160	ACP_c	[lipoyl-carrier protein]-L-lysine	No	0	No	0	Inferred	unconstrained Target & Adherence			Same
161	acycoa_c	acyl-CoA	C21H36N7O16P3S	0	C21H36N7O16P3S	0	Inferred	unconstrained Target & Adherence			Same
162	26dmanphtino_c	2,6-di-O-(α-D-mannosyl)-1-phosphatidyl-1D-myo-inositol		0		0	Inferred	unconstrained Target & Adherence			Same
163	2o6acmanphtino_c	2,6-di-O-(α-D-mannosyl)-1-phosphatidyl-1D-myo-inositol		0		0	Inferred	unconstrained Target & Adherence			Same
164	elecacceptred_c	Reduced electron acceptor		0		0	Inferred	unconstrained Target & Adherence			Same
165	elecacceptoxi_c	Oxidized electron acceptor		2		2	Inferred	unconstrained Target & Adherence			Same
166	selenlhcys_c	Seleno-L-homocysteine	C4H9NO2Se	0	C4H9NO2Se	0	Inferred	unconstrained Target & Adherence			Same
167	s2hcarb_c	(S)-2-hydroxycarboxylate		0		0	Inferred	unconstrained Target & Adherence			Same
168	cycdsf__L_c	L-cysteine desulfurase	No	0	No	0	Inferred	unconstrained Target & Adherence			Same
169	sulfcysdsf__L_c	S-sulfanyl-L-cysteine desulfurase	HNoS	1	HNoS	1	Inferred	unconstrained Target & Adherence			Same
170	lphp_c	2-lysophosphatidate		0		0	Inferred	unconstrained Target & Adherence			Same
171	rsflv_c	roseoflavin	C18H22N5O6	0	C18H22N5O6	0	Inferred	unconstrained Target & Adherence			Same
172	3oaACP_c	3-oxoacyl-[acp]	HNo	3	HNo	3	Inferred	unconstrained Target & Adherence			Same
173	PMIM1_c	2-O-(α-D-mannosyl)-1-phosphatidyl-1D-myo-inositol	C6H10O5	0	C6H10O5	0	Inferred	unconstrained Target & Adherence			Same
174	AcPMIM1_c	2-O-(6-O-acyl-α-D-mannosyl)-1-phosphatidyl-1D-myo-inositol	C6H10O5	0	C6H10O5	0	Inferred	unconstrained Target & Adherence			Same
175	imprpnte_c	2-iminopropanoate	C3H5NO2	0	C3H5NO2	0	Inferred	unconstrained Target & Adherence			Same
176	dnacomExdna_c	DNA combined with exogenous DNA to form a recombinational junction	No	0	No	0	Inferred	unconstrained Target & Adherence			Same
177	recomJunintact_c	resolution of recombinational junction formation of two intact strands	H2NoO	0	H2NoO	0	Inferred	unconstrained Target & Adherence			Same
178	mql11_c	menaquinol-11	C66H98O2	0	C66H98O2	0	Inferred	unconstrained Target & Adherence			Same
179	5mbzi_c	5-methoxybenzimidazole	C8H8N2O	0	C8H8N2O	0	Inferred	unconstrained Target & Adherence			Same
180	5mbzirph_c	5-methoxybenzimidazole ribotide phosphate	C13H17N2O8P	0	C13H17N2O8P	0	Inferred	unconstrained Target & Adherence			Same
181	pq_c	Plastoquinone	C53H80O2	0	C53H80O2	0	Inferred	unconstrained Target & Adherence			Same
182	pqh2_c	Plastoquinol	C53H82O2	0	C53H82O2	0	Inferred	unconstrained Target & Adherence			Same
183	4hthdp_c	(2S,4S)-4-Hydroxy-2,3,4,5-tetrahydrodipicolinate	C7H7NO5	-2	C7H7NO5	-2	Inferred	unconstrained Target & Adherence			Same
184	cgmp_c		C10H12N5O7P	0	C10H12N5O7P	0	Inferred	unconstrained Target & Adherence			Same
185	5mebzirpi_c	5-methylbenzimidazole ribotide phosphate	C13H15N2O7P	0	C13H15N2O7P	0	Inferred	unconstrained Target & Adherence			Same
186	cysdsfs_c	[cysteine desulfurase]-S-sulfanyl-[disordered-form scaffold protein] complex	HNo2S	1	HNo2S	1	Inferred	unconstrained Target & Adherence			Same
187	sulfcysdsfsulf_c	S-sulfanyl-[cysteine desulfurase]-S-sulfanyl-[disordered-form scaffold protein] complex	HNo2S2	1	HNo2S2	1	Inferred	unconstrained Target & Adherence			Same
188	2r2hfa_c	(2R)-2-hydroxyfatty acid		0		0	Inferred	unconstrained Target & Adherence			Same
189	234satfaACP_c	2,3,4-saturated fatty acyl-[acp]	No	0	No	0	Inferred	unconstrained Target & Adherence			Same
190	t2eACP_c	trans-2-enoyl-[acyl-carrier protein]	HNo	3	HNo	3	Inferred	unconstrained Target & Adherence			Same
191	CPD02352_c	tRNA precursor with a 5' extension and a short 3' extension		0		0	Inferred	unconstrained Target & Adherence			Same
192	bccplys_l_c	[biotin carboxyl-carrier protein]-L-lysine	C6H12N2O	0	C6H12N2O	0	Inferred	unconstrained Target & Adherence			Same
193	bccpnblys_l_c	[biotin carboxyl-carrier protein]-N6-biotinyl-L-lysine	C16H26N4O3S	0	C16H26N4O3S	0	Inferred	unconstrained Target & Adherence			Same
194	5m6mbzirp_c	5-methoxy-6-methylbenzimidazole ribotide phosphate	C14H17N2O8P	0	C14H17N2O8P	0	Inferred	unconstrained Target & Adherence			Same
195	6ms2ohxnt_c	6-(methylsulfanyl)-2-oxohexanoate	C7H10O3S	0	C7H10O3S	0	Inferred	unconstrained Target & Adherence			Same
196	2madnribp_c	2-methyladenine ribotide phosphate	C11H14N5O7P	0	C11H14N5O7P	0	Inferred	unconstrained Target & Adherence			Same
197	cysdsulcom_c	[cysteine desulfurase]-(S-sulfanyl)2-[disordered-form scaffold protein] complex	HNo2S2	1	HNo2S2	1	Inferred	unconstrained Target & Adherence			Same
198	hso3_c	hydrogensulfite	H2O3S	0	H2O3S	0	Inferred	unconstrained Target & Adherence			Same
199	disordfespr_c	[disordered-form [Fe-S] cluster scaffold protein]	No	0	No	0	Inferred	unconstrained Target & Adherence			Same
200	sulcysdedisordpr_c	S-sulfanyl-[cysteine desulfurase]-[disordered-form scaffold protein] complex	HNo2S	1	HNo2S	1	Inferred	unconstrained Target & Adherence			Same
201	16glu14glucan_c	(1,6)-α-D-glucosyl-(1,4)-α-glucan	C30H52O26	0	C30H52O26	0	Inferred	unconstrained Target & Adherence			Same
202	gdpglc_c	GDP-α-D-glucose	C16H25N5O16P2	0	C16H25N5O16P2	-2	Inferred	RXN12038: (3pg_c -> Adherence & bigg.metabolite:3pg, seed.compound:cpd00169; glu3pdgly_c -> Adherence & metanetx.chemical:MNXM1033, seed.compound:cpd21036; gdp_c -> Adherence & bigg.metabolite:gdp, metanetx.chemical:MNXM1103285; h_c -> Adherence & bigg.metabolite:h, seed.compound:cpd00067, bigg.metabolite:h_, metanetx.chemical:MNXM1)			Diff
203	methfglu_c	5,10-methenyltetrahydrofolate	C20H21N7O6	0	C5H5NO2	0	Inferred				Diff
204	forbsh_c	S-formylbacillithiol	C14H22N2O11S	0	C14H21N2O11S	0	Inferred				Diff
205	5fthfglu_c	(6S)-5-formyltetrahydrofolate	C20H23N7O7	0	C5H7NO3	0	Inferred				Diff
206	carbbiolys_c	[carboxyl-carrier protein dimer]-N6-carboxybiotinyl-L-lysine	C33H52N8O8S2	0	C11H14N2O4S	0	Inferred				Diff
207	starch_c	Starch C12H20O10	C24H42O21	0	C12H20O10	0	Inferred				Diff
208	gleglycogen_c	GlgE-glycogen	C24H42O21	0	C30H52O26	0	Inferred				Diff
209	14glucan_c	1,4-alpha-D-glucan	C24H42O21	0	C36H62O31	0	Inferred	RXN14371: (16glu14glucan_c -> Adherence; h_c -> Adherence & bigg.metabolite:h, seed.compound:cpd00067, bigg.metabolite:h_, metanetx.chemical:MNXM1)			Diff
210	btncarbbiolys_c	[biotin carboxyl-carrier-protein dimer]-N6-biotinyl-L-lysine	C32H52N8O6S2	0	C10H14N2O2S	0	Inferred	RXN7101: (bccpnblys_l_c -> Adherence; h_c -> Adherence & bigg.metabolite:h, seed.compound:cpd00067, bigg.metabolite:h_, metanetx.chemical:MNXM1)			Diff
211	glucosygly_c	glucosylated glycogenin	C24H42O21	0	C30H52O26	0	Inferred	RXN7669: (glycogen_c -> Adherence & seed.compound:cpd00155; h_c -> Adherence & bigg.metabolite:h, seed.compound:cpd00067, bigg.metabolite:h_, metanetx.chemical:MNXM1)			Diff
212	pyovd_kt_e	Pyoverdine P putida specific	C27H48N10O15	0	C27H46N10O15	0	Inferred	FE3PYOVDL2: (fe3_e -> Adherence & bigg.metabolite:fe3, seed.compound:cpd10516; fe3pyovd_kt_e -> Adherence; h_e -> Adherence & bigg.metabolite:h, seed.compound:cpd00067, bigg.metabolite:h_, metanetx.chemical:MNXM1)			Diff
213	pa190190_c	1,2-sn-glycerol 3-phosphate	C41H81O8P	0	C41H79O8P	0	Inferred	DASYN190190: (ctp_c -> Adherence & bigg.metabolite:ctp; h_c -> Adherence & bigg.metabolite:h, seed.compound:cpd00067, bigg.metabolite:h_, metanetx.chemical:MNXM1; cdpc19c19g_c -> seed.compound:cpd15936; ppi_c -> Adherence & seed.compound:cpd00012, metanetx.chemical:MNXM11, bigg.metabolite:ppi)			Diff
214	pyovd_kt_p	Pyoverdine P putida specific	C27H48N10O15	0	C27H46N10O15	0	Inferred	FE3PYOVDDR2: (fe3pyovd_kt_p -> Adherence; pqqh2_p -> Adherence & seed.compound:cpd00986; fe2_p -> Adherence & seed.compound:cpd10515, bigg.metabolite:fe2; h_p -> Adherence & bigg.metabolite:h, seed.compound:cpd00067, bigg.metabolite:h_, metanetx.chemical:MNXM1; pqq_p -> Adherence & metanetx.chemical:MNXM601, seed.compound:cpd00097)			Diff
215	hferroheme_c	hydroxyferroheme i	C49FeH58N4O7	0	C49FeH56N4O7	0	Inferred	RXN18431: (hemeA_c -> seed.compound:cpd11312; h2o_c -> Adherence & seed.compound:cpd15275, bigg.metabolite:h2o, seed.compound:cpd00001; h_c -> Adherence & bigg.metabolite:h, seed.compound:cpd00067, bigg.metabolite:h_, metanetx.chemical:MNXM1)			Diff
216	3c8ms2oxoc_c	3-carboxy-8-(methylsulfanyl)-2-oxooctanoate	C10H16O5S	0	C10H15O5S	0	Inferred	RXN18205: (h_c -> Adherence & bigg.metabolite:h, seed.compound:cpd00067, bigg.metabolite:h_, metanetx.chemical:MNXM1; m8s2ooct_c -> Adherence & seed.compound:cpd17414; co2_c -> Adherence & seed.compound:cpd00011, bigg.metabolite:co2, metanetx.chemical:MNXM13)			Diff
217	dmmql6_c	demethylmenaquinol-6	C40H56O2	0	C40H53O2	0	Inferred	RXN9220: (amet_c -> Adherence & seed.compound:cpd00017, bigg.metabolite:amet; mql6_c -> Adherence & seed.compound:cpd15994, metanetx.chemical:MNXM7517; ahcys_c -> Adherence & seed.compound:cpd00019, bigg.metabolite:ahcys; h_c -> Adherence & bigg.metabolite:h, seed.compound:cpd00067, bigg.metabolite:h_, metanetx.chemical:MNXM1)			Diff
218	ferrohemei_c	ferroheme i	C49FeH62N4O6	0	C49FeH56N4O6	0	Inferred	RXN18428: (hemeO_c -> Adherence & metanetx.chemical:MNXM727785, seed.compound:cpd11313; h2o_c -> Adherence & seed.compound:cpd15275, bigg.metabolite:h2o, seed.compound:cpd00001; elecacceptred_c -> Adherence; elecacceptoxi_c -> Adherence; h_c -> Adherence & bigg.metabolite:h, seed.compound:cpd00067, bigg.metabolite:h_, metanetx.chemical:MNXM1)			Diff
219	hmbsh_c	S-(hydroxymethyl)bacillithiol	C14H24N2O11S	0	C14H23N2O11S	0	Inferred	RXN18813: (bsh_c -> Adherence & metanetx.chemical:MNXM43231, seed.compound:cpd26619; fald_c -> Adherence & seed.compound:cpd00055, metanetx.chemical:MNXM736417, bigg.metabolite:fald; h_c -> Adherence & bigg.metabolite:h, seed.compound:cpd00067, bigg.metabolite:h_, metanetx.chemical:MNXM1)			Diff
220	oh_c	OH-	H2O	0	H	0	Inferred	RXN12540: (h2o2_c -> Adherence & bigg.metabolite:h2o2, seed.compound:cpd00025, metanetx.chemical:MNXM732620; fe2_c -> Adherence & seed.compound:cpd10515, bigg.metabolite:fe2; oh1_c -> Adherence & seed.compound:cpd27222; fe3_c -> Adherence & bigg.metabolite:fe3, seed.compound:cpd10516; h_c -> Adherence & bigg.metabolite:h, seed.compound:cpd00067, bigg.metabolite:h_, metanetx.chemical:MNXM1)			Diff
221	5mebzi_c	5-methylbenzimidazole	C8H6N2	0	C8H8N2	0	Inferred	RXN19306: (nicrnt_c -> Adherence & metanetx.chemical:MNXM1108016, bigg.metabolite:nicrnt, seed.compound:cpd00873; 5mebzirpi_c -> Adherence; nac_c -> Adherence & metanetx.chemical:MNXM274, bigg.metabolite:nac, seed.compound:cpd00218; h_c -> Adherence & bigg.metabolite:h, seed.compound:cpd00067, bigg.metabolite:h_, metanetx.chemical:MNXM1)			Diff
222	bzirp_c	benzimidazole ribotide phosphate	C12H15N2O7P	0	C12H13N2O7P	0	Inferred	RXN19298: (bzi_c -> Adherence & seed.compound:cpd01374; nicrnt_c -> Adherence & metanetx.chemical:MNXM1108016, bigg.metabolite:nicrnt, seed.compound:cpd00873; nac_c -> Adherence & metanetx.chemical:MNXM274, bigg.metabolite:nac, seed.compound:cpd00218; h_c -> Adherence & bigg.metabolite:h, seed.compound:cpd00067, bigg.metabolite:h_, metanetx.chemical:MNXM1)			Diff
223	5m6mbzi_c	5-methoxy-6-methylbenzimidazole	C9H8N2O	0	C9H10N2O	0	Inferred	RXN19301: (nicrnt_c -> Adherence & metanetx.chemical:MNXM1108016, bigg.metabolite:nicrnt, seed.compound:cpd00873; 5m6mbzirp_c -> Adherence; nac_c -> Adherence & metanetx.chemical:MNXM274, bigg.metabolite:nac, seed.compound:cpd00218; h_c -> Adherence & bigg.metabolite:h, seed.compound:cpd00067, bigg.metabolite:h_, metanetx.chemical:MNXM1)			Diff
224	dhfglu_c	7,8-dihydrofolate	C19H21N7O6	0	C4H5NO2	0	Inferred	RXN18357: (nadp_c -> Adherence & seed.compound:cpd00006, metanetx.chemical:MNXM5, bigg.metabolite:nadp; fol_c -> seed.compound:cpd00393, metanetx.chemical:MNXM617; nadph_c -> Adherence & bigg.metabolite:nadph, seed.compound:cpd00005; h_c -> Adherence & bigg.metabolite:h, seed.compound:cpd00067, bigg.metabolite:h_, metanetx.chemical:MNXM1)			Diff
225	2madn_c	2-methyladenine	C6H5N5	0	C6H7N5	0	Inferred	RXN19316: (nicrnt_c -> Adherence & metanetx.chemical:MNXM1108016, bigg.metabolite:nicrnt, seed.compound:cpd00873; 2madnribp_c -> Adherence; nac_c -> Adherence & metanetx.chemical:MNXM274, bigg.metabolite:nac, seed.compound:cpd00218; h_c -> Adherence & bigg.metabolite:h, seed.compound:cpd00067, bigg.metabolite:h_, metanetx.chemical:MNXM1)			Diff
226	decpp_c	trans,octacis-decaprenyl phosphate	C50H83O4P	0	C50H81O4P	0	Inferred	RXN11078: (prpp_c -> Adherence & metanetx.chemical:MNXM1104453, bigg.metabolite:prpp; h_c -> Adherence & bigg.metabolite:h, seed.compound:cpd00067, bigg.metabolite:h_, metanetx.chemical:MNXM1; dcapdrib5p_c -> seed.compound:cpd15947, metanetx.chemical:MNXM11307; ppi_c -> Adherence & seed.compound:cpd00012, metanetx.chemical:MNXM11, bigg.metabolite:ppi)			Diff
227	25dhpp_c	2 5 Diamino 6 hydroxy 4 5 phosphoribosylamino pyrimidine C9H14N5O8P	C9H16N5O8P	0	C9H14N5O8P	0	Inferred	DHPPDA: (h2o_c -> Adherence & seed.compound:cpd15275, bigg.metabolite:h2o, seed.compound:cpd00001; h_c -> Adherence & bigg.metabolite:h, seed.compound:cpd00067, bigg.metabolite:h_, metanetx.chemical:MNXM1; 5apru_c -> Adherence & seed.compound:cpd00931, metanetx.chemical:MNXM1532; nh4_c -> Adherence & seed.compound:cpd19013, seed.compound:cpd00013, bigg.metabolite:nh4)			Diff
228	udpacmalaglulysalaala_c	UDP-N-acetyl-α-D-muramoyl-L-alanyl-γ-D-glutamyl-L-lysyl-D-alanyl-D-alanine	C40H65N9O26P2	0	C40H62N9O26P2	0	Inferred	63210RXN: (udpacmalaglulys_c -> seed.compound:cpd03490; alaala_c -> Adherence & metanetx.chemical:MNXM1104679, bigg.metabolite:alaala, seed.compound:cpd00731; atp_c -> Adherence & metanetx.chemical:MNXM3, bigg.metabolite:atp; h_c -> Adherence & bigg.metabolite:h, seed.compound:cpd00067, bigg.metabolite:h_, metanetx.chemical:MNXM1; pi_c -> Adherence & bigg.metabolite:pi, seed.compound:cpd00009, me…			Diff
229	istfrnA_e	Iron bound extracellular staphyloferrin A	C17FeH22N2O14	0	C17FeH24N2O14	0	Inferred	SMIA2abc: (atp_c -> Adherence & metanetx.chemical:MNXM3, bigg.metabolite:atp; h2o_c -> Adherence & seed.compound:cpd15275, bigg.metabolite:h2o, seed.compound:cpd00001; adp_c -> Adherence & bigg.metabolite:adp; fe2_c -> Adherence & seed.compound:cpd10515, bigg.metabolite:fe2; h_c -> Adherence & bigg.metabolite:h, seed.compound:cpd00067, bigg.metabolite:h_, metanetx.chemical:MNXM1; pi_c -> Adherenc…			Diff
230	npdp_c	All-trans-Nonaprenyl diphosphate	C45H76O7P2	0	C45H73O7P2	0	Inferred	RXN9204: (dhna_c -> Adherence & seed.compound:cpd02295, metanetx.chemical:MNXM552; h_c -> Adherence & bigg.metabolite:h, seed.compound:cpd00067, bigg.metabolite:h_, metanetx.chemical:MNXM1; dmmql9_c -> seed.compound:cpd23250, metanetx.chemical:MNXM8529; ppi_c -> Adherence & seed.compound:cpd00012, metanetx.chemical:MNXM11, bigg.metabolite:ppi; co2_c -> Adherence & seed.compound:cpd00011, bigg.met…			Diff
231	aderibp_c	adenine ribotide phosphate	C10H14N5O7P	0	C10H12N5O7P	0	Inferred	RXN19295: (nicrnt_c -> Adherence & metanetx.chemical:MNXM1108016, bigg.metabolite:nicrnt, seed.compound:cpd00873; ade_c -> Adherence & seed.compound:cpd22238, seed.compound:cpd00128, metanetx.chemical:MNXM168, bigg.metabolite:ade; nac_c -> Adherence & metanetx.chemical:MNXM274, bigg.metabolite:nac, seed.compound:cpd00218; h_c -> Adherence & bigg.metabolite:h, seed.compound:cpd00067, bigg.metaboli…			Diff
232	fthfglu_c	N10-formyltetrahydrofolate	C20H23N7O7	0	C5H7NO3	0	Inferred	FORMYLTHFGLUSYNTHRXN: (glu__L_c -> Adherence & seed.compound:cpd00023, metanetx.chemical:MNXM741173, seed.compound:cpd19002, bigg.metabolite:glu__L, metanetx.chemical:MNXM741172, seed.compound:cpd27177; atp_c -> Adherence & metanetx.chemical:MNXM3, bigg.metabolite:atp; adp_c -> Adherence & bigg.metabolite:adp; pi_c -> Adherence & bigg.metabolite:pi, seed.compound:cpd00009, metanetx.chemical:MNXM9…			Diff
233	thfglu_c	2-demethylmenaquinol	C19H22N7O6	-1	C4H7NO2	0	Inferred				Diff
234	stfrnB_e	Staphyloferrin B	C16H26N4O11	0	C16H22N4O11	-2	Inferred	SMIB1: (fe2_e -> Adherence & seed.compound:cpd10515, bigg.metabolite:fe2; istfrnB_e -> Adherence; h_e -> Adherence & bigg.metabolite:h, seed.compound:cpd00067, bigg.metabolite:h_, metanetx.chemical:MNXM1)			Diff
235	2hcarb_c	(R)-2-halocarboxylate	C2HO2	-1		0	Inferred	RXN6264: (h2o_c -> Adherence & seed.compound:cpd15275, bigg.metabolite:h2o, seed.compound:cpd00001; s2hcarb_c -> Adherence; halani_c -> Adherence; h_c -> Adherence & bigg.metabolite:h, seed.compound:cpd00067, bigg.metabolite:h_, metanetx.chemical:MNXM1)			Diff
236	r2halocarb_c	(R)-2-halocarboxylate	C2HO2	-1		0	Inferred	RXN6263: (h2o_c -> Adherence & seed.compound:cpd15275, bigg.metabolite:h2o, seed.compound:cpd00001; 2r2hfa_c -> Adherence; halani_c -> Adherence; h_c -> Adherence & bigg.metabolite:h, seed.compound:cpd00067, bigg.metabolite:h_, metanetx.chemical:MNXM1)			Diff
237	s2halocarb_c	(S)-2-halocarboxylate	C2HO2	-1		0	Inferred	2HALOACIDDEHALOGENASERXN: (h2o_c -> Adherence & seed.compound:cpd15275, bigg.metabolite:h2o, seed.compound:cpd00001; 2r2hfa_c -> Adherence; halani_c -> Adherence; h_c -> Adherence & bigg.metabolite:h, seed.compound:cpd00067, bigg.metabolite:h_, metanetx.chemical:MNXM1)			Diff
238	38ch2gtp_c	(8S)-3',8-cyclo-7,8-dihydroguanosine 5'-triphosphate	C10H14N5O14P3	0	C10H12N5O14P3	-3	Inferred	GTPC: (amet_c -> Adherence & seed.compound:cpd00017, bigg.metabolite:amet; gtp_c -> Adherence & bigg.metabolite:gtp; met__L_c -> Adherence & metanetx.chemical:MNXM738803, seed.compound:cpd30746, metanetx.chemical:MNXM738804, seed.compound:cpd00060, bigg.metabolite:met__L; dad_5_c -> Adherence & seed.compound:cpd03091; h_c -> Adherence & bigg.metabolite:h, seed.compound:cpd00067, bigg.metabolite:h…			Diff
239	mlthfglu_c	5,10-methylenetetrahydrofolate	C20H22N7O6	-1	C5H7NO2	0	Inferred	RXN02921: (glu__L_c -> Adherence & seed.compound:cpd00023, metanetx.chemical:MNXM741173, seed.compound:cpd19002, bigg.metabolite:glu__L, metanetx.chemical:MNXM741172, seed.compound:cpd27177; atp_c -> Adherence & metanetx.chemical:MNXM3, bigg.metabolite:atp; adp_c -> Adherence & bigg.metabolite:adp; pi_c -> Adherence & bigg.metabolite:pi, seed.compound:cpd00009, metanetx.chemical:MNXM9; h_c -> Adh…			Diff
240	alpro_c	S Aminomethyldihydrolipoylprotein CH6NS2X	C9H20N2O2R	1	C9H20N2O2R	1	Unconstrained	unconstrained Target & Adherence & seed.compound:cpd11830	seed.compound:cpd11830	seed.compound:cpd11830	Same
241	fdxox_c	Oxidized ferredoxin	Fe26HR	6	Fe26HR	6	Unconstrained	unconstrained Target & Adherence			Same
242	fdxrd_c	Reduced ferredoxin	Fe26R	4	Fe26R	4	Unconstrained	unconstrained Target & Adherence & seed.compound:cpd11620	seed.compound:cpd11620	seed.compound:cpd11620	Same
243	glutrna_c	L-Glutamyl-tRNA(Glu)	C25H34N6O19P2R	-2	C25H34N6O19P2R	-2	Unconstrained	unconstrained Target & Adherence & seed.compound:cpd12227	seed.compound:cpd12227	seed.compound:cpd12227	Same
244	trdox_c	Oxidized thioredoxin	C10H12N4O42R	0	C10H12N4O42R	0	Unconstrained	unconstrained Target & Adherence & metanetx.chemical:MNXM729078	metanetx.chemical:MNXM729078	metanetx.chemical:MNXM729078	Same
245	trdrd_c	Reduced thioredoxin	C10H14N4O42R	0	C10H14N4O42R	0	Unconstrained	unconstrained Target & Adherence & metanetx.chemical:MNXM741335	metanetx.chemical:MNXM741335	metanetx.chemical:MNXM741335	Same
246	trnaglu_c	TRNA (Glu)	C20H29N5O16P2R	0	C20H29N5O16P2R	0	Unconstrained	unconstrained Target & Adherence			Same
247	trnapro_c	TRNA(Pro)	C15H25O16P2R	0	C15H25O16P2R	0	Unconstrained	unconstrained Target & Adherence			Same
248	nmp_c	nucleoside 5'-monophosphate	H2O4P2R	0	H2O4P2R	0	Unconstrained	unconstrained Target & Adherence			Same
249	pglu__L_c	a [protein] with an N-terminal L-glutamine	C6HN3O3R	0	C6HN3O3R	0	Unconstrained	unconstrained Target & Adherence			Same
250	po5pro__L_c	nucleoside 5'-monophosphate	C6HN2O3R	3	C6HN2O3R	3	Unconstrained	unconstrained Target & Adherence			Same
251	satfatacid_c	2,3,4-saturated fatty acid	CHNOPR	35	CHNOPR	35	Unconstrained	unconstrained Target & Adherence			Same
252	trnash3ext_c	tRNA precursor with a short 3' extension	O5P3R	0	O5P3R	0	Unconstrained	unconstrained Target & Adherence			Same
253	tRNAun_c	uncharged tRNA	HOPR	3	HOPR	3	Unconstrained	unconstrained Target & Adherence			Same
254	trnaasp_c	TRNA(Asp)	C15H25O16P2R	0	C15H25O16P2R	0	Unconstrained	unconstrained Target & Adherence			Same
255	asptrna_c	L-Aspartyl-tRNA(Asp)	C19H28NO19P2R	-2	C19H28NO19P2R	-2	Unconstrained	unconstrained Target & Adherence & seed.compound:cpd12226	seed.compound:cpd12226	seed.compound:cpd12226	Same
256	ndpalphaglc_c	nucleoside diphosphate-α-D-glucose	C7H10O6R	0	C7H10O6R	0	Unconstrained	unconstrained Target & Adherence			Same
257	nucldipi_c	nucleoside diphosphate-α-D-glucose	CHOR	1	CHOR	1	Unconstrained	unconstrained Target & Adherence			Same
258	2fe1s_c	[2Fe-1S] desulfurated iron-sulfur cluster	Fe26HOR	0	Fe26HOR	0	Unconstrained	unconstrained Target & Adherence			Same
259	mql_c		C11H6OPR	0	C11H6OPR	0	Unconstrained	unconstrained Target & Adherence			Same
260	mqn_c		C11H4OPR	0	C11H4OPR	0	Unconstrained	unconstrained Target & Adherence			Same
261	rnsppi_c	ribonucleoside diphosphate	H5O8P3R	0	H5O8P3R	0	Unconstrained	unconstrained Target & Adherence			Same
262	CPD02354_c	tRNA precursor with a 5' extension	HOPR	3	HOPR	3	Unconstrained	unconstrained Target & Adherence			Same
263	rnsmp_c	ribonucleoside 5'-monophosphate	H2O4P2R	0	H2O4P2R	0	Unconstrained	unconstrained Target & Adherence			Same
264	halani_c	halide anion	HR	0	HR	0	Unconstrained	unconstrained Target & Adherence			Same
265	pa_cho_c	Phosphatidate(2-)	C3H5O8PR	-2	C3H5O8PR	-2	Unconstrained	unconstrained Target & Adherence & bigg.metabolite:pa_cho	bigg.metabolite:pa_cho	bigg.metabolite:pa_cho	Same
266	3haACP_c	(3R)-3-Hydroxyacyl-[acyl-carrier protein]	C15H27N2O9PR	-1	C15H27N2O9PR	-1	Unconstrained	unconstrained Target & Adherence & seed.compound:cpd11836	seed.compound:cpd11836	seed.compound:cpd11836	Same
267	peptid_c	peptide	CHNOR	8	CHNOR	8	Unconstrained	unconstrained Target & Adherence			Same
268	carb_c	carboxylate	CO2R	0	CO2R	0	Unconstrained	unconstrained Target & Adherence			Same
269	trnathr_c	TRNA(Thr)	C15H27O15P2R	0	C15H27O15P2R	0	Unconstrained	unconstrained Target & Adherence			Same
270	thrtrna_c	L-Threonyl-tRNA(Thr)	C19H31NO18P2R	-1	C19H31NO18P2R	-1	Unconstrained	unconstrained Target & Adherence & seed.compound:cpd12229	seed.compound:cpd12229	seed.compound:cpd12229	Same
271	olinuc_c	double-stranded oligonucleotide	O3P2R	0	O3P2R	0	Unconstrained	unconstrained Target & Adherence			Same
272	trnaarg_c	TRNA(Arg)	C20H29N5O16P2R	0	C20H29N5O16P2R	0	Unconstrained	unconstrained Target & Adherence			Same
273	argtrna_c	L-Arginyl-tRNA(Arg)	C26H41N9O17P2R	0	C26H41N9O17P2R	0	Unconstrained	unconstrained Target & Adherence & seed.compound:cpd12036	seed.compound:cpd12036	seed.compound:cpd12036	Same
274	trnagly_c	TRNA(Gly)	C15H25O16P2R	0	C15H25O16P2R	0	Unconstrained	unconstrained Target & Adherence			Same
275	glytrna_c	Glycyl-tRNA(Gly)	C17H27NO17P2R	-1	C17H27NO17P2R	-1	Unconstrained	unconstrained Target & Adherence & seed.compound:cpd12100	seed.compound:cpd12100	seed.compound:cpd12100	Same
276	g3pd_c	glycerophosphodiester	C3H8O6PR	0	C3H8O6PR	0	Unconstrained	unconstrained Target & Adherence			Same
277	cdpdag_cho_c	CDP-diacylglycerol(2-)	C12H17N3O15P2R	-2	C12H17N3O15P2R	-2	Unconstrained	unconstrained Target & Adherence & bigg.metabolite:cdpdag_cho	bigg.metabolite:cdpdag_cho	bigg.metabolite:cdpdag_cho	Same
278	trnaphe_c	TRNA(Phe)	C15H25O16P2R	0	C15H25O16P2R	0	Unconstrained	unconstrained Target & Adherence			Same
279	phetrna_c	L-Phenylalanyl-tRNA(Phe)	C24H33NO17P2R	-1	C24H33NO17P2R	-1	Unconstrained	unconstrained Target & Adherence & seed.compound:cpd12335	seed.compound:cpd12335	seed.compound:cpd12335	Same
280	trnaval_c	TRNA(Val)	C20H29N5O16P2R	0	C20H29N5O16P2R	0	Unconstrained	unconstrained Target & Adherence			Same
281	valtrna_c	L-Valyl-tRNA(Val)	C25H37N6O17P2R	-1	C25H37N6O17P2R	-1	Unconstrained	unconstrained Target & Adherence & seed.compound:cpd12133	seed.compound:cpd12133	seed.compound:cpd12133	Same
282	trnaala_c	TRNA(Ala)	C9H2N6O2R	0	C9H2N6O2R	0	Unconstrained	unconstrained Target & Adherence			Same
283	alatrna_c	L-Alanyl-tRNA(Ala)	C12H8N7O3R	1	C12H8N7O3R	1	Unconstrained	unconstrained Target & Adherence			Same
284	trnatyr_c	TRNA(Tyr)	C20H29N5O16P2R	0	C20H29N5O16P2R	0	Unconstrained	unconstrained Target & Adherence			Same
285	tyrtrna_c	L-Tyrosyl-tRNA(Tyr)	C29H37N6O18P2R	-1	C29H37N6O18P2R	-1	Unconstrained	unconstrained Target & Adherence & seed.compound:cpd12194	seed.compound:cpd12194	seed.compound:cpd12194	Same
286	prglu__L_c	[protein] with an N-terminal L-glutamate	C6N2O4R	0	C6N2O4R	0	Unconstrained	unconstrained Target & Adherence			Same
287	trnaleu_c	TRNA(Leu)	C20H29N5O16P2R	0	C20H29N5O16P2R	0	Unconstrained	unconstrained Target & Adherence			Same
288	leutrna_c	L-Leucyl-tRNA(Leu)	C26H39N6O17P2R	-1	C26H39N6O17P2R	-1	Unconstrained	unconstrained Target & Adherence & seed.compound:cpd12003	seed.compound:cpd12003	seed.compound:cpd12003	Same
289	grxox_c	Glutaredoxin (oxidized)	C6H7NO22R	0	C6H7NO22R	0	Unconstrained	unconstrained Target & Adherence & metanetx.chemical:MNXM729075, seed.compound:cpd15480	metanetx.chemical:MNXM729075, seed.compound:cpd15480	metanetx.chemical:MNXM729075, seed.compound:cpd15480	Same
290	grxrd_c	Glutaredoxin (reduced)	C6H9NO22R	0	C6H9NO22R	0	Unconstrained	unconstrained Target & Adherence & metanetx.chemical:MNXM741333, seed.compound:cpd15481	metanetx.chemical:MNXM741333, seed.compound:cpd15481	metanetx.chemical:MNXM741333, seed.compound:cpd15481	Same
291	ptyr_c	[protein]-L-tyrosine	C10H10N2O3R	0	C10H10N2O3R	0	Unconstrained	unconstrained Target & Adherence & seed.compound:cpd11704, metanetx.chemical:MNXM7713	seed.compound:cpd11704, metanetx.chemical:MNXM7713	seed.compound:cpd11704, metanetx.chemical:MNXM7713	Same
292	dhlpro_c	Dihydrolipolprotein H2S2X	C8H16NO2R	0	C8H16NO2R	0	Unconstrained	unconstrained Target & Adherence & seed.compound:cpd12225, metanetx.chemical:MNXM731215, metanetx.chemical:MNXM731218	seed.compound:cpd12225, metanetx.chemical:MNXM731215, metanetx.chemical:MNXM731218	seed.compound:cpd12225, metanetx.chemical:MNXM731215, metanetx.chemical:MNXM731218	Same
293	lpro_c	Lipoylprotein S2X	C8H14NO2R	0	C8H14NO2R	0	Unconstrained	unconstrained Target & Adherence & metanetx.chemical:MNXM741253, seed.compound:cpd12005, metanetx.chemical:MNXM741249	metanetx.chemical:MNXM741253, seed.compound:cpd12005, metanetx.chemical:MNXM741249	metanetx.chemical:MNXM741253, seed.compound:cpd12005, metanetx.chemical:MNXM741249	Same
294	ho2_c	organic hydroperoxide	HO2R	0	HO2R	8	Unconstrained	seed.compound:cpd14475	seed.compound:cpd14475		Diff
295	trnahis_c	TRNA(His)	CHNOR	0	C15H25O16P2R	0	Unconstrained				Diff
296	pserthe__L_c	[protein]-(L-serine/L-threonine)	C3H4NO2PR	0		0	Unconstrained				Diff
297	pserthep__L_c	[protein] (L-serine/L-threonine) phosphate	C3H5NO5P2R	0	HO3P	0	Unconstrained				Diff
298	lpplys__L_c	[lipoyl-carrier protein]-L-lysine	C6H13N2OR	0		0	Unconstrained	metanetx.chemical:MNXM146358	metanetx.chemical:MNXM146358		Diff
299	pspdp_c		C10H20O7P2R	0	O6P3R	0	Unconstrained				Diff
300	2dmmql_c	2-demethylmenaquinol	C20H24O2R	0	C10H4OPR	0	Unconstrained				Diff
301	glntyr_c	[glutamine-synthetase]-L-tyrosine	C11H11N3O4PR	0		0	Unconstrained				Diff
302	trnamet_c	TRNA(Met)	C28H35N11O22P4RS	0	C20H28N5O16P2R	0	Unconstrained				Diff
303	mettrna_c	L-Methionyl-tRNA (Met)	C33H43N12O23P4RS2	-1	C25H36N6O17P22R	-1	Unconstrained				Diff
304	234sat12dag_c	2,3,4-saturated 1,2-diacyl-sn-glycerol 3-phosphate	C11H19NO8PR	0		0	Unconstrained				Diff
305	cysdscys__L_c	[L-cysteine desulfurase]-L-cysteine	C3H5NO2RS	0		0	Unconstrained				Diff
306	muri16srna_c	16S rRNA (uracil(1498)-N(3))-methyltransferase	C10H12N2O12P2R	-2	CH2	-2	Unconstrained	seed.compound:cpd21820, metanetx.chemical:MNXM14042	seed.compound:cpd21820, metanetx.chemical:MNXM14042		Diff
307	cystrna34_c	cytidine34 in tRNA	C9H11N3O11P2R	-2		-2	Unconstrained	metanetx.chemical:MNXM16986, seed.compound:cpd26771	metanetx.chemical:MNXM16986, seed.compound:cpd26771		Diff
308	CPD02351_c	tRNA precursor with a 5' extension and a long 3' trailer	O3P2R	0	O8P5R	0	Unconstrained	RXN06479: (h2o_c -> Adherence & seed.compound:cpd15275, bigg.metabolite:h2o, seed.compound:cpd00001; CPD02352_c -> Adherence; nmp_c -> Adherence; h_c -> Adherence & bigg.metabolite:h, seed.compound:cpd00067, bigg.metabolite:h_, metanetx.chemical:MNXM1)			Diff
309	prolppcys_c	[prolipoprotein]-L-cysteine	C3H5NOR	0	C4O7P2R	0	Unconstrained	RXN020: (pglyc_c -> seed.compound:cpd27340; 12dglcys_c -> metanetx.chemical:MNXM164921; glyc3p_c -> Adherence & metanetx.chemical:MNXM66, bigg.metabolite:glyc3p, seed.compound:cpd00080; h_c -> Adherence & bigg.metabolite:h, seed.compound:cpd00067, bigg.metabolite:h_, metanetx.chemical:MNXM1)			Diff
310	2mcystrna34_c	2'-O-methylcytidine34 in tRNA	R	0	CH2	0	Unconstrained	RXN11860: (trnacys34_c -> metanetx.chemical:MNXM16986, seed.compound:cpd26771; amet_c -> Adherence & seed.compound:cpd00017, bigg.metabolite:amet; ahcys_c -> Adherence & seed.compound:cpd00019, bigg.metabolite:ahcys; h_c -> Adherence & bigg.metabolite:h, seed.compound:cpd00067, bigg.metabolite:h_, metanetx.chemical:MNXM1)			Diff
311	satfatacylcoA_c	2,3,4-saturated fatty acyl CoA	C22N8O16P4RS	0	C22N8O16P42R	0	Unconstrained	THIOESTERRXN: (h2o_c -> Adherence & seed.compound:cpd15275, bigg.metabolite:h2o, seed.compound:cpd00001; satfatacid_c -> Adherence; coa_c -> Adherence & bigg.metabolite:coa, seed.compound:cpd00010, metanetx.chemical:MNXM727276; h_c -> Adherence & bigg.metabolite:h, seed.compound:cpd00067, bigg.metabolite:h_, metanetx.chemical:MNXM1)			Diff
312	ap_c	acyl phosphate	CHO5PR	0	CH2O5PR	0	Unconstrained	ACYLPHOSPHATASERXN: (h2o_c -> Adherence & seed.compound:cpd15275, bigg.metabolite:h2o, seed.compound:cpd00001; pi_c -> Adherence & bigg.metabolite:pi, seed.compound:cpd00009, metanetx.chemical:MNXM9; carb_c -> Adherence; h_c -> Adherence & bigg.metabolite:h, seed.compound:cpd00067, bigg.metabolite:h_, metanetx.chemical:MNXM1)			Diff
313	2fe2s_c	[2Fe-2S] iron-sulfur cluster	Fe26HORS	0	Fe26HOR	0	Unconstrained	unconstrained Target & BTS5: (amet_c -> Adherence & seed.compound:cpd00017, bigg.metabolite:amet; dtbt_c -> Adherence & metanetx.chemical:MNXM1020, seed.compound:cpd01311; 2fe1s_c -> Adherence; btn_c -> Adherence & bigg.metabolite:btn, seed.compound:cpd00104, metanetx.chemical:MNXM304; dad_5_c -> Adherence & seed.compound:cpd03091; met__L_c -> Adherence & metanetx.chemical:MNXM738803, seed.compou…			Same
314	protrna_c	L-Prolyl-tRNA(Pro)	C5H9NO2R	1	C5H7NNoO	0	Unconstrained	bigg.metabolite:protrna	bigg.metabolite:protrna		Diff
315	histrna_c	L-Histidyl-tRNA(His)	C7H9N4O2R	1	C21H31N3O17P2R	0	Unconstrained				Diff
316	trnaasn_c	TRNA Asn C10H17O10PR2	C28H35N11O21P3R	-3	C10H34N5O3R	0	Unconstrained				Diff
317	asptrnaasn_c	L-Aspartyl-tRNA(Asn)	C32H41N12O24P3R	-2	C14H22NO13PR	0	Unconstrained				Diff
318	lppoctlys__L_c	[lipoyl-carrier protein] N6-octanoyl-L-lysine	C14H27N2O2R	1		0	Unconstrained	seed.compound:cpd27714	seed.compound:cpd27714		Diff
319	opicm_c	phosphate monoester	HO4PR	-1	CHO4P2R	7	Unconstrained	seed.compound:cpd11818	seed.compound:cpd11818		Diff
320	alc_c	alcohol	HOR	0	CHOPR	8	Unconstrained	seed.compound:cpd00057	seed.compound:cpd00057		Diff
321	trnauri_c	TRNA containing uridine at position 54	C19H29N2O21P3R	-4	H	3	Unconstrained	metanetx.chemical:MNXM96319	metanetx.chemical:MNXM96319		Diff
322	pglyc_c	phosphatidylglycerol	C8H12O10PR	-1		0	Unconstrained	seed.compound:cpd27340	seed.compound:cpd27340		Diff
323	12dglcys_c	[prolipoprotein]-S-1,2-diacyl-sn-glyceryl-L-cysteine	C8H9NO5R	0	CHOPR	10	Unconstrained	metanetx.chemical:MNXM164921	metanetx.chemical:MNXM164921		Diff
324	gln5adtyr_c	Plastoquinol	C21H22N8O10P2R	-1	C10H12N5O6P	0	Unconstrained				Diff
325	rNAdmadn1518dmadn1519_c	N6-dimethyladenine1518/N6-dimethyladenine1519in 16S rRNA	C24H30N10O16P3R	-3	CH2	0	Unconstrained	seed.compound:cpd21822	seed.compound:cpd21822		Diff
326	trnaser_c	TRNA(Ser)	C28H34N11O21P4R	-3	C15H23O16P2R	-2	Unconstrained				Diff
327	sertrna_c	L-Seryl-tRNA(Ser)	C31H41N12O23P4R	-1	C18H28NO18P2R	-2	Unconstrained				Diff
328	iletrna_c	L-Isoleucyl-tRNA(Ile)	C34H49N13O23P3R	1	C21H34NO17P2R	-2	Unconstrained				Diff
329	trnaile_c	TRNA(Ile)	C28H34N12O22P3R	-3	C15H23O16P2R	-2	Unconstrained				Diff
330	ptyrp_c	[protein]-L-tyrosine phosphate	C10H9N2O6PR	-2	C10H11N2O6PR	0	Unconstrained	seed.compound:cpd11820	seed.compound:cpd11820		Proton Diff
331	cpd234satdg_c	CDP-2,3,4-saturated-diacylglycerol	C20H29N4O15P2R	-2	C9H12N3O7P	0	Unconstrained				Diff
332	asntrna_c	L-Asparaginyl-tRNA(Asn)	C32H42N13O23P3R	-2	C14H21N7O5R	0	Unconstrained				Diff
333	trnacys_c	TRNA(Cys)	C28H35N11O21P4RS	-3	C20H28N5O16P2R	0	Unconstrained				Diff
334	cystrna_c	L-Cysteinyl-tRNA(Cys)	C31H42N12O22P4RS2	-1	C23H34N6O17P22R	1	Unconstrained				Diff
335	glutrna_gln_c	L-Glutamyl-tRNA(Gln)	C34H42N13O24P4R	-3	C5H7NO3R	-2	Unconstrained				Diff
336	glntrna_c	L-Glutaminyl-tRNA(Gln)	C34H45N14O23P4R	-1	C20H31N2O18P2R	-2	Unconstrained				Diff
337	cysdesscys__L_c	[L-cysteine desulfurase]-S-sulfanyl-L-cysteine	C3H5NO2RS2	0	HS	1	Unconstrained				Diff
338	trnagln_c	TRNA(Gln)	C29H35N12O21P4R	-3	C10H12N5O3R	0	Unconstrained			seed.compound:cpd11911	Diff
339	cxa_c	carboxy-adenylated [small subunit of molybdopterin synthase]	C10H12N5O7PRS	0	HOR	1	Unconstrained				Diff
340	thiocx_c	a thiocarboxylated [small subunit of molybdopterin synthase]	RS2	0	HOR	1	Unconstrained				Diff
341	ocACP_c	Octanoyl-ACP (n-C8:0ACP)	C19H35N2O8PR	-1	No	0	Unconstrained	metanetx.chemical:MNXM90185, bigg.metabolite:ocACP	metanetx.chemical:MNXM90185, bigg.metabolite:ocACP		Diff
342	16SrRNAcytd_c	cytidine1402 in 16S rRNA	C9H11N3O11P2R	-2		0	Unconstrained	metanetx.chemical:MNXM9714, seed.compound:cpd21826	metanetx.chemical:MNXM9714, seed.compound:cpd21826		Diff
343	16SrRNAmcytd_c	N4-methylcytidine1402 in 16S rRNA	C10H13N3O11P2R	-2	CH2	0	Unconstrained	metanetx.chemical:MNXM14043, seed.compound:cpd21821	metanetx.chemical:MNXM14043, seed.compound:cpd21821		Diff
344	gsn23rna_c	guanosine2251 in 23S rRNA	C10H11N5O11P2R	-2		0	Unconstrained	metanetx.chemical:MNXM14399, seed.compound:cpd21957	metanetx.chemical:MNXM14399, seed.compound:cpd21957		Diff
345	2mgsn23rna_c	2-O-methylguanosine2251 in 23S rRNA	C11H13N5O11P2R	-2	CH2	0	Unconstrained	metanetx.chemical:MNXM14384, seed.compound:cpd21933	metanetx.chemical:MNXM14384, seed.compound:cpd21933		Diff
346	16srnaurin_c	uracil1498 in 16S rRNA	C9H10N2O12P2R	-2		0	Unconstrained	metanetx.chemical:MNXM14046, seed.compound:cpd21836	metanetx.chemical:MNXM14046, seed.compound:cpd21836		Diff
347	gua16srna_c	guanine527 in 16S rRNA	C10H11N5O11P2R	-2		0	Unconstrained	seed.compound:cpd21832, metanetx.chemical:MNXM14035	seed.compound:cpd21832, metanetx.chemical:MNXM14035		Diff
348	mgua16srna_c	N7-methylguanine527 in 16S rRNA	C11H14N5O11P2R	-1	CH2	0	Unconstrained	seed.compound:cpd21823, metanetx.chemical:MNXM14045	seed.compound:cpd21823, metanetx.chemical:MNXM14045		Diff
349	trnacys34_c	cytidine34 in tRNA	C9H11N3O11P2R	-2	No	0	Unconstrained	metanetx.chemical:MNXM16986, seed.compound:cpd26771	metanetx.chemical:MNXM16986, seed.compound:cpd26771		Diff
350	rNAadn1518adn1519_c	adenine1518/adenine1519 in 16S rRNA	C23H28N10O16P3R	-3		0	Unconstrained	RXN11633: (amet_c -> Adherence & seed.compound:cpd00017, bigg.metabolite:amet; rNAdmadn1518dmadn1519_c -> seed.compound:cpd21822; ahcys_c -> Adherence & seed.compound:cpd00019, bigg.metabolite:ahcys; h_c -> Adherence & bigg.metabolite:h, seed.compound:cpd00067, bigg.metabolite:h_, metanetx.chemical:MNXM1)			Diff
351	pail_cho_c	1-phosphatidyl-1D-myo-inositol(1-)	C20H30N6O12RS2	-2	C9H16O13PR	-1	Unconstrained	24157RXN: (gdpmann_c -> Adherence & bigg.metabolite:gdpmann, seed.compound:cpd00083; PMIM1_c -> Adherence; gdp_c -> Adherence & bigg.metabolite:gdp, metanetx.chemical:MNXM1103285; h_c -> Adherence & bigg.metabolite:h, seed.compound:cpd00067, bigg.metabolite:h_, metanetx.chemical:MNXM1)			Diff
352	trnadhuri_c	5,6-dihydrouridine in tRNA	C19H33N2O21P3R	-2		0	Unconstrained	RXN01281: (nadp_c -> Adherence & seed.compound:cpd00006, metanetx.chemical:MNXM5, bigg.metabolite:nadp; trnauri_c -> metanetx.chemical:MNXM96319; nadph_c -> Adherence & bigg.metabolite:nadph, seed.compound:cpd00005; h_c -> Adherence & bigg.metabolite:h, seed.compound:cpd00067, bigg.metabolite:h_, metanetx.chemical:MNXM1)			Diff
353	12dgr141_c	1,2-Diacyl-sn-glycerol (ditetradec-7-enoyl, n-C14:1)	C31H56O5	0	C31H56O5	0	Clean	unconstrained Target & Adherence & metanetx.chemical:MNXM4940	metanetx.chemical:MNXM4940	metanetx.chemical:MNXM4940	Same
354	12dgr141_p	1,2-Diacyl-sn-glycerol (ditetradec-7-enoyl, n-C14:1)	C31H56O5	0	C31H56O5	0	Clean	unconstrained Target & Adherence & metanetx.chemical:MNXM4940	metanetx.chemical:MNXM4940	metanetx.chemical:MNXM4940	Same
355	12dgr160_c	1,2-Diacyl-sn-glycerol (dihexadecanoyl, n-C16:0)	C35H68O5	0	C35H68O5	0	Clean	unconstrained Target & Adherence & metanetx.chemical:MNXM3132	metanetx.chemical:MNXM3132	metanetx.chemical:MNXM3132	Same
356	12dgr160_e	1,2-Diacyl-sn-glycerol (dihexadecanoyl, n-C16:0)	C35H68O5	0	C35H68O5	0	Clean	unconstrained Target & Adherence & metanetx.chemical:MNXM3132	metanetx.chemical:MNXM3132	metanetx.chemical:MNXM3132	Same
357	12dgr160_p	1,2-Diacyl-sn-glycerol (dihexadecanoyl, n-C16:0)	C35H68O5	0	C35H68O5	0	Clean	unconstrained Target & Adherence & metanetx.chemical:MNXM3132	metanetx.chemical:MNXM3132	metanetx.chemical:MNXM3132	Same
358	12dgr180_c	1,2-Diacyl-sn-glycerol (dioctadecanoyl, n-C18:0)	C39H76O5	0	C39H76O5	0	Clean	unconstrained Target & Adherence & metanetx.chemical:MNXM4217	metanetx.chemical:MNXM4217	metanetx.chemical:MNXM4217	Same
359	12dgr180_e	1,2-Diacyl-sn-glycerol (dioctadecanoyl, n-C18:0)	C39H76O5	0	C39H76O5	0	Clean	unconstrained Target & Adherence & metanetx.chemical:MNXM4217	metanetx.chemical:MNXM4217	metanetx.chemical:MNXM4217	Same
360	12dgr180_p	1,2-Diacyl-sn-glycerol (dioctadecanoyl, n-C18:0)	C39H76O5	0	C39H76O5	0	Clean	unconstrained Target & Adherence & metanetx.chemical:MNXM4217	metanetx.chemical:MNXM4217	metanetx.chemical:MNXM4217	Same
361	12dgr181_c	1,2-Diacyl-sn-glycerol (dioctadec-11-enoyl, n-C18:1)	C39H72O5	0	C39H72O5	0	Clean	unconstrained Target & Adherence & metanetx.chemical:MNXM3775	metanetx.chemical:MNXM3775	metanetx.chemical:MNXM3775	Same
362	12dgr181_p	1,2-Diacyl-sn-glycerol (dioctadec-11-enoyl, n-C18:1)	C39H72O5	0	C39H72O5	0	Clean	unconstrained Target & Adherence & metanetx.chemical:MNXM3775	metanetx.chemical:MNXM3775	metanetx.chemical:MNXM3775	Same
363	23dhmb_c	(R)-2,3-Dihydroxy-3-methylbutanoate	C5H9O4	-1	C5H9O4	-1	Clean	unconstrained Target & Adherence & seed.compound:cpd19030	seed.compound:cpd19030	seed.compound:cpd19030	Same
364	2agpe141_c	2-Acyl-sn-glycero-3-phosphoethanolamine (n-C14:1)	C19H38NO7P	0	C19H38NO7P	0	Clean	unconstrained Target & Adherence & metanetx.chemical:MNXM3447	metanetx.chemical:MNXM3447	metanetx.chemical:MNXM3447	Same
365	2agpe141_p	2-Acyl-sn-glycero-3-phosphoethanolamine (n-C14:1)	C19H38NO7P	0	C19H38NO7P	0	Clean	unconstrained Target & Adherence & metanetx.chemical:MNXM3447	metanetx.chemical:MNXM3447	metanetx.chemical:MNXM3447	Same
366	2agpg180_c	2-Acyl-sn-glycero-3-phosphoglycerol (n-C18:0)	C24H48O9P	-1	C24H48O9P	-1	Clean	unconstrained Target & Adherence & seed.compound:cpd26427	seed.compound:cpd26427	seed.compound:cpd26427	Same
367	2agpg180_p	2-Acyl-sn-glycero-3-phosphoglycerol (n-C18:0)	C24H48O9P	-1	C24H48O9P	-1	Clean	unconstrained Target & Adherence & seed.compound:cpd26427	seed.compound:cpd26427	seed.compound:cpd26427	Same
368	2ahbut_c	(S)-2-Aceto-2-hydroxybutanoate	C6H9O4	-1	C6H9O4	-1	Clean	unconstrained Target & Adherence & seed.compound:cpd19045	seed.compound:cpd19045	seed.compound:cpd19045	Same
369	2ahhmd_c	2 Amino 4 hydroxy 6 hydroxymethyl 7 8 dihydropteridine diphosphate C7H8N5O8P2	C7H8N5O8P2	-3	C7H8N5O8P2	-3	Clean	unconstrained Target & Adherence & seed.compound:cpd02920	seed.compound:cpd02920	seed.compound:cpd02920	Same
370	2me4p_c	2-C-methyl-D-erythritol 4-phosphate	C5H11O7P	-2	C5H11O7P	-2	Clean	unconstrained Target & Adherence & seed.compound:cpd08286	seed.compound:cpd08286	seed.compound:cpd08286	Same
371	2shchc_c	2-Succinyl-6-hydroxy-2,4-cyclohexadiene-1-carboxylate	C11H10O6	-2	C11H10O6	-2	Clean	unconstrained Target & Adherence & seed.compound:cpd03451	seed.compound:cpd03451	seed.compound:cpd03451	Same
372	3c2hmp_c	3-Carboxy-2-hydroxy-4-methylpentanoate	C7H10O5	-2	C7H10O5	-2	Clean	unconstrained Target & Adherence & seed.compound:cpd02693	seed.compound:cpd02693	seed.compound:cpd02693	Same
373	3c3hmp_c	3-Carboxy-3-hydroxy-4-methylpentanoate	C7H10O5	-2	C7H10O5	-2	Clean	unconstrained Target & Adherence & seed.compound:cpd01646	seed.compound:cpd01646	seed.compound:cpd01646	Same
374	3dhq_c	3-Dehydroquinate	C7H9O6	-1	C7H9O6	-1	Clean	unconstrained Target & Adherence & seed.compound:cpd00699	seed.compound:cpd00699	seed.compound:cpd00699	Same
375	3ig3p_c	C'-(3-Indolyl)-glycerol 3-phosphate	C11H12NO6P	-2	C11H12NO6P	-2	Clean	unconstrained Target & Adherence & seed.compound:cpd02210	seed.compound:cpd02210	seed.compound:cpd02210	Same
376	3mb_c	3-Methylbutanoic acid	C5H9O2	-1	C5H9O2	-1	Clean	unconstrained Target & Adherence & seed.compound:cpd05178	seed.compound:cpd05178	seed.compound:cpd05178	Same
377	3mb_e	3-Methylbutanoic acid	C5H9O2	-1	C5H9O2	-1	Clean	unconstrained Target & Adherence & seed.compound:cpd05178	seed.compound:cpd05178	seed.compound:cpd05178	Same
378	3mb_p	3-Methylbutanoic acid	C5H9O2	-1	C5H9O2	-1	Clean	unconstrained Target & Adherence & seed.compound:cpd05178	seed.compound:cpd05178	seed.compound:cpd05178	Same
379	3opcoa_c	3-oxopropionyl-CoA	C24H34N7O18P3S	-4	C24H34N7O18P3S	-4	Clean	unconstrained Target & Adherence & seed.compound:cpd03564	seed.compound:cpd03564	seed.compound:cpd03564	Same
380	4ampm_c	4-Amino-2-methyl-5-phosphomethylpyrimidine	C6H8N3O4P	-2	C6H8N3O4P	-2	Clean	unconstrained Target & Adherence & metanetx.chemical:MNXM1104391	metanetx.chemical:MNXM1104391	metanetx.chemical:MNXM1104391	Same
381	4c2me_c	4-(cytidine 5'-diphospho)-2-C-methyl-D-erythritol	C14H23N3O14P2	-2	C14H23N3O14P2	-2	Clean	unconstrained Target & Adherence & seed.compound:cpd08287	seed.compound:cpd08287	seed.compound:cpd08287	Same
382	R_3hcddec5ecoa_c	(R)-Hydroxydodecanoyl-5-en-CoA	C33H52N7O18P3S	-4	C33H52N7O18P3S	-4	Clean	unconstrained Target & Adherence & seed.compound:cpd16753	seed.compound:cpd16753	seed.compound:cpd16753	Same
383	R_3hcmrs7ecoa_c	(R)-3-hydroxy-cis-myristol-7-eoyl-CoA	C35H56N7O18P3S	-4	C35H56N7O18P3S	-4	Clean	unconstrained Target & Adherence & seed.compound:cpd16754	seed.compound:cpd16754	seed.compound:cpd16754	Same
384	R_3hdcoa_c	(R)-Hydroxydecanoyl-CoA	C31H50N7O18P3S	-4	C31H50N7O18P3S	-4	Clean	unconstrained Target & Adherence & seed.compound:cpd16755	seed.compound:cpd16755	seed.compound:cpd16755	Same
385	R_3hhcoa_c	(R)-Hydroxyhexanoyl-CoA	C27H42N7O18P3S	-4	C27H42N7O18P3S	-4	Clean	unconstrained Target & Adherence & seed.compound:cpd16757	seed.compound:cpd16757	seed.compound:cpd16757	Same
386	R_3hocoa_c	(R)-Hydroxyoctanoyl-CoA	C29H46N7O18P3S	-4	C29H46N7O18P3S	-4	Clean	unconstrained Target & Adherence & seed.compound:cpd16759	seed.compound:cpd16759	seed.compound:cpd16759	Same
387	achms_c	O Acetyl L homoserine C6H11NO4	C6H11NO4	0	C6H11NO4	0	Clean	unconstrained Target & Adherence & seed.compound:cpd00790	seed.compound:cpd00790	seed.compound:cpd00790	Same
388	acysbmn_c	Acetyl-cystine-bimane	C15H18N3O5S	-1	C15H18N3O5S	-1	Clean	unconstrained Target & Adherence & seed.compound:cpd15926	seed.compound:cpd15926	seed.compound:cpd15926	Same
389	acysbmn_e	Acetyl-cystine-bimane	C15H18N3O5S	-1	C15H18N3O5S	-1	Clean	unconstrained Target & Adherence & seed.compound:cpd15926	seed.compound:cpd15926	seed.compound:cpd15926	Same
390	adp_c	ADP C10H12N5O10P2	C10H12N5O10P2	-3	C10H12N5O10P2	-3	Clean	unconstrained Target & Adherence & bigg.metabolite:adp	bigg.metabolite:adp	bigg.metabolite:adp	Same
391	air_c	5-amino-1-(5-phospho-D-ribosyl)imidazole	C8H13N3O7P	-1	C8H13N3O7P	-1	Clean	unconstrained Target & Adherence & metanetx.chemical:MNXM1105983	metanetx.chemical:MNXM1105983	metanetx.chemical:MNXM1105983	Same
392	ala_L_glu__L_c	Ala L glu L C8H13N2O5	C8H13N2O5	-1	C8H13N2O5	-1	Clean	unconstrained Target & Adherence & seed.compound:cpd11586	seed.compound:cpd11586	seed.compound:cpd11586	Same
393	ala_L_glu__L_e	Ala L glu L C8H13N2O5	C8H13N2O5	-1	C8H13N2O5	-1	Clean	unconstrained Target & Adherence & seed.compound:cpd11586	seed.compound:cpd11586	seed.compound:cpd11586	Same
394	alac__S_c	(S)-2-Acetolactate	C5H7O4	-1	C5H7O4	-1	Clean	unconstrained Target & Adherence & seed.compound:cpd19047	seed.compound:cpd19047	seed.compound:cpd19047	Same
395	aso4_c	Arsenate	AsHO4	-2	AsHO4	-2	Clean	unconstrained Target & Adherence & seed.compound:cpd01048	seed.compound:cpd01048	seed.compound:cpd01048	Same
396	aso4_p	Arsenate	AsHO4	-2	AsHO4	-2	Clean	unconstrained Target & Adherence & seed.compound:cpd01048	seed.compound:cpd01048	seed.compound:cpd01048	Same
397	bmn_c	Bimane	C10H12N2O2	0	C10H12N2O2	0	Clean	unconstrained Target & Adherence & seed.compound:cpd15933	seed.compound:cpd15933	seed.compound:cpd15933	Same
398	bmn_e	Bimane	C10H12N2O2	0	C10H12N2O2	0	Clean	unconstrained Target & Adherence & seed.compound:cpd15933	seed.compound:cpd15933	seed.compound:cpd15933	Same
399	bmnmsh_c	Bimane conjugated mycothiol (mtb)	C27H40N4O14S	0	C27H40N4O14S	0	Clean	unconstrained Target & Adherence & seed.compound:cpd15934	seed.compound:cpd15934	seed.compound:cpd15934	Same
400	but_c	Butyrate (n-C4:0)	C4H7O2	-1	C4H7O2	-1	Clean	unconstrained Target & Adherence & bigg.metabolite:but	bigg.metabolite:but	bigg.metabolite:but	Same
401	but_e	Butyrate (n-C4:0)	C4H7O2	-1	C4H7O2	-1	Clean	unconstrained Target & Adherence & bigg.metabolite:but	bigg.metabolite:but	bigg.metabolite:but	Same
402	but_p	Butyrate (n-C4:0)	C4H7O2	-1	C4H7O2	-1	Clean	unconstrained Target & Adherence & bigg.metabolite:but	bigg.metabolite:but	bigg.metabolite:but	Same
403	cd2_c	Cadmium	Cd	2	Cd	2	Clean	unconstrained Target & Adherence & seed.compound:cpd01012	seed.compound:cpd01012	seed.compound:cpd01012	Same
404	cd2_e	Cadmium	Cd	2	Cd	2	Clean	unconstrained Target & Adherence & seed.compound:cpd01012	seed.compound:cpd01012	seed.compound:cpd01012	Same
405	cd2_p	Cadmium	Cd	2	Cd	2	Clean	unconstrained Target & Adherence & seed.compound:cpd01012	seed.compound:cpd01012	seed.compound:cpd01012	Same
406	cdp_c	CDP C9H12N3O11P2	C9H12N3O11P2	-3	C9H12N3O11P2	-3	Clean	unconstrained Target & Adherence & bigg.metabolite:cdp	bigg.metabolite:cdp	bigg.metabolite:cdp	Same
407	cdpc16c19g_c	Cdp diacylglycerol (C16:0, C19:0)	C47H85N3O15P2	-2	C47H85N3O15P2	-2	Clean	unconstrained Target & Adherence & seed.compound:cpd15935	seed.compound:cpd15935	seed.compound:cpd15935	Same
408	cdpdhdecg_c	CDP-1,2-dihexadecanoylglycerol	C44H79N3O15P2	-2	C44H79N3O15P2	-2	Clean	unconstrained Target & Adherence & seed.compound:cpd15419	seed.compound:cpd15419	seed.compound:cpd15419	Same
409	cigam_c	Cys-1D-myo-inositol 2-deoxy-D-glucopyranoside	C15H29N2O11S	1	C15H29N2O11S	1	Clean	unconstrained Target & Adherence & seed.compound:cpd15938	seed.compound:cpd15938	seed.compound:cpd15938	Same
410	clpn141_p	Cardiolipin (tetratetradec-7-enoyl, n-C14:1)	C65H116O17P2	-2	C65H116O17P2	-2	Clean	unconstrained Target & Adherence & metanetx.chemical:MNXM7149	metanetx.chemical:MNXM7149	metanetx.chemical:MNXM7149	Same
411	cro4_c	Chromate	CrH2O4	0	CrH2O4	0	Clean	unconstrained Target & Adherence & seed.compound:cpd11595	seed.compound:cpd11595	seed.compound:cpd11595	Same
412	cro4_p	Chromate	CrH2O4	0	CrH2O4	0	Clean	unconstrained Target & Adherence & seed.compound:cpd11595	seed.compound:cpd11595	seed.compound:cpd11595	Same
413	ctp_c	CTP C9H12N3O14P3	C9H12N3O14P3	-4	C9H12N3O14P3	-4	Clean	unconstrained Target & Adherence & bigg.metabolite:ctp	bigg.metabolite:ctp	bigg.metabolite:ctp	Same
414	cu2_c	Copper	Cu	2	Cu	2	Clean	unconstrained Target & Adherence & seed.compound:cpd00058	seed.compound:cpd00058	seed.compound:cpd00058	Same
415	cu2_e	Copper	Cu	2	Cu	2	Clean	unconstrained Target & Adherence & seed.compound:cpd00058	seed.compound:cpd00058	seed.compound:cpd00058	Same
416	cu2_p	Copper	Cu	2	Cu	2	Clean	unconstrained Target & Adherence & seed.compound:cpd00058	seed.compound:cpd00058	seed.compound:cpd00058	Same
417	dad_5_c	5'-Deoxyadenosine	C10H13N5O3	0	C10H13N5O3	0	Clean	unconstrained Target & Adherence & seed.compound:cpd03091	seed.compound:cpd03091	seed.compound:cpd03091	Same
418	db4p_c	3,4-dihydroxy-2-butanone 4-phosphate	C4H7O6P	-2	C4H7O6P	-2	Clean	unconstrained Target & Adherence & seed.compound:cpd11225	seed.compound:cpd11225	seed.compound:cpd11225	Same
419	dca_c	Decanoate (n-C10:0)	C10H19O2	-1	C10H19O2	-1	Clean	unconstrained Target & Adherence & bigg.metabolite:dca	bigg.metabolite:dca	bigg.metabolite:dca	Same
420	dca_e	Decanoate (n-C10:0)	C10H19O2	-1	C10H19O2	-1	Clean	unconstrained Target & Adherence & bigg.metabolite:dca	bigg.metabolite:dca	bigg.metabolite:dca	Same
421	dca_p	Decanoate (n-C10:0)	C10H19O2	-1	C10H19O2	-1	Clean	unconstrained Target & Adherence & bigg.metabolite:dca	bigg.metabolite:dca	bigg.metabolite:dca	Same
422	dcacoa_c	Decanoyl-CoA (n-C10:0CoA)	C31H50N7O17P3S	-4	C31H50N7O17P3S	-4	Clean	unconstrained Target & Adherence & bigg.metabolite:dcacoa	bigg.metabolite:dcacoa	bigg.metabolite:dcacoa	Same
423	ddca_c	Dodecanoate (n-C12:0)	C12H23O2	-1	C12H23O2	-1	Clean	unconstrained Target & Adherence & bigg.metabolite:ddca	bigg.metabolite:ddca	bigg.metabolite:ddca	Same
424	ddca_e	Dodecanoate (n-C12:0)	C12H23O2	-1	C12H23O2	-1	Clean	unconstrained Target & Adherence & bigg.metabolite:ddca	bigg.metabolite:ddca	bigg.metabolite:ddca	Same
425	ddca_p	Dodecanoate (n-C12:0)	C12H23O2	-1	C12H23O2	-1	Clean	unconstrained Target & Adherence & bigg.metabolite:ddca	bigg.metabolite:ddca	bigg.metabolite:ddca	Same
426	decdp_tb_c	(E,E,E,E,E,E,E,Z,Z) Decaprenyl diphosphate	C50H82O7P2	-2	C50H82O7P2	-2	Clean	unconstrained Target & Adherence & seed.compound:cpd29704	seed.compound:cpd29704	seed.compound:cpd29704	Same
427	dhpmp_c	Dihydroneopterin monophosphate	C9H12N5O7P	-2	C9H12N5O7P	-2	Clean	unconstrained Target & Adherence & seed.compound:cpd03521	seed.compound:cpd03521	seed.compound:cpd03521	Same
428	dscl_c	Dihydrosirohydrochlorin	C42H41N4O16	-7	C42H41N4O16	-7	Clean	unconstrained Target & Adherence & seed.compound:cpd01620	seed.compound:cpd01620	seed.compound:cpd01620	Same
429	frdp_c	Farnesyl diphosphate	C15H25O7P2	-3	C15H25O7P2	-3	Clean	unconstrained Target & Adherence & bigg.metabolite:frdp	bigg.metabolite:frdp	bigg.metabolite:frdp	Same
430	g6p_B_c	Beta D glucose 6 phosphate C6H11O9P	C6H11O9P	-2	C6H11O9P	-2	Clean	unconstrained Target & Adherence & seed.compound:cpd00863	seed.compound:cpd00863	seed.compound:cpd00863	Same
431	gam1p_c	D-Glucosamine 1-phosphate	C6H13NO8P	-1	C6H13NO8P	-1	Clean	unconstrained Target & Adherence & seed.compound:cpd03671	seed.compound:cpd03671	seed.compound:cpd03671	Same
432	ggdp_c	Geranylgeranyl diphosphate C20H33O7P2	C20H33O7P2	-3	C20H33O7P2	-3	Clean	unconstrained Target & Adherence & metanetx.chemical:MNXM1102545	metanetx.chemical:MNXM1102545	metanetx.chemical:MNXM1102545	Same
433	gly_asn__L_c	Gly asn L C6H11N3O4	C6H11N3O4	0	C6H11N3O4	0	Clean	unconstrained Target & Adherence & seed.compound:cpd11581	seed.compound:cpd11581	seed.compound:cpd11581	Same
434	gly_asn__L_e	Gly asn L C6H11N3O4	C6H11N3O4	0	C6H11N3O4	0	Clean	unconstrained Target & Adherence & seed.compound:cpd11581	seed.compound:cpd11581	seed.compound:cpd11581	Same
435	gly_asp__L_c	Gly asp L C6H9N2O5	C6H9N2O5	-1	C6H9N2O5	-1	Clean	unconstrained Target & Adherence & seed.compound:cpd11589	seed.compound:cpd11589	seed.compound:cpd11589	Same
436	gly_asp__L_e	Gly asp L C6H9N2O5	C6H9N2O5	-1	C6H9N2O5	-1	Clean	unconstrained Target & Adherence & seed.compound:cpd11589	seed.compound:cpd11589	seed.compound:cpd11589	Same
437	gly_glu__L_c	Gly glu L C7H11N2O5	C7H11N2O5	-1	C7H11N2O5	-1	Clean	unconstrained Target & Adherence & seed.compound:cpd11592	seed.compound:cpd11592	seed.compound:cpd11592	Same
438	gly_glu__L_e	Gly glu L C7H11N2O5	C7H11N2O5	-1	C7H11N2O5	-1	Clean	unconstrained Target & Adherence & seed.compound:cpd11592	seed.compound:cpd11592	seed.compound:cpd11592	Same
439	gly_pro__L_c	Gly pro L C7H12N2O3	C7H12N2O3	0	C7H12N2O3	0	Clean	unconstrained Target & Adherence & seed.compound:cpd11588	seed.compound:cpd11588	seed.compound:cpd11588	Same
440	gly_pro__L_e	Gly pro L C7H12N2O3	C7H12N2O3	0	C7H12N2O3	0	Clean	unconstrained Target & Adherence & seed.compound:cpd11588	seed.compound:cpd11588	seed.compound:cpd11588	Same
441	gtp_c	GTP C10H12N5O14P3	C10H12N5O14P3	-4	C10H12N5O14P3	-4	Clean	unconstrained Target & Adherence & bigg.metabolite:gtp	bigg.metabolite:gtp	bigg.metabolite:gtp	Same
442	h2co3_c	Carbonic acid	CH2O3	0	CH2O3	0	Clean	unconstrained Target & Adherence & bigg.metabolite:h2co3	bigg.metabolite:h2co3	bigg.metabolite:h2co3	Same
443	h2mb4p_c	1-hydroxy-2-methyl-2-(E)-butenyl 4-diphosphate	C5H9O8P2	-3	C5H9O8P2	-3	Clean	unconstrained Target & Adherence & metanetx.chemical:MNXM606	metanetx.chemical:MNXM606	metanetx.chemical:MNXM606	Same
444	hdcea_c	Hexadecenoate (n-C16:1)	C16H29O2	-1	C16H29O2	-1	Clean	unconstrained Target & Adherence & bigg.metabolite:hdcea	bigg.metabolite:hdcea	bigg.metabolite:hdcea	Same
445	hdcea_p	Hexadecenoate (n-C16:1)	C16H29O2	-1	C16H29O2	-1	Clean	unconstrained Target & Adherence & bigg.metabolite:hdcea	bigg.metabolite:hdcea	bigg.metabolite:hdcea	Same
446	hx2coa_c	Trans-Hex-2-enoyl-CoA	C27H40N7O17P3S	-4	C27H40N7O17P3S	-4	Clean	unconstrained Target & Adherence & seed.compound:cpd03125	seed.compound:cpd03125	seed.compound:cpd03125	Same
447	hxcoa_c	Hexanoyl-CoA (n-C6:0CoA)	C27H42N7O17P3S	-4	C27H42N7O17P3S	-4	Clean	unconstrained Target & Adherence & bigg.metabolite:hxcoa	bigg.metabolite:hxcoa	bigg.metabolite:hxcoa	Same
448	igam_c	1D-myo-inositol 2-deoxy-D-glucopyranoside	C12H24NO10	1	C12H24NO10	1	Clean	unconstrained Target & Adherence & seed.compound:cpd15963	seed.compound:cpd15963	seed.compound:cpd15963	Same
449	itp_c	ITP C10H11N4O14P3	C10H11N4O14P3	-4	C10H11N4O14P3	-4	Clean	unconstrained Target & Adherence & bigg.metabolite:itp	bigg.metabolite:itp	bigg.metabolite:itp	Same
450	met_L_ala__L_c	Met L ala L C8H16N2O3S	C8H15N2O3S	-1	C8H15N2O3S	-1	Clean	unconstrained Target & Adherence & seed.compound:cpd11590	seed.compound:cpd11590	seed.compound:cpd11590	Same
451	met_L_ala__L_e	Met L ala L C8H16N2O3S	C8H15N2O3S	-1	C8H15N2O3S	-1	Clean	unconstrained Target & Adherence & seed.compound:cpd11590	seed.compound:cpd11590	seed.compound:cpd11590	Same
452	mhpglu_c	5 Methyltetrahydropteroyltri L glutamate C25H36N8O12	C30H35N9O12	-4	C30H35N9O12	-4	Clean	unconstrained Target & Adherence & seed.compound:cpd02738	seed.compound:cpd02738	seed.compound:cpd02738	Same
453	mlthf_c	5,10-Methylenetetrahydrofolate	C20H21N7O6	-2	C20H21N7O6	-2	Clean	unconstrained Target & Adherence & bigg.metabolite:mlthf	bigg.metabolite:mlthf	bigg.metabolite:mlthf	Same
454	msh_c	Mycothiol (reduced)	C17H30N2O12S	0	C17H30N2O12S	0	Clean	unconstrained Target & Adherence & seed.compound:cpd15996	seed.compound:cpd15996	seed.compound:cpd15996	Same
455	mththf_c	(2R,4S)-2-methyl-2,3,3,4-tetrahydroxytetrahydrofuran	C5H10O5	0	C5H10O5	0	Clean	unconstrained Target & Adherence & metanetx.chemical:MNXM30887	metanetx.chemical:MNXM30887	metanetx.chemical:MNXM30887	Same
456	mththf_p	(2R,4S)-2-methyl-2,3,3,4-tetrahydroxytetrahydrofuran	C5H10O5	0	C5H10O5	0	Clean	unconstrained Target & Adherence & metanetx.chemical:MNXM30887	metanetx.chemical:MNXM30887	metanetx.chemical:MNXM30887	Same
457	nh3_c	Ammonia	H3N	0	H3N	0	Clean	unconstrained Target & Adherence & bigg.metabolite:nh3	bigg.metabolite:nh3	bigg.metabolite:nh3	Same
458	ni2_c	Nickel	Ni	2	Ni	2	Clean	unconstrained Target & Adherence & seed.compound:cpd20862	seed.compound:cpd20862	seed.compound:cpd20862	Same
459	ni2_e	Nickel	Ni	2	Ni	2	Clean	unconstrained Target & Adherence & seed.compound:cpd20862	seed.compound:cpd20862	seed.compound:cpd20862	Same
460	ni2_p	Nickel	Ni	2	Ni	2	Clean	unconstrained Target & Adherence & seed.compound:cpd20862	seed.compound:cpd20862	seed.compound:cpd20862	Same
461	octdp_c	All-trans-Octaprenyl diphosphate	C40H65O7P2	-3	C40H65O7P2	-3	Clean	unconstrained Target & Adherence & metanetx.chemical:MNXM811	metanetx.chemical:MNXM811	metanetx.chemical:MNXM811	Same
462	odecoa_c	Octadecenoyl-CoA (n-C18:1CoA)	C39H64N7O17P3S	-4	C39H64N7O17P3S	-4	Clean	unconstrained Target & Adherence & bigg.metabolite:odecoa	bigg.metabolite:odecoa	bigg.metabolite:odecoa	Same
463	pa160190_c	1,2-sn-glycerol 3-phosphate	C38H74O8P	-1	C38H74O8P	-1	Clean	unconstrained Target & Adherence & seed.compound:cpd16004	seed.compound:cpd16004	seed.compound:cpd16004	Same
464	pe120_c	Phosphatidylethanolamine (didodecanoyl, n-C12:0)	C29H58NO8P	0	C29H58NO8P	0	Clean	unconstrained Target & Adherence & metanetx.chemical:MNXM733471	metanetx.chemical:MNXM733471	metanetx.chemical:MNXM733471	Same
465	pe120_p	Phosphatidylethanolamine (didodecanoyl, n-C12:0)	C29H58NO8P	0	C29H58NO8P	0	Clean	unconstrained Target & Adherence & metanetx.chemical:MNXM733471	metanetx.chemical:MNXM733471	metanetx.chemical:MNXM733471	Same
466	pe141_c	Phosphatidylethanolamine (ditetradec-7-enoyl, n-C14:1)	C33H62NO8P	0	C33H62NO8P	0	Clean	unconstrained Target & Adherence & metanetx.chemical:MNXM3693	metanetx.chemical:MNXM3693	metanetx.chemical:MNXM3693	Same
467	pe141_p	Phosphatidylethanolamine (ditetradec-7-enoyl, n-C14:1)	C33H62NO8P	0	C33H62NO8P	0	Clean	unconstrained Target & Adherence & metanetx.chemical:MNXM3693	metanetx.chemical:MNXM3693	metanetx.chemical:MNXM3693	Same
468	pg140_c	Phosphatidylglycerol (ditetradecanoyl, n-C14:0)	C34H66O10P	-1	C34H66O10P	-1	Clean	unconstrained Target & Adherence & metanetx.chemical:MNXM737417	metanetx.chemical:MNXM737417	metanetx.chemical:MNXM737417	Same
469	pg140_p	Phosphatidylglycerol (ditetradecanoyl, n-C14:0)	C34H66O10P	-1	C34H66O10P	-1	Clean	unconstrained Target & Adherence & metanetx.chemical:MNXM737417	metanetx.chemical:MNXM737417	metanetx.chemical:MNXM737417	Same
470	pg141_c	Phosphatidylglycerol (ditetradec-7-enoyl, n-C14:1)	C34H62O10P	-1	C34H62O10P	-1	Clean	unconstrained Target & Adherence & metanetx.chemical:MNXM2029	metanetx.chemical:MNXM2029	metanetx.chemical:MNXM2029	Same
471	pg141_p	Phosphatidylglycerol (ditetradec-7-enoyl, n-C14:1)	C34H62O10P	-1	C34H62O10P	-1	Clean	unconstrained Target & Adherence & metanetx.chemical:MNXM2029	metanetx.chemical:MNXM2029	metanetx.chemical:MNXM2029	Same
472	pg181_c	Phosphatidylglycerol (dioctadec-11-enoyl, n-C18:1)	C42H78O10P	-1	C42H78O10P	-1	Clean	unconstrained Target & Adherence & metanetx.chemical:MNXM731815	metanetx.chemical:MNXM731815	metanetx.chemical:MNXM731815	Same
473	pg181_p	Phosphatidylglycerol (dioctadec-11-enoyl, n-C18:1)	C42H78O10P	-1	C42H78O10P	-1	Clean	unconstrained Target & Adherence & metanetx.chemical:MNXM731815	metanetx.chemical:MNXM731815	metanetx.chemical:MNXM731815	Same
474	pgp160_c	Phosphatidylglycerophosphate (dihexadecanoyl, n-C16:0)	C38H73O13P2	-3	C38H73O13P2	-3	Clean	unconstrained Target & Adherence & seed.compound:cpd23599	seed.compound:cpd23599	seed.compound:cpd23599	Same
475	pgp160_p	Phosphatidylglycerophosphate (dihexadecanoyl, n-C16:0)	C38H73O13P2	-3	C38H73O13P2	-3	Clean	unconstrained Target & Adherence & seed.compound:cpd23599	seed.compound:cpd23599	seed.compound:cpd23599	Same
476	enolphpyr_c	enol-phenylpyruvate	C9H7O3	-1	C9H7O3	-1	Clean	unconstrained Target & Adherence & seed.compound:cpd01784	seed.compound:cpd01784	seed.compound:cpd01784	Same
477	ppa_c	Propionate (n-C3:0)	C3H5O2	-1	C3H5O2	-1	Clean	unconstrained Target & Adherence & bigg.metabolite:ppa	bigg.metabolite:ppa	bigg.metabolite:ppa	Same
478	ppa_e	Propionate (n-C3:0)	C3H5O2	-1	C3H5O2	-1	Clean	unconstrained Target & Adherence & bigg.metabolite:ppa	bigg.metabolite:ppa	bigg.metabolite:ppa	Same
479	ppa_p	Propionate (n-C3:0)	C3H5O2	-1	C3H5O2	-1	Clean	unconstrained Target & Adherence & bigg.metabolite:ppa	bigg.metabolite:ppa	bigg.metabolite:ppa	Same
480	pphn_c	Prephenate	C10H8O6	-2	C10H8O6	-2	Clean	unconstrained Target & Adherence & seed.compound:cpd00219	seed.compound:cpd00219	seed.compound:cpd00219	Same
481	pqqh2_p	Reduced pyrroloquinoline-quinone	C14H5N2O8	-3	C14H5N2O8	-3	Clean	unconstrained Target & Adherence & seed.compound:cpd00986	seed.compound:cpd00986	seed.compound:cpd00986	Same
482	prbamp_c	1-(5-Phosphoribosyl)-AMP	C15H19N5O14P2	-4	C15H19N5O14P2	-4	Clean	unconstrained Target & Adherence & seed.compound:cpd01777	seed.compound:cpd01777	seed.compound:cpd01777	Same
483	pt2coa_c	Pent-2-enoyl-CoA	C26H38N7O17P3S	-4	C26H38N7O17P3S	-4	Clean	unconstrained Target & Adherence & seed.compound:cpd01613	seed.compound:cpd01613	seed.compound:cpd01613	Same
484	s_c	Sulfur	S	0	S	0	Clean	unconstrained Target & Adherence & metanetx.chemical:MNXM1107418	metanetx.chemical:MNXM1107418	metanetx.chemical:MNXM1107418	Same
485	s_e	Sulfur	S	0	S	0	Clean	unconstrained Target & Adherence & metanetx.chemical:MNXM1107418	metanetx.chemical:MNXM1107418	metanetx.chemical:MNXM1107418	Same
486	sbzcoa_c	O-Succinylbenzoyl-CoA	C32H39N7O20P3S	-5	C32H39N7O20P3S	-5	Clean	unconstrained Target & Adherence & seed.compound:cpd02021	seed.compound:cpd02021	seed.compound:cpd02021	Same
487	sheme_c	Siroheme C42H36FeN4O16	C42FeH36N4O16	-8	C42FeH36N4O16	-8	Clean	unconstrained Target & Adherence & seed.compound:cpd00557	seed.compound:cpd00557	seed.compound:cpd00557	Same
488	tdecoa_c	Tetradecenoyl-CoA (n-C14:1CoA)	C35H56N7O17P3S	-4	C35H56N7O17P3S	-4	Clean	unconstrained Target & Adherence & metanetx.chemical:MNXM2290	metanetx.chemical:MNXM2290	metanetx.chemical:MNXM2290	Same
489	tsul_c	Thiosulfate	HO3S2	-1	HO3S2	-1	Clean	unconstrained Target & Adherence & seed.compound:cpd00268	seed.compound:cpd00268	seed.compound:cpd00268	Same
490	tsul_e	Thiosulfate	HO3S2	-1	HO3S2	-1	Clean	unconstrained Target & Adherence & seed.compound:cpd00268	seed.compound:cpd00268	seed.compound:cpd00268	Same
491	ttdca_c	Tetradecanoate (n-C14:0)	C14H27O2	-1	C14H27O2	-1	Clean	unconstrained Target & Adherence & bigg.metabolite:ttdca	bigg.metabolite:ttdca	bigg.metabolite:ttdca	Same
492	ttdca_p	Tetradecanoate (n-C14:0)	C14H27O2	-1	C14H27O2	-1	Clean	unconstrained Target & Adherence & bigg.metabolite:ttdca	bigg.metabolite:ttdca	bigg.metabolite:ttdca	Same
493	ttdcea_c	Tetradecenoate (n-C14:1)	C14H25O2	-1	C14H25O2	-1	Clean	unconstrained Target & Adherence & bigg.metabolite:ttdcea	bigg.metabolite:ttdcea	bigg.metabolite:ttdcea	Same
494	ttdcea_p	Tetradecenoate (n-C14:1)	C14H25O2	-1	C14H25O2	-1	Clean	unconstrained Target & Adherence & bigg.metabolite:ttdcea	bigg.metabolite:ttdcea	bigg.metabolite:ttdcea	Same
495	uaaGgla_c	Undecaprenyl-diphospho-N-acetylmuramoyl-(N-acetylglucosamine)-L-alanyl-gamma-D-glutamyl-L-lysyl-D-alanyl-D-alanine	C94H153N8O26P2	-3	C94H153N8O26P2	-3	Clean	unconstrained Target & Adherence & seed.compound:cpd03491	seed.compound:cpd03491	seed.compound:cpd03491	Same
496	uaccg_c	UDP-N-acetyl-3-O-(1-carboxyvinyl)-D-glucosamine	C20H26N3O19P2	-3	C20H26N3O19P2	-3	Clean	unconstrained Target & Adherence & seed.compound:cpd02820	seed.compound:cpd02820	seed.compound:cpd02820	Same
497	uacmam_c	UDP-N-acetyl-D-glucosamine	C17H25N3O17P2	-2	C17H25N3O17P2	-2	Clean	unconstrained Target & Adherence & seed.compound:cpd00861	seed.compound:cpd00861	seed.compound:cpd00861	Same
498	uama_c	UDP-N-acetylmuramoyl-L-alanine	C23H33N4O20P2	-3	C23H33N4O20P2	-3	Clean	unconstrained Target & Adherence & seed.compound:cpd00890	seed.compound:cpd00890	seed.compound:cpd00890	Same
499	udcpp_c	Undecaprenyl phosphate	C55H89O4P	-2	C55H89O4P	-2	Clean	unconstrained Target & Adherence & seed.compound:cpd00286	seed.compound:cpd00286	seed.compound:cpd00286	Same
500	uppg1_c	Uroporphyrinogen III	C40H36N4O16	-8	C40H36N4O16	-8	Clean	unconstrained Target & Adherence & seed.compound:cpd03414	seed.compound:cpd03414	seed.compound:cpd03414	Same
501	utp_c	UTP C9H11N2O15P3	C9H11N2O15P3	-4	C9H11N2O15P3	-4	Clean	unconstrained Target & Adherence & bigg.metabolite:utp	bigg.metabolite:utp	bigg.metabolite:utp	Same
502	vacc_c	Vaccenic acid	C18H34O2	0	C18H34O2	0	Clean	unconstrained Target & Adherence & metanetx.chemical:MNXM739463	metanetx.chemical:MNXM739463	metanetx.chemical:MNXM739463	Same
503	vacccoa_c	Vaccenyl coenzyme A	C39H68N7O17P3S	0	C39H68N7O17P3S	0	Clean	unconstrained Target & Adherence & metanetx.chemical:MNXM4868	metanetx.chemical:MNXM4868	metanetx.chemical:MNXM4868	Same
504	xtp_c	XTP	C10H11N4O15P3	-4	C10H11N4O15P3	-4	Clean	unconstrained Target & Adherence & bigg.metabolite:xtp	bigg.metabolite:xtp	bigg.metabolite:xtp	Same
505	5hbzid_c	5-hydroxybenzimidazole	C7H6N2O	0	C7H6N2O	0	Clean	unconstrained Target & Adherence & seed.compound:cpd15825	seed.compound:cpd15825	seed.compound:cpd15825	Same
506	selmeth_c	Selenomethionine	C5H11NO2Se	0	C5H11NO2Se	0	Clean	unconstrained Target & Adherence & bigg.metabolite:selmeth	bigg.metabolite:selmeth	bigg.metabolite:selmeth	Same
507	cynt_c	cyanate	CNO	-1	CNO	-1	Clean	unconstrained Target & Adherence & seed.compound:cpd01015	seed.compound:cpd01015	seed.compound:cpd01015	Same
508	g3pe_c	Sn-Glycero-3-phosphoethanolamine	C5H14NO6P	0	C5H14NO6P	0	Clean	unconstrained Target & Adherence & seed.compound:cpd00908	seed.compound:cpd00908	seed.compound:cpd00908	Same
509	m35spmal_c	3-[(5'-methylsulfanyl)pentyl]malate	C10H16O5S	-2	C10H16O5S	-2	Clean	unconstrained Target & Adherence & seed.compound:cpd17413	seed.compound:cpd17413	seed.compound:cpd17413	Same
510	glycogen_c	Glycogen	C24H42O21	0	C24H42O21	0	Clean	unconstrained Target & Adherence & seed.compound:cpd00155	seed.compound:cpd00155	seed.compound:cpd00155	Same
511	m8s2ooct_c	8-(methylsulfanyl)-2-oxooctanoate	C9H15O3S	-1	C9H15O3S	-1	Clean	unconstrained Target & Adherence & seed.compound:cpd17414	seed.compound:cpd17414	seed.compound:cpd17414	Same
512	oh1_c	hydroxyl radical	HO	0	HO	0	Clean	unconstrained Target & Adherence & seed.compound:cpd27222	seed.compound:cpd27222	seed.compound:cpd27222	Same
513	rbflvrd_c	Reduced riboflavin	C17H22N4O6	0	C17H22N4O6	0	Clean	unconstrained Target & Adherence & seed.compound:cpd00739	seed.compound:cpd00739	seed.compound:cpd00739	Same
514	g3ps_c	Glycerophosphoserine	C6H13NO8P	-1	C6H13NO8P	-1	Clean	unconstrained Target & Adherence & seed.compound:cpd15468	seed.compound:cpd15468	seed.compound:cpd15468	Same
515	drnam_c	β-D-ribosylnicotinate	C11H13NO6	0	C11H13NO6	0	Clean	unconstrained Target & Adherence & seed.compound:cpd03471	seed.compound:cpd03471	seed.compound:cpd03471	Same
516	mesulhmal_c	3-[(6'-methylsulfanyl)hexyl]malate	C11H18O5S	-2	C11H18O5S	-2	Clean	unconstrained Target & Adherence & seed.compound:cpd17417	seed.compound:cpd17417	seed.compound:cpd17417	Same
517	bzi_c	benzimidazole	C7H6N2	0	C7H6N2	0	Clean	unconstrained Target & Adherence & seed.compound:cpd01374	seed.compound:cpd01374	seed.compound:cpd01374	Same
518	g3pg_c	Glycerophosphoglycerol	C6H14O8P	-1	C6H14O8P	-1	Clean	unconstrained Target & Adherence & seed.compound:cpd02090	seed.compound:cpd02090	seed.compound:cpd02090	Same
519	urdhom_c	O-ureido-L-homoserine	C5H11N3O4	0	C5H11N3O4	0	Clean	unconstrained Target & Adherence & seed.compound:cpd27696	seed.compound:cpd27696	seed.compound:cpd27696	Same
520	5hctp_c	5-hydroxy-CTP	C9H16N3O15P3	0	C9H16N3O15P3	0	Clean	unconstrained Target & Adherence & metanetx.chemical:MNXM38144	metanetx.chemical:MNXM38144	metanetx.chemical:MNXM38144	Same
521	10fthf_c	10-Formyltetrahydrofolate	C20H21N7O7	-2	C20H21N7O7	-2	Clean	unconstrained Target & Adherence & seed.compound:cpd00201, bigg.metabolite:10fthf	seed.compound:cpd00201, bigg.metabolite:10fthf	seed.compound:cpd00201, bigg.metabolite:10fthf	Same
522	15dap_c	1,5-Diaminopentane	C5H16N2	2	C5H16N2	2	Clean	unconstrained Target & Adherence & seed.compound:cpd01155, metanetx.chemical:MNXM943	seed.compound:cpd01155, metanetx.chemical:MNXM943	seed.compound:cpd01155, metanetx.chemical:MNXM943	Same
523	1p3h5c_c	L 1 Pyrroline 3 hydroxy 5 carboxylate C5H6NO3	C5H6NO3	-1	C5H6NO3	-1	Clean	unconstrained Target & Adherence & seed.compound:cpd02625, bigg.metabolite:1p3h5c	seed.compound:cpd02625, bigg.metabolite:1p3h5c	seed.compound:cpd02625, bigg.metabolite:1p3h5c	Same
524	23dhdp_c	2,3-Dihydrodipicolinate	C7H5NO4	-2	C7H5NO4	-2	Clean	unconstrained Target & Adherence & metanetx.chemical:MNXM807, seed.compound:cpd02120	metanetx.chemical:MNXM807, seed.compound:cpd02120	metanetx.chemical:MNXM807, seed.compound:cpd02120	Same
525	23dhmp_c	(R)-2,3-Dihydroxy-3-methylpentanoate	C6H11O4	-1	C6H11O4	-1	Clean	unconstrained Target & Adherence & metanetx.chemical:MNXM1202, seed.compound:cpd19046	metanetx.chemical:MNXM1202, seed.compound:cpd19046	metanetx.chemical:MNXM1202, seed.compound:cpd19046	Same
526	26dap_LL_c	LL-2,6-Diaminoheptanedioate	C7H14N2O4	0	C7H14N2O4	0	Clean	unconstrained Target & Adherence & metanetx.chemical:MNXM644, seed.compound:cpd00504	metanetx.chemical:MNXM644, seed.compound:cpd00504	metanetx.chemical:MNXM644, seed.compound:cpd00504	Same
527	26dap__M_c	Meso-2,6-Diaminoheptanedioate	C7H14N2O4	0	C7H14N2O4	0	Clean	unconstrained Target & Adherence & metanetx.chemical:MNXM529, seed.compound:cpd00516	metanetx.chemical:MNXM529, seed.compound:cpd00516	metanetx.chemical:MNXM529, seed.compound:cpd00516	Same
528	2agpe120_c	2-Acyl-sn-glycero-3-phosphoethanolamine (n-C12:0)	C17H36NO7P	0	C17H36NO7P	0	Clean	unconstrained Target & Adherence & metanetx.chemical:MNXM34808, seed.compound:cpd26439	metanetx.chemical:MNXM34808, seed.compound:cpd26439	metanetx.chemical:MNXM34808, seed.compound:cpd26439	Same
529	2agpe120_p	2-Acyl-sn-glycero-3-phosphoethanolamine (n-C12:0)	C17H36NO7P	0	C17H36NO7P	0	Clean	unconstrained Target & Adherence & metanetx.chemical:MNXM34808, seed.compound:cpd26439	metanetx.chemical:MNXM34808, seed.compound:cpd26439	metanetx.chemical:MNXM34808, seed.compound:cpd26439	Same
530	2agpg140_c	2-Acyl-sn-glycero-3-phosphoglycerol (n-C14:0)	C20H40O9P	-1	C20H40O9P	-1	Clean	unconstrained Target & Adherence & metanetx.chemical:MNXM34739, seed.compound:cpd26437	metanetx.chemical:MNXM34739, seed.compound:cpd26437	metanetx.chemical:MNXM34739, seed.compound:cpd26437	Same
531	2agpg140_p	2-Acyl-sn-glycero-3-phosphoglycerol (n-C14:0)	C20H40O9P	-1	C20H40O9P	-1	Clean	unconstrained Target & Adherence & metanetx.chemical:MNXM34739, seed.compound:cpd26437	metanetx.chemical:MNXM34739, seed.compound:cpd26437	metanetx.chemical:MNXM34739, seed.compound:cpd26437	Same
532	2cpr5p_c	1-(2-Carboxyphenylamino)-1-deoxy-D-ribulose 5-phosphate	C12H13NO9P	-3	C12H13NO9P	-3	Clean	unconstrained Target & Adherence & metanetx.chemical:MNXM1455, seed.compound:cpd00956	metanetx.chemical:MNXM1455, seed.compound:cpd00956	metanetx.chemical:MNXM1455, seed.compound:cpd00956	Same
533	2dda7p_c	2-Dehydro-3-deoxy-D-arabino-heptonate 7-phosphate	C7H10O10P	-3	C7H10O10P	-3	Clean	unconstrained Target & Adherence & seed.compound:cpd02857, metanetx.chemical:MNXM1219	seed.compound:cpd02857, metanetx.chemical:MNXM1219	seed.compound:cpd02857, metanetx.chemical:MNXM1219	Same
534	2dhp_c	2-Dehydropantoate	C6H9O4	-1	C6H9O4	-1	Clean	unconstrained Target & Adherence & metanetx.chemical:MNXM959, seed.compound:cpd00712	metanetx.chemical:MNXM959, seed.compound:cpd00712	metanetx.chemical:MNXM959, seed.compound:cpd00712	Same
535	2dmmq8_c	2-Demethylmenaquinone 8	C50H70O2	0	C50H70O2	0	Clean	unconstrained Target & Adherence & metanetx.chemical:MNXM2178, seed.compound:cpd15352	metanetx.chemical:MNXM2178, seed.compound:cpd15352	metanetx.chemical:MNXM2178, seed.compound:cpd15352	Same
536	2dmmql8_c	2-Demethylmenaquinol 8	C50H72O2	0	C50H72O2	0	Clean	unconstrained Target & Adherence & seed.compound:cpd15353, metanetx.chemical:MNXM558	seed.compound:cpd15353, metanetx.chemical:MNXM558	seed.compound:cpd15353, metanetx.chemical:MNXM558	Same
537	2ippm_c	2-Isopropylmaleate	C7H8O4	-2	C7H8O4	-2	Clean	unconstrained Target & Adherence & seed.compound:cpd01710, metanetx.chemical:MNXM1706	seed.compound:cpd01710, metanetx.chemical:MNXM1706	seed.compound:cpd01710, metanetx.chemical:MNXM1706	Same
538	2mecdp_c	2-C-methyl-D-erythritol 2,4-cyclodiphosphate	C5H10O9P2	-2	C5H10O9P2	-2	Clean	unconstrained Target & Adherence & metanetx.chemical:MNXM1168, seed.compound:cpd08301	metanetx.chemical:MNXM1168, seed.compound:cpd08301	metanetx.chemical:MNXM1168, seed.compound:cpd08301	Same
539	2p4c2me_c	2-phospho-4-(cytidine 5'-diphospho)-2-C-methyl-D-erythritol	C14H22N3O17P3	-4	C14H22N3O17P3	-4	Clean	unconstrained Target & Adherence & seed.compound:cpd08288, metanetx.chemical:MNXM1641	seed.compound:cpd08288, metanetx.chemical:MNXM1641	seed.compound:cpd08288, metanetx.chemical:MNXM1641	Same
540	2sephchc_c	2-succinyl-5-enolpyruvyl-6-hydroxy-3-cyclohexene-1-carboxylate	C14H13O9	-3	C14H13O9	-3	Clean	unconstrained Target & Adherence & metanetx.chemical:MNXM730932, seed.compound:cpd16335	metanetx.chemical:MNXM730932, seed.compound:cpd16335	metanetx.chemical:MNXM730932, seed.compound:cpd16335	Same
541	3c4mop_c	3-Carboxy-4-methyl-2-oxopentanoate	C7H8O5	-2	C7H8O5	-2	Clean	unconstrained Target & Adherence & metanetx.chemical:MNXM1602, seed.compound:cpd02605	metanetx.chemical:MNXM1602, seed.compound:cpd02605	metanetx.chemical:MNXM1602, seed.compound:cpd02605	Same
542	3dhsk_c	3-Dehydroshikimate	C7H7O5	-1	C7H7O5	-1	Clean	unconstrained Target & Adherence & metanetx.chemical:MNXM611, seed.compound:cpd01716	metanetx.chemical:MNXM611, seed.compound:cpd01716	metanetx.chemical:MNXM611, seed.compound:cpd01716	Same
543	3hbcoa__R_c	(R)-3-Hydroxybutyryl-CoA	C25H38N7O18P3S	-4	C25H38N7O18P3S	-4	Clean	unconstrained Target & Adherence & bigg.metabolite:3hbcoa__R, metanetx.chemical:MNXM162788	bigg.metabolite:3hbcoa__R, metanetx.chemical:MNXM162788	bigg.metabolite:3hbcoa__R, metanetx.chemical:MNXM162788	Same
544	3mop_c	(S)-3-Methyl-2-oxopentanoate	C6H9O3	-1	C6H9O3	-1	Clean	unconstrained Target & Adherence & bigg.metabolite:3mop, seed.compound:cpd00508	bigg.metabolite:3mop, seed.compound:cpd00508	bigg.metabolite:3mop, seed.compound:cpd00508	Same
545	3pg_c	3-Phospho-D-glycerate	C3H4O7P	-3	C3H4O7P	-3	Clean	unconstrained Target & Adherence & bigg.metabolite:3pg, seed.compound:cpd00169	bigg.metabolite:3pg, seed.compound:cpd00169	bigg.metabolite:3pg, seed.compound:cpd00169	Same
546	3psme_c	5-O-(1-Carboxyvinyl)-3-phosphoshikimate	C10H9O10P	-4	C10H9O10P	-4	Clean	unconstrained Target & Adherence & seed.compound:cpd00932, metanetx.chemical:MNXM1365	seed.compound:cpd00932, metanetx.chemical:MNXM1365	seed.compound:cpd00932, metanetx.chemical:MNXM1365	Same
547	4abz_c	4-Aminobenzoate	C7H6NO2	-1	C7H6NO2	-1	Clean	unconstrained Target & Adherence & metanetx.chemical:MNXM421, seed.compound:cpd00443	metanetx.chemical:MNXM421, seed.compound:cpd00443	metanetx.chemical:MNXM421, seed.compound:cpd00443	Same
548	4adcho_c	4-amino-4-deoxychorismate	C10H10NO5	-1	C10H10NO5	-1	Clean	unconstrained Target & Adherence & metanetx.chemical:MNXM1458, seed.compound:cpd08210	metanetx.chemical:MNXM1458, seed.compound:cpd08210	metanetx.chemical:MNXM1458, seed.compound:cpd08210	Same
549	4izp_c	4-Imidazolone-5-propanoate	C6H7N2O3	-1	C6H7N2O3	-1	Clean	unconstrained Target & Adherence & seed.compound:cpd02311, bigg.metabolite:4izp	seed.compound:cpd02311, bigg.metabolite:4izp	seed.compound:cpd02311, bigg.metabolite:4izp	Same
550	4mhetz_c	4-Methyl-5-(2-hydroxyethyl)-thiazole	C6H9NOS	0	C6H9NOS	0	Clean	unconstrained Target & Adherence & seed.compound:cpd02636, metanetx.chemical:MNXM962	seed.compound:cpd02636, metanetx.chemical:MNXM962	seed.compound:cpd02636, metanetx.chemical:MNXM962	Same
551	4mpetz_c	4-Methyl-5-(2-phosphoethyl)-thiazole	C6H8NO4PS	-2	C6H8NO4PS	-2	Clean	unconstrained Target & Adherence & metanetx.chemical:MNXM960, seed.compound:cpd02654	metanetx.chemical:MNXM960, seed.compound:cpd02654	metanetx.chemical:MNXM960, seed.compound:cpd02654	Same
552	4pasp_c	4-Phospho-L-aspartate	C4H6NO7P	-2	C4H6NO7P	-2	Clean	unconstrained Target & Adherence & metanetx.chemical:MNXM1177, seed.compound:cpd01977	metanetx.chemical:MNXM1177, seed.compound:cpd01977	metanetx.chemical:MNXM1177, seed.compound:cpd01977	Same
553	4r5au_c	4-(1-D-Ribitylamino)-5-aminouracil	C9H16N4O6	0	C9H16N4O6	0	Clean	unconstrained Target & Adherence & seed.compound:cpd02882, seed.compound:cpd29668	seed.compound:cpd02882, seed.compound:cpd29668	seed.compound:cpd02882, seed.compound:cpd29668	Same
554	5aizc_c	5-amino-1-(5-phospho-D-ribosyl)imidazole-4-carboxylate	C9H12N3O9P	-2	C9H12N3O9P	-2	Clean	unconstrained Target & Adherence & seed.compound:cpd02893, metanetx.chemical:MNXM737371	seed.compound:cpd02893, metanetx.chemical:MNXM737371	seed.compound:cpd02893, metanetx.chemical:MNXM737371	Same
555	5aprbu_c	5-Amino-6-(5'-phosphoribitylamino)uracil	C9H15N4O9P	-2	C9H15N4O9P	-2	Clean	unconstrained Target & Adherence & metanetx.chemical:MNXM1178, seed.compound:cpd02720	metanetx.chemical:MNXM1178, seed.compound:cpd02720	metanetx.chemical:MNXM1178, seed.compound:cpd02720	Same
556	5apru_c	5-Amino-6-(5'-phosphoribosylamino)uracil	C9H13N4O9P	-2	C9H13N4O9P	-2	Clean	unconstrained Target & Adherence & seed.compound:cpd00931, metanetx.chemical:MNXM1532	seed.compound:cpd00931, metanetx.chemical:MNXM1532	seed.compound:cpd00931, metanetx.chemical:MNXM1532	Same
557	5aptn_c	5-Aminopentanoate	C5H11NO2	0	C5H11NO2	0	Clean	unconstrained Target & Adherence & seed.compound:cpd00339, metanetx.chemical:MNXM792	seed.compound:cpd00339, metanetx.chemical:MNXM792	seed.compound:cpd00339, metanetx.chemical:MNXM792	Same
558	5dglcn_c	5-Dehydro-D-gluconate	C6H9O7	-1	C6H9O7	-1	Clean	unconstrained Target & Adherence & metanetx.chemical:MNXM963, seed.compound:cpd00781	metanetx.chemical:MNXM963, seed.compound:cpd00781	metanetx.chemical:MNXM963, seed.compound:cpd00781	Same
559	5dglcn_e	5-Dehydro-D-gluconate	C6H9O7	-1	C6H9O7	-1	Clean	unconstrained Target & Adherence & metanetx.chemical:MNXM963, seed.compound:cpd00781	metanetx.chemical:MNXM963, seed.compound:cpd00781	metanetx.chemical:MNXM963, seed.compound:cpd00781	Same
560	5dglcn_p	5-Dehydro-D-gluconate	C6H9O7	-1	C6H9O7	-1	Clean	unconstrained Target & Adherence & metanetx.chemical:MNXM963, seed.compound:cpd00781	metanetx.chemical:MNXM963, seed.compound:cpd00781	metanetx.chemical:MNXM963, seed.compound:cpd00781	Same
561	5fthf_c	5-Formyltetrahydrofolate	C20H21N7O7	-2	C20H21N7O7	-2	Clean	unconstrained Target & Adherence & bigg.metabolite:5fthf, seed.compound:cpd02197	bigg.metabolite:5fthf, seed.compound:cpd02197	bigg.metabolite:5fthf, seed.compound:cpd02197	Same
562	5mcsn_c	5-Methylcytosine	C5H7N3O	0	C5H7N3O	0	Clean	unconstrained Target & Adherence & metanetx.chemical:MNXM3509, seed.compound:cpd01587	metanetx.chemical:MNXM3509, seed.compound:cpd01587	metanetx.chemical:MNXM3509, seed.compound:cpd01587	Same
563	LalaLglu_c	L-alanine-L-glutamate	C8H13N2O5	-1	C8H13N2O5	-1	Clean	unconstrained Target & Adherence & seed.compound:cpd15388, metanetx.chemical:MNXM4026	seed.compound:cpd15388, metanetx.chemical:MNXM4026	seed.compound:cpd15388, metanetx.chemical:MNXM4026	Same
564	LalaLglu_e	L-alanine-L-glutamate	C8H13N2O5	-1	C8H13N2O5	-1	Clean	unconstrained Target & Adherence & seed.compound:cpd15388, metanetx.chemical:MNXM4026	seed.compound:cpd15388, metanetx.chemical:MNXM4026	seed.compound:cpd15388, metanetx.chemical:MNXM4026	Same
565	LalaLglu_p	L-alanine-L-glutamate	C8H13N2O5	-1	C8H13N2O5	-1	Clean	unconstrained Target & Adherence & seed.compound:cpd15388, metanetx.chemical:MNXM4026	seed.compound:cpd15388, metanetx.chemical:MNXM4026	seed.compound:cpd15388, metanetx.chemical:MNXM4026	Same
566	R_3hddcoa_c	(R)-3-Hydroxydodecanoyl-CoA	C33H54N7O18P3S	-4	C33H54N7O18P3S	-4	Clean	unconstrained Target & Adherence & seed.compound:cpd16756, metanetx.chemical:MNXM4926	seed.compound:cpd16756, metanetx.chemical:MNXM4926	seed.compound:cpd16756, metanetx.chemical:MNXM4926	Same
567	R_3hmrscoa_c	(R)-3-hydroxytetradecanoyl-coa	C35H58N7O18P3S	-4	C35H58N7O18P3S	-4	Clean	unconstrained Target & Adherence & metanetx.chemical:MNXM162724, seed.compound:cpd16758	metanetx.chemical:MNXM162724, seed.compound:cpd16758	metanetx.chemical:MNXM162724, seed.compound:cpd16758	Same
568	aacald_c	Aminoacetaldehyde	C2H6NO	1	C2H6NO	1	Clean	unconstrained Target & Adherence & seed.compound:cpd04122, metanetx.chemical:MNXM2212	seed.compound:cpd04122, metanetx.chemical:MNXM2212	seed.compound:cpd04122, metanetx.chemical:MNXM2212	Same
569	accoa_c	Acetyl-CoA	C23H34N7O17P3S	-4	C23H34N7O17P3S	-4	Clean	unconstrained Target & Adherence & bigg.metabolite:accoa, seed.compound:cpd00022	bigg.metabolite:accoa, seed.compound:cpd00022	bigg.metabolite:accoa, seed.compound:cpd00022	Same
570	actn__R_c	R Acetoin C4H8O2	C4H8O2	0	C4H8O2	0	Clean	unconstrained Target & Adherence & seed.compound:cpd19008, metanetx.chemical:MNXM664	seed.compound:cpd19008, metanetx.chemical:MNXM664	seed.compound:cpd19008, metanetx.chemical:MNXM664	Same
571	actn__R_e	R Acetoin C4H8O2	C4H8O2	0	C4H8O2	0	Clean	unconstrained Target & Adherence & seed.compound:cpd19008, metanetx.chemical:MNXM664	seed.compound:cpd19008, metanetx.chemical:MNXM664	seed.compound:cpd19008, metanetx.chemical:MNXM664	Same
572	actp_c	Acetyl phosphate	C2H3O5P	-2	C2H3O5P	-2	Clean	unconstrained Target & Adherence & metanetx.chemical:MNXM280, seed.compound:cpd00196	metanetx.chemical:MNXM280, seed.compound:cpd00196	metanetx.chemical:MNXM280, seed.compound:cpd00196	Same
573	adhlam_c	S-Acetyldihydrolipoamide	C10H19NO2S2	0	C10H19NO2S2	0	Clean	unconstrained Target & Adherence & seed.compound:cpd00836, bigg.metabolite:HC00682	seed.compound:cpd00836, bigg.metabolite:HC00682	seed.compound:cpd00836, bigg.metabolite:HC00682	Same
574	adpglc_c	ADPglucose C16H23N5O15P2	C16H23N5O15P2	-2	C16H23N5O15P2	-2	Clean	unconstrained Target & Adherence & seed.compound:cpd00387, bigg.metabolite:adpglc	seed.compound:cpd00387, bigg.metabolite:adpglc	seed.compound:cpd00387, bigg.metabolite:adpglc	Same
575	ahcys_c	S-Adenosyl-L-homocysteine	C14H20N6O5S	0	C14H20N6O5S	0	Clean	unconstrained Target & Adherence & seed.compound:cpd00019, bigg.metabolite:ahcys	seed.compound:cpd00019, bigg.metabolite:ahcys	seed.compound:cpd00019, bigg.metabolite:ahcys	Same
576	aicar_c	5-Amino-1-(5-Phospho-D-ribosyl)imidazole-4-carboxamide	C9H13N4O8P	-2	C9H13N4O8P	-2	Clean	unconstrained Target & Adherence & bigg.metabolite:aicar, seed.compound:cpd02851	bigg.metabolite:aicar, seed.compound:cpd02851	bigg.metabolite:aicar, seed.compound:cpd02851	Same
577	ala_L_asp__L_c	Ala L asp L C7H11N2O5	C7H11N2O5	-1	C7H11N2O5	-1	Clean	unconstrained Target & Adherence & metanetx.chemical:MNXM40494, seed.compound:cpd11593	metanetx.chemical:MNXM40494, seed.compound:cpd11593	metanetx.chemical:MNXM40494, seed.compound:cpd11593	Same
578	ala_L_asp__L_e	Ala L asp L C7H11N2O5	C7H11N2O5	-1	C7H11N2O5	-1	Clean	unconstrained Target & Adherence & metanetx.chemical:MNXM40494, seed.compound:cpd11593	metanetx.chemical:MNXM40494, seed.compound:cpd11593	metanetx.chemical:MNXM40494, seed.compound:cpd11593	Same
579	allphn_c	Allophanate C2H3N2O3	C2H3N2O3	-1	C2H3N2O3	-1	Clean	unconstrained Target & Adherence & seed.compound:cpd00742, metanetx.chemical:MNXM1122	seed.compound:cpd00742, metanetx.chemical:MNXM1122	seed.compound:cpd00742, metanetx.chemical:MNXM1122	Same
580	amet_c	S-Adenosyl-L-methionine	C15H23N6O5S	1	C15H23N6O5S	1	Clean	unconstrained Target & Adherence & seed.compound:cpd00017, bigg.metabolite:amet	seed.compound:cpd00017, bigg.metabolite:amet	seed.compound:cpd00017, bigg.metabolite:amet	Same
581	aps_c	Adenosine 5'-phosphosulfate	C10H12N5O10PS	-2	C10H12N5O10PS	-2	Clean	unconstrained Target & Adherence & bigg.metabolite:aps, seed.compound:cpd00193	bigg.metabolite:aps, seed.compound:cpd00193	bigg.metabolite:aps, seed.compound:cpd00193	Same
582	arab__D_c	D Arabinose C5H10O5	C5H10O5	0	C5H10O5	0	Clean	unconstrained Target & Adherence & seed.compound:cpd00185, metanetx.chemical:MNXM544	seed.compound:cpd00185, metanetx.chemical:MNXM544	seed.compound:cpd00185, metanetx.chemical:MNXM544	Same
583	arab__D_p	D Arabinose C5H10O5	C5H10O5	0	C5H10O5	0	Clean	unconstrained Target & Adherence & seed.compound:cpd00185, metanetx.chemical:MNXM544	seed.compound:cpd00185, metanetx.chemical:MNXM544	seed.compound:cpd00185, metanetx.chemical:MNXM544	Same
584	arbt6p_c	Arbutin 6-phosphate	C12H15O10P	-2	C12H15O10P	-2	Clean	unconstrained Target & Adherence & seed.compound:cpd03697, metanetx.chemical:MNXM2806	seed.compound:cpd03697, metanetx.chemical:MNXM2806	seed.compound:cpd03697, metanetx.chemical:MNXM2806	Same
585	arbt6p_e	Arbutin 6-phosphate	C12H15O10P	-2	C12H15O10P	-2	Clean	unconstrained Target & Adherence & seed.compound:cpd03697, metanetx.chemical:MNXM2806	seed.compound:cpd03697, metanetx.chemical:MNXM2806	seed.compound:cpd03697, metanetx.chemical:MNXM2806	Same
586	arbt_e	Arbutin C12H16O7	C12H16O7	0	C12H16O7	0	Clean	unconstrained Target & Adherence & metanetx.chemical:MNXM733248, seed.compound:cpd03696	metanetx.chemical:MNXM733248, seed.compound:cpd03696	metanetx.chemical:MNXM733248, seed.compound:cpd03696	Same
587	aspsa_c	L-Aspartate 4-semialdehyde	C4H7NO3	0	C4H7NO3	0	Clean	unconstrained Target & Adherence & metanetx.chemical:MNXM361, seed.compound:cpd00346	metanetx.chemical:MNXM361, seed.compound:cpd00346	metanetx.chemical:MNXM361, seed.compound:cpd00346	Same
588	atp_c	ATP C10H12N5O13P3	C10H12N5O13P3	-4	C10H12N5O13P3	-4	Clean	unconstrained Target & Adherence & metanetx.chemical:MNXM3, bigg.metabolite:atp	metanetx.chemical:MNXM3, bigg.metabolite:atp	metanetx.chemical:MNXM3, bigg.metabolite:atp	Same
589	b2coa_c	Crotonoyl-CoA	C25H36N7O17P3S	-4	C25H36N7O17P3S	-4	Clean	unconstrained Target & Adherence & bigg.metabolite:b2coa, seed.compound:cpd00650	bigg.metabolite:b2coa, seed.compound:cpd00650	bigg.metabolite:b2coa, seed.compound:cpd00650	Same
590	btcoa_c	Butanoyl-CoA	C25H38N7O17P3S	-4	C25H38N7O17P3S	-4	Clean	unconstrained Target & Adherence & seed.compound:cpd00120, bigg.metabolite:btcoa	seed.compound:cpd00120, bigg.metabolite:btcoa	seed.compound:cpd00120, bigg.metabolite:btcoa	Same
591	cdpdodec11eg_c	CDP-1,2-dioctadec-11-enoylglycerol	C48H83N3O15P2	-2	C48H83N3O15P2	-2	Clean	unconstrained Target & Adherence & metanetx.chemical:MNXM736319, seed.compound:cpd15420	metanetx.chemical:MNXM736319, seed.compound:cpd15420	metanetx.chemical:MNXM736319, seed.compound:cpd15420	Same
592	cdpdtdec7eg_c	CDP-1,2-ditetradec-7-enoylglycerol	C40H67N3O15P2	-2	C40H67N3O15P2	-2	Clean	unconstrained Target & Adherence & metanetx.chemical:MNXM736325, seed.compound:cpd15422	metanetx.chemical:MNXM736325, seed.compound:cpd15422	metanetx.chemical:MNXM736325, seed.compound:cpd15422	Same
593	chor_c	Chorismate	C10H8O6	-2	C10H8O6	-2	Clean	unconstrained Target & Adherence & seed.compound:cpd00216, metanetx.chemical:MNXM337	seed.compound:cpd00216, metanetx.chemical:MNXM337	seed.compound:cpd00216, metanetx.chemical:MNXM337	Same
594	clpn181_p	Cardiolipin (tetraoctadec-11-enoyl, n-C18:1)	C81H148O17P2	-2	C81H148O17P2	-2	Clean	unconstrained Target & Adherence & metanetx.chemical:MNXM736311, metanetx.chemical:MNXM736313	metanetx.chemical:MNXM736311, metanetx.chemical:MNXM736313	metanetx.chemical:MNXM736311, metanetx.chemical:MNXM736313	Same
595	cobalt2_c	Co2+	Co	2	Co	2	Clean	unconstrained Target & Adherence & metanetx.chemical:MNXM90960, seed.compound:cpd00149	metanetx.chemical:MNXM90960, seed.compound:cpd00149	metanetx.chemical:MNXM90960, seed.compound:cpd00149	Same
596	cobalt2_e	Co2+	Co	2	Co	2	Clean	unconstrained Target & Adherence & metanetx.chemical:MNXM90960, seed.compound:cpd00149	metanetx.chemical:MNXM90960, seed.compound:cpd00149	metanetx.chemical:MNXM90960, seed.compound:cpd00149	Same
597	cobalt2_p	Co2+	Co	2	Co	2	Clean	unconstrained Target & Adherence & metanetx.chemical:MNXM90960, seed.compound:cpd00149	metanetx.chemical:MNXM90960, seed.compound:cpd00149	metanetx.chemical:MNXM90960, seed.compound:cpd00149	Same
598	dadp_c	DADP C10H12N5O9P2	C10H12N5O9P2	-3	C10H12N5O9P2	-3	Clean	unconstrained Target & Adherence & bigg.metabolite:dadp, metanetx.chemical:MNXM735047	bigg.metabolite:dadp, metanetx.chemical:MNXM735047	bigg.metabolite:dadp, metanetx.chemical:MNXM735047	Same
599	datp_c	DATP C10H12N5O12P3	C10H12N5O12P3	-4	C10H12N5O12P3	-4	Clean	unconstrained Target & Adherence & bigg.metabolite:datp, metanetx.chemical:MNXM286	bigg.metabolite:datp, metanetx.chemical:MNXM286	bigg.metabolite:datp, metanetx.chemical:MNXM286	Same
600	dcamp_c	N6-(1,2-Dicarboxyethyl)-AMP	C14H14N5O11P	-4	C14H14N5O11P	-4	Clean	unconstrained Target & Adherence & seed.compound:cpd02375, bigg.metabolite:dcamp	seed.compound:cpd02375, bigg.metabolite:dcamp	seed.compound:cpd02375, bigg.metabolite:dcamp	Same
601	dcdp_c	DCDP C9H12N3O10P2	C9H12N3O10P2	-3	C9H12N3O10P2	-3	Clean	unconstrained Target & Adherence & metanetx.chemical:MNXM411, bigg.metabolite:dcdp	metanetx.chemical:MNXM411, bigg.metabolite:dcdp	metanetx.chemical:MNXM411, bigg.metabolite:dcdp	Same
602	dctp_c	DCTP C9H12N3O13P3	C9H12N3O13P3	-4	C9H12N3O13P3	-4	Clean	unconstrained Target & Adherence & metanetx.chemical:MNXM360, bigg.metabolite:dctp	metanetx.chemical:MNXM360, bigg.metabolite:dctp	metanetx.chemical:MNXM360, bigg.metabolite:dctp	Same
603	ddcacoa_c	Dodecanoyl-CoA (n-C12:0CoA)	C33H54N7O17P3S	-4	C33H54N7O17P3S	-4	Clean	unconstrained Target & Adherence & bigg.metabolite:ddcacoa, seed.compound:cpd01260	bigg.metabolite:ddcacoa, seed.compound:cpd01260	bigg.metabolite:ddcacoa, seed.compound:cpd01260	Same
604	decdp_c	All trans Decaprenyl diphosphate	C50H81O7P2	-3	C50H81O7P2	-3	Clean	unconstrained Target & Adherence & metanetx.chemical:MNXM731626, bigg.metabolite:decdp	metanetx.chemical:MNXM731626, bigg.metabolite:decdp	metanetx.chemical:MNXM731626, bigg.metabolite:decdp	Same
605	dgdp_c	DGDP C10H12N5O10P2	C10H12N5O10P2	-3	C10H12N5O10P2	-3	Clean	unconstrained Target & Adherence & bigg.metabolite:dgdp, metanetx.chemical:MNXM436	bigg.metabolite:dgdp, metanetx.chemical:MNXM436	bigg.metabolite:dgdp, metanetx.chemical:MNXM436	Same
606	dgtp_c	DGTP C10H12N5O13P3	C10H12N5O13P3	-4	C10H12N5O13P3	-4	Clean	unconstrained Target & Adherence & metanetx.chemical:MNXM344, bigg.metabolite:dgtp	metanetx.chemical:MNXM344, bigg.metabolite:dgtp	metanetx.chemical:MNXM344, bigg.metabolite:dgtp	Same
607	dhna_c	1,4-Dihydroxy-2-naphthoate	C11H7O4	-1	C11H7O4	-1	Clean	unconstrained Target & Adherence & seed.compound:cpd02295, metanetx.chemical:MNXM552	seed.compound:cpd02295, metanetx.chemical:MNXM552	seed.compound:cpd02295, metanetx.chemical:MNXM552	Same
608	dhpt_c	Dihydropteroate	C14H13N6O3	-1	C14H13N6O3	-1	Clean	unconstrained Target & Adherence & metanetx.chemical:MNXM722728, seed.compound:cpd00683	metanetx.chemical:MNXM722728, seed.compound:cpd00683	metanetx.chemical:MNXM722728, seed.compound:cpd00683	Same
609	dmlz_c	6,7-Dimethyl-8-(1-D-ribityl)lumazine	C13H17N4O6	-1	C13H17N4O6	-1	Clean	unconstrained Target & Adherence & metanetx.chemical:MNXM1107755, seed.compound:cpd02656	metanetx.chemical:MNXM1107755, seed.compound:cpd02656	metanetx.chemical:MNXM1107755, seed.compound:cpd02656	Same
610	dmpp_c	Dimethylallyl diphosphate	C5H9O7P2	-3	C5H9O7P2	-3	Clean	unconstrained Target & Adherence & metanetx.chemical:MNXM132, bigg.metabolite:dmpp	metanetx.chemical:MNXM132, bigg.metabolite:dmpp	metanetx.chemical:MNXM132, bigg.metabolite:dmpp	Same
611	dnad_c	Deamino-NAD+	C21H24N6O15P2	-2	C21H24N6O15P2	-2	Clean	unconstrained Target & Adherence & bigg.metabolite:dnad, seed.compound:cpd00638	bigg.metabolite:dnad, seed.compound:cpd00638	bigg.metabolite:dnad, seed.compound:cpd00638	Same
612	dpcoa_c	Dephospho-CoA	C21H33N7O13P2S	-2	C21H33N7O13P2S	-2	Clean	unconstrained Target & Adherence & seed.compound:cpd00655, bigg.metabolite:dpcoa	seed.compound:cpd00655, bigg.metabolite:dpcoa	seed.compound:cpd00655, bigg.metabolite:dpcoa	Same
613	drib_c	Deoxyribose C5H10O4	C5H10O4	0	C5H10O4	0	Clean	unconstrained Target & Adherence & bigg.metabolite:drib, seed.compound:cpd01242	bigg.metabolite:drib, seed.compound:cpd01242	bigg.metabolite:drib, seed.compound:cpd01242	Same
614	drib_e	Deoxyribose C5H10O4	C5H10O4	0	C5H10O4	0	Clean	unconstrained Target & Adherence & bigg.metabolite:drib, seed.compound:cpd01242	bigg.metabolite:drib, seed.compound:cpd01242	bigg.metabolite:drib, seed.compound:cpd01242	Same
615	dtbt_c	Dethiobiotin	C10H17N2O3	-1	C10H17N2O3	-1	Clean	unconstrained Target & Adherence & metanetx.chemical:MNXM1020, seed.compound:cpd01311	metanetx.chemical:MNXM1020, seed.compound:cpd01311	metanetx.chemical:MNXM1020, seed.compound:cpd01311	Same
616	dtdp_c	DTDP C10H13N2O11P2	C10H13N2O11P2	-3	C10H13N2O11P2	-3	Clean	unconstrained Target & Adherence & bigg.metabolite:dtdp, metanetx.chemical:MNXM152	bigg.metabolite:dtdp, metanetx.chemical:MNXM152	bigg.metabolite:dtdp, metanetx.chemical:MNXM152	Same
617	dttp_c	DTTP C10H13N2O14P3	C10H13N2O14P3	-4	C10H13N2O14P3	-4	Clean	unconstrained Target & Adherence & bigg.metabolite:dttp, metanetx.chemical:MNXM394	bigg.metabolite:dttp, metanetx.chemical:MNXM394	bigg.metabolite:dttp, metanetx.chemical:MNXM394	Same
618	dudp_c	DUDP C9H11N2O11P2	C9H11N2O11P2	-3	C9H11N2O11P2	-3	Clean	unconstrained Target & Adherence & bigg.metabolite:dudp, metanetx.chemical:MNXM572	bigg.metabolite:dudp, metanetx.chemical:MNXM572	bigg.metabolite:dudp, metanetx.chemical:MNXM572	Same
619	dutp_c	DUTP C9H11N2O14P3	C9H11N2O14P3	-4	C9H11N2O14P3	-4	Clean	unconstrained Target & Adherence & metanetx.chemical:MNXM452, bigg.metabolite:dutp	metanetx.chemical:MNXM452, bigg.metabolite:dutp	metanetx.chemical:MNXM452, bigg.metabolite:dutp	Same
620	dxyl5p_c	1-deoxy-D-xylulose 5-phosphate	C5H9O7P	-2	C5H9O7P	-2	Clean	unconstrained Target & Adherence & seed.compound:cpd08289, metanetx.chemical:MNXM622	seed.compound:cpd08289, metanetx.chemical:MNXM622	seed.compound:cpd08289, metanetx.chemical:MNXM622	Same
621	eig3p_c	D-erythro-1-(Imidazol-4-yl)glycerol 3-phosphate	C6H9N2O6P	-2	C6H9N2O6P	-2	Clean	unconstrained Target & Adherence & seed.compound:cpd02843, metanetx.chemical:MNXM1422	seed.compound:cpd02843, metanetx.chemical:MNXM1422	seed.compound:cpd02843, metanetx.chemical:MNXM1422	Same
622	f1p_c	D-Fructose 1-phosphate	C6H11O9P	-2	C6H11O9P	-2	Clean	unconstrained Target & Adherence & bigg.metabolite:f1p, seed.compound:cpd00802	bigg.metabolite:f1p, seed.compound:cpd00802	bigg.metabolite:f1p, seed.compound:cpd00802	Same
623	fad_c	Flavin adenine dinucleotide oxidized	C27H31N9O15P2	-2	C27H31N9O15P2	-2	Clean	unconstrained Target & Adherence & bigg.metabolite:fad, seed.compound:cpd00015	bigg.metabolite:fad, seed.compound:cpd00015	bigg.metabolite:fad, seed.compound:cpd00015	Same
624	fe2_c	Fe2+ mitochondria	Fe	2	Fe	2	Clean	unconstrained Target & Adherence & seed.compound:cpd10515, bigg.metabolite:fe2	seed.compound:cpd10515, bigg.metabolite:fe2	seed.compound:cpd10515, bigg.metabolite:fe2	Same
625	fe2_e	Fe2+ mitochondria	Fe	2	Fe	2	Clean	unconstrained Target & Adherence & seed.compound:cpd10515, bigg.metabolite:fe2	seed.compound:cpd10515, bigg.metabolite:fe2	seed.compound:cpd10515, bigg.metabolite:fe2	Same
626	fe2_p	Fe2+ mitochondria	Fe	2	Fe	2	Clean	unconstrained Target & Adherence & seed.compound:cpd10515, bigg.metabolite:fe2	seed.compound:cpd10515, bigg.metabolite:fe2	seed.compound:cpd10515, bigg.metabolite:fe2	Same
627	fe3_c	Iron (Fe3+)	Fe	3	Fe	3	Clean	unconstrained Target & Adherence & bigg.metabolite:fe3, seed.compound:cpd10516	bigg.metabolite:fe3, seed.compound:cpd10516	bigg.metabolite:fe3, seed.compound:cpd10516	Same
628	fe3_e	Iron (Fe3+)	Fe	3	Fe	3	Clean	unconstrained Target & Adherence & bigg.metabolite:fe3, seed.compound:cpd10516	bigg.metabolite:fe3, seed.compound:cpd10516	bigg.metabolite:fe3, seed.compound:cpd10516	Same
629	fe3_p	Iron (Fe3+)	Fe	3	Fe	3	Clean	unconstrained Target & Adherence & bigg.metabolite:fe3, seed.compound:cpd10516	bigg.metabolite:fe3, seed.compound:cpd10516	bigg.metabolite:fe3, seed.compound:cpd10516	Same
630	fmn_c	FMN C17H19N4O9P	C17H19N4O9P	-2	C17H19N4O9P	-2	Clean	unconstrained Target & Adherence & bigg.metabolite:fmn, seed.compound:cpd00050	bigg.metabolite:fmn, seed.compound:cpd00050	bigg.metabolite:fmn, seed.compound:cpd00050	Same
631	fmnh2_c	Reduced FMN	C17H21N4O9P	-2	C17H21N4O9P	-2	Clean	unconstrained Target & Adherence & metanetx.chemical:MNXM1107623, seed.compound:cpd01270	metanetx.chemical:MNXM1107623, seed.compound:cpd01270	metanetx.chemical:MNXM1107623, seed.compound:cpd01270	Same
632	fol_e	Folate	C19H17N7O6	-2	C19H17N7O6	-2	Clean	unconstrained Target & Adherence & seed.compound:cpd00393, metanetx.chemical:MNXM617	seed.compound:cpd00393, metanetx.chemical:MNXM617	seed.compound:cpd00393, metanetx.chemical:MNXM617	Same
633	forglu_c	N-Formimidoyl-L-glutamate	C6H9N2O4	-1	C6H9N2O4	-1	Clean	unconstrained Target & Adherence & seed.compound:cpd00344, metanetx.chemical:MNXM496	seed.compound:cpd00344, metanetx.chemical:MNXM496	seed.compound:cpd00344, metanetx.chemical:MNXM496	Same
634	fpram_c	2-(Formamido)-N1-(5-phospho-D-ribosyl)acetamidine	C8H15N3O8P	-1	C8H15N3O8P	-1	Clean	unconstrained Target & Adherence & bigg.metabolite:fpram, metanetx.chemical:MNXM1094916	bigg.metabolite:fpram, metanetx.chemical:MNXM1094916	bigg.metabolite:fpram, metanetx.chemical:MNXM1094916	Same
635	frmd_c	Formamide	CH3NO	0	CH3NO	0	Clean	unconstrained Target & Adherence & seed.compound:cpd00378, metanetx.chemical:MNXM1231	seed.compound:cpd00378, metanetx.chemical:MNXM1231	seed.compound:cpd00378, metanetx.chemical:MNXM1231	Same
636	gal_bD_c	Beta D-Galactose	C6H12O6	0	C6H12O6	0	Clean	unconstrained Target & Adherence & metanetx.chemical:MNXM112, seed.compound:cpd00709	metanetx.chemical:MNXM112, seed.compound:cpd00709	metanetx.chemical:MNXM112, seed.compound:cpd00709	Same
637	gam6p_c	D-Glucosamine 6-phosphate	C6H13NO8P	-1	C6H13NO8P	-1	Clean	unconstrained Target & Adherence & bigg.metabolite:gam6p, seed.compound:cpd00288	bigg.metabolite:gam6p, seed.compound:cpd00288	bigg.metabolite:gam6p, seed.compound:cpd00288	Same
638	gar_c	N1-(5-Phospho-D-ribosyl)glycinamide	C7H14N2O8P	-1	C7H14N2O8P	-1	Clean	unconstrained Target & Adherence & seed.compound:cpd02394, bigg.metabolite:gar	seed.compound:cpd02394, bigg.metabolite:gar	seed.compound:cpd02394, bigg.metabolite:gar	Same
639	gdp_c	GDP C10H12N5O11P2	C10H12N5O11P2	-3	C10H12N5O11P2	-3	Clean	unconstrained Target & Adherence & bigg.metabolite:gdp, metanetx.chemical:MNXM1103285	bigg.metabolite:gdp, metanetx.chemical:MNXM1103285	bigg.metabolite:gdp, metanetx.chemical:MNXM1103285	Same
640	gdpmann_c	GDP-D-mannose	C16H23N5O16P2	-2	C16H23N5O16P2	-2	Clean	unconstrained Target & Adherence & bigg.metabolite:gdpmann, seed.compound:cpd00083	bigg.metabolite:gdpmann, seed.compound:cpd00083	bigg.metabolite:gdpmann, seed.compound:cpd00083	Same
641	glu1sa_c	L-Glutamate 1-semialdehyde	C5H9NO3	0	C5H9NO3	0	Clean	unconstrained Target & Adherence & seed.compound:cpd02345, metanetx.chemical:MNXM1453	seed.compound:cpd02345, metanetx.chemical:MNXM1453	seed.compound:cpd02345, metanetx.chemical:MNXM1453	Same
642	glu5sa_c	L-Glutamate 5-semialdehyde	C5H9NO3	0	C5H9NO3	0	Clean	unconstrained Target & Adherence & bigg.metabolite:glu5sa, seed.compound:cpd00858	bigg.metabolite:glu5sa, seed.compound:cpd00858	bigg.metabolite:glu5sa, seed.compound:cpd00858	Same
643	glu__D_c	D-Glutamate	C5H8NO4	-1	C5H8NO4	-1	Clean	unconstrained Target & Adherence & seed.compound:cpd00186, metanetx.chemical:MNXM331	seed.compound:cpd00186, metanetx.chemical:MNXM331	seed.compound:cpd00186, metanetx.chemical:MNXM331	Same
644	glutar_c	Glutarate	C5H6O4	-2	C5H6O4	-2	Clean	unconstrained Target & Adherence & seed.compound:cpd00379, metanetx.chemical:MNXM1021	seed.compound:cpd00379, metanetx.chemical:MNXM1021	seed.compound:cpd00379, metanetx.chemical:MNXM1021	Same
645	gmp_c	GMP C10H12N5O8P	C10H12N5O8P	-2	C10H12N5O8P	-2	Clean	unconstrained Target & Adherence & bigg.metabolite:gmp, seed.compound:cpd00126	bigg.metabolite:gmp, seed.compound:cpd00126	bigg.metabolite:gmp, seed.compound:cpd00126	Same
646	grdp_c	Geranyl diphosphate	C10H17O7P2	-3	C10H17O7P2	-3	Clean	unconstrained Target & Adherence & metanetx.chemical:MNXM100, bigg.metabolite:grdp	metanetx.chemical:MNXM100, bigg.metabolite:grdp	metanetx.chemical:MNXM100, bigg.metabolite:grdp	Same
647	gsn_c	Guanosine	C10H13N5O5	0	C10H13N5O5	0	Clean	unconstrained Target & Adherence & bigg.metabolite:gsn, seed.compound:cpd00311	bigg.metabolite:gsn, seed.compound:cpd00311	bigg.metabolite:gsn, seed.compound:cpd00311	Same
648	gua_c	Guanine	C5H5N5O	0	C5H5N5O	0	Clean	unconstrained Target & Adherence & bigg.metabolite:gua, seed.compound:cpd00207	bigg.metabolite:gua, seed.compound:cpd00207	bigg.metabolite:gua, seed.compound:cpd00207	Same
649	gua_e	Guanine	C5H5N5O	0	C5H5N5O	0	Clean	unconstrained Target & Adherence & bigg.metabolite:gua, seed.compound:cpd00207	bigg.metabolite:gua, seed.compound:cpd00207	bigg.metabolite:gua, seed.compound:cpd00207	Same
650	hdcoa_c	Hexadecenoyl-CoA (n-C16:1CoA)	C37H60N7O17P3S	-4	C37H60N7O17P3S	-4	Clean	unconstrained Target & Adherence & bigg.metabolite:hdcoa, metanetx.chemical:MNXM1106136	bigg.metabolite:hdcoa, metanetx.chemical:MNXM1106136	bigg.metabolite:hdcoa, metanetx.chemical:MNXM1106136	Same
651	hemeO_c	Heme O C49H56FeN4O5	C49FeH56N4O5	-2	C49FeH56N4O5	-2	Clean	unconstrained Target & Adherence & metanetx.chemical:MNXM727785, seed.compound:cpd11313	metanetx.chemical:MNXM727785, seed.compound:cpd11313	metanetx.chemical:MNXM727785, seed.compound:cpd11313	Same
652	hg2_c	Mercury charged 2 Hg	Hg	2	Hg	2	Clean	unconstrained Target & Adherence & seed.compound:cpd00531, metanetx.chemical:MNXM1562	seed.compound:cpd00531, metanetx.chemical:MNXM1562	seed.compound:cpd00531, metanetx.chemical:MNXM1562	Same
653	hg2_p	Mercury charged 2 Hg	Hg	2	Hg	2	Clean	unconstrained Target & Adherence & seed.compound:cpd00531, metanetx.chemical:MNXM1562	seed.compound:cpd00531, metanetx.chemical:MNXM1562	seed.compound:cpd00531, metanetx.chemical:MNXM1562	Same
654	hisp_c	L-Histidinol phosphate	C6H11N3O4P	-1	C6H11N3O4P	-1	Clean	unconstrained Target & Adherence & seed.compound:cpd00807, metanetx.chemical:MNXM1482	seed.compound:cpd00807, metanetx.chemical:MNXM1482	seed.compound:cpd00807, metanetx.chemical:MNXM1482	Same
655	histd_c	L-Histidinol	C6H12N3O	1	C6H12N3O	1	Clean	unconstrained Target & Adherence & seed.compound:cpd00641, metanetx.chemical:MNXM1281	seed.compound:cpd00641, metanetx.chemical:MNXM1281	seed.compound:cpd00641, metanetx.chemical:MNXM1281	Same
656	hpglu_c	Tetrahydropteroyltri L glutamate C24H34N8O12	C29H33N9O12	-4	C29H33N9O12	-4	Clean	unconstrained Target & Adherence & seed.compound:cpd23695, seed.compound:cpd02555	seed.compound:cpd23695, seed.compound:cpd02555	seed.compound:cpd23695, seed.compound:cpd02555	Same
657	hxa_c	Hexanoate (n-C6:0)	C6H11O2	-1	C6H11O2	-1	Clean	unconstrained Target & Adherence & seed.compound:cpd01113, metanetx.chemical:MNXM1653	seed.compound:cpd01113, metanetx.chemical:MNXM1653	seed.compound:cpd01113, metanetx.chemical:MNXM1653	Same
658	hxa_e	Hexanoate (n-C6:0)	C6H11O2	-1	C6H11O2	-1	Clean	unconstrained Target & Adherence & seed.compound:cpd01113, metanetx.chemical:MNXM1653	seed.compound:cpd01113, metanetx.chemical:MNXM1653	seed.compound:cpd01113, metanetx.chemical:MNXM1653	Same
659	hxa_p	Hexanoate (n-C6:0)	C6H11O2	-1	C6H11O2	-1	Clean	unconstrained Target & Adherence & seed.compound:cpd01113, metanetx.chemical:MNXM1653	seed.compound:cpd01113, metanetx.chemical:MNXM1653	seed.compound:cpd01113, metanetx.chemical:MNXM1653	Same
660	hxan_c	Hypoxanthine	C5H4N4O	0	C5H4N4O	0	Clean	unconstrained Target & Adherence & bigg.metabolite:hxan, seed.compound:cpd00226	bigg.metabolite:hxan, seed.compound:cpd00226	bigg.metabolite:hxan, seed.compound:cpd00226	Same
661	hxan_e	Hypoxanthine	C5H4N4O	0	C5H4N4O	0	Clean	unconstrained Target & Adherence & bigg.metabolite:hxan, seed.compound:cpd00226	bigg.metabolite:hxan, seed.compound:cpd00226	bigg.metabolite:hxan, seed.compound:cpd00226	Same
662	ichor_c	Isochorismate	C10H8O6	-2	C10H8O6	-2	Clean	unconstrained Target & Adherence & metanetx.chemical:MNXM799, seed.compound:cpd00658	metanetx.chemical:MNXM799, seed.compound:cpd00658	metanetx.chemical:MNXM799, seed.compound:cpd00658	Same
663	idp_c	IDP C10H11N4O11P2	C10H11N4O11P2	-3	C10H11N4O11P2	-3	Clean	unconstrained Target & Adherence & metanetx.chemical:MNXM1104559, bigg.metabolite:idp	metanetx.chemical:MNXM1104559, bigg.metabolite:idp	metanetx.chemical:MNXM1104559, bigg.metabolite:idp	Same
664	imacp_c	3-(Imidazol-4-yl)-2-oxopropyl phosphate	C6H7N2O5P	-2	C6H7N2O5P	-2	Clean	unconstrained Target & Adherence & metanetx.chemical:MNXM1456, seed.compound:cpd00930	metanetx.chemical:MNXM1456, seed.compound:cpd00930	metanetx.chemical:MNXM1456, seed.compound:cpd00930	Same
665	imp_c	IMP C10H11N4O8P	C10H11N4O8P	-2	C10H11N4O8P	-2	Clean	unconstrained Target & Adherence & bigg.metabolite:imp, seed.compound:cpd00114	bigg.metabolite:imp, seed.compound:cpd00114	bigg.metabolite:imp, seed.compound:cpd00114	Same
666	indole_c	Indole	C8H7N	0	C8H7N	0	Clean	unconstrained Target & Adherence & metanetx.chemical:MNXM735090, seed.compound:cpd00359	metanetx.chemical:MNXM735090, seed.compound:cpd00359	metanetx.chemical:MNXM735090, seed.compound:cpd00359	Same
667	ins_c	Inosine	C10H12N4O5	0	C10H12N4O5	0	Clean	unconstrained Target & Adherence & seed.compound:cpd00246, bigg.metabolite:ins	seed.compound:cpd00246, bigg.metabolite:ins	seed.compound:cpd00246, bigg.metabolite:ins	Same
668	ipdp_c	Isopentenyl diphosphate	C5H9O7P2	-3	C5H9O7P2	-3	Clean	unconstrained Target & Adherence & metanetx.chemical:MNXM83, bigg.metabolite:ipdp	metanetx.chemical:MNXM83, bigg.metabolite:ipdp	metanetx.chemical:MNXM83, bigg.metabolite:ipdp	Same
669	ivcoa_c	Isovaleryl-CoA	C26H40N7O17P3S	-4	C26H40N7O17P3S	-4	Clean	unconstrained Target & Adherence & bigg.metabolite:ivcoa, seed.compound:cpd01882	bigg.metabolite:ivcoa, seed.compound:cpd01882	bigg.metabolite:ivcoa, seed.compound:cpd01882	Same
670	lac__D_c	D-Lactate	C3H5O3	-1	C3H5O3	-1	Clean	unconstrained Target & Adherence & seed.compound:cpd00221, bigg.metabolite:lac__D	seed.compound:cpd00221, bigg.metabolite:lac__D	seed.compound:cpd00221, bigg.metabolite:lac__D	Same
671	lac__D_e	D-Lactate	C3H5O3	-1	C3H5O3	-1	Clean	unconstrained Target & Adherence & seed.compound:cpd00221, bigg.metabolite:lac__D	seed.compound:cpd00221, bigg.metabolite:lac__D	seed.compound:cpd00221, bigg.metabolite:lac__D	Same
672	lac__D_p	D-Lactate	C3H5O3	-1	C3H5O3	-1	Clean	unconstrained Target & Adherence & seed.compound:cpd00221, bigg.metabolite:lac__D	seed.compound:cpd00221, bigg.metabolite:lac__D	seed.compound:cpd00221, bigg.metabolite:lac__D	Same
673	lac__L_c	L-Lactate	C3H5O3	-1	C3H5O3	-1	Clean	unconstrained Target & Adherence & bigg.metabolite:lac__L, seed.compound:cpd00159	bigg.metabolite:lac__L, seed.compound:cpd00159	bigg.metabolite:lac__L, seed.compound:cpd00159	Same
674	lac__L_e	L-Lactate	C3H5O3	-1	C3H5O3	-1	Clean	unconstrained Target & Adherence & bigg.metabolite:lac__L, seed.compound:cpd00159	bigg.metabolite:lac__L, seed.compound:cpd00159	bigg.metabolite:lac__L, seed.compound:cpd00159	Same
675	lac__L_p	L-Lactate	C3H5O3	-1	C3H5O3	-1	Clean	unconstrained Target & Adherence & bigg.metabolite:lac__L, seed.compound:cpd00159	bigg.metabolite:lac__L, seed.compound:cpd00159	bigg.metabolite:lac__L, seed.compound:cpd00159	Same
676	lgt__S_c	(R)-S-Lactoylglutathione	C13H20N3O8S	-1	C13H20N3O8S	-1	Clean	unconstrained Target & Adherence & seed.compound:cpd02182, bigg.metabolite:lgt__S	seed.compound:cpd02182, bigg.metabolite:lgt__S	seed.compound:cpd02182, bigg.metabolite:lgt__S	Same
677	lgt_s_c	(R)-S-Lactoylglutathione	C13H20N3O8S	-1	C13H20N3O8S	-1	Clean	unconstrained Target & Adherence & seed.compound:cpd02182, bigg.metabolite:lgt__S	seed.compound:cpd02182, bigg.metabolite:lgt__S	seed.compound:cpd02182, bigg.metabolite:lgt__S	Same
678	lnlc_c	Linoleic acid (all cis C18:2) n-6	C18H31O2	-1	C18H31O2	-1	Clean	unconstrained Target & Adherence & bigg.metabolite:lnlc, seed.compound:cpd01122	bigg.metabolite:lnlc, seed.compound:cpd01122	bigg.metabolite:lnlc, seed.compound:cpd01122	Same
679	lnlc_e	Linoleic acid (all cis C18:2) n-6	C18H31O2	-1	C18H31O2	-1	Clean	unconstrained Target & Adherence & bigg.metabolite:lnlc, seed.compound:cpd01122	bigg.metabolite:lnlc, seed.compound:cpd01122	bigg.metabolite:lnlc, seed.compound:cpd01122	Same
680	lnlccoa_c	Linoleic coenzyme A	C39H62N7O17P3S	-4	C39H62N7O17P3S	-4	Clean	unconstrained Target & Adherence & bigg.metabolite:lnlccoa, seed.compound:cpd01398	bigg.metabolite:lnlccoa, seed.compound:cpd01398	bigg.metabolite:lnlccoa, seed.compound:cpd01398	Same
681	malthp_c	Maltoheptaose	C42H72O36	0	C42H72O36	0	Clean	unconstrained Target & Adherence & seed.compound:cpd15494, bigg.metabolite:malthp	seed.compound:cpd15494, bigg.metabolite:malthp	seed.compound:cpd15494, bigg.metabolite:malthp	Same
682	maltpt_c	Maltopentaose	C30H52O26	0	C30H52O26	0	Clean	unconstrained Target & Adherence & seed.compound:cpd15495, bigg.metabolite:maltpt	seed.compound:cpd15495, bigg.metabolite:maltpt	seed.compound:cpd15495, bigg.metabolite:maltpt	Same
683	man6p_c	D-Mannose 6-phosphate	C6H11O9P	-2	C6H11O9P	-2	Clean	unconstrained Target & Adherence & seed.compound:cpd00235, bigg.metabolite:man6p	seed.compound:cpd00235, bigg.metabolite:man6p	seed.compound:cpd00235, bigg.metabolite:man6p	Same
684	melib_c	Melibiose C12H22O11	C12H22O11	0	C12H22O11	0	Clean	unconstrained Target & Adherence & metanetx.chemical:MNXM1103965, metanetx.chemical:MNXM1103964	metanetx.chemical:MNXM1103965, metanetx.chemical:MNXM1103964	metanetx.chemical:MNXM1103965, metanetx.chemical:MNXM1103964	Same
685	melib_p	Melibiose C12H22O11	C12H22O11	0	C12H22O11	0	Clean	unconstrained Target & Adherence & metanetx.chemical:MNXM1103965, metanetx.chemical:MNXM1103964	metanetx.chemical:MNXM1103965, metanetx.chemical:MNXM1103964	metanetx.chemical:MNXM1103965, metanetx.chemical:MNXM1103964	Same
686	met__D_c	D-Methionine	C5H11NO2S	0	C5H11NO2S	0	Clean	unconstrained Target & Adherence & seed.compound:cpd00637, metanetx.chemical:MNXM1275	seed.compound:cpd00637, metanetx.chemical:MNXM1275	seed.compound:cpd00637, metanetx.chemical:MNXM1275	Same
687	met__D_e	D-Methionine	C5H11NO2S	0	C5H11NO2S	0	Clean	unconstrained Target & Adherence & seed.compound:cpd00637, metanetx.chemical:MNXM1275	seed.compound:cpd00637, metanetx.chemical:MNXM1275	seed.compound:cpd00637, metanetx.chemical:MNXM1275	Same
688	mg2_c	Magnesium	Mg	2	Mg	2	Clean	unconstrained Target & Adherence & seed.compound:cpd00254, metanetx.chemical:MNXM653	seed.compound:cpd00254, metanetx.chemical:MNXM653	seed.compound:cpd00254, metanetx.chemical:MNXM653	Same
689	mg2_e	Magnesium	Mg	2	Mg	2	Clean	unconstrained Target & Adherence & seed.compound:cpd00254, metanetx.chemical:MNXM653	seed.compound:cpd00254, metanetx.chemical:MNXM653	seed.compound:cpd00254, metanetx.chemical:MNXM653	Same
690	mg2_p	Magnesium	Mg	2	Mg	2	Clean	unconstrained Target & Adherence & seed.compound:cpd00254, metanetx.chemical:MNXM653	seed.compound:cpd00254, metanetx.chemical:MNXM653	seed.compound:cpd00254, metanetx.chemical:MNXM653	Same
691	mi1p__D_c	1D-myo-Inositol 1-phosphate	C6H11O9P	-2	C6H11O9P	-2	Clean	unconstrained Target & Adherence & bigg.metabolite:mi1p__D, seed.compound:cpd00867	bigg.metabolite:mi1p__D, seed.compound:cpd00867	bigg.metabolite:mi1p__D, seed.compound:cpd00867	Same
692	mi3p__D_c	1D-myo-Inositol 3-phosphate	C6H11O9P	-2	C6H11O9P	-2	Clean	unconstrained Target & Adherence & bigg.metabolite:mi3p__D, seed.compound:cpd02484	bigg.metabolite:mi3p__D, seed.compound:cpd02484	bigg.metabolite:mi3p__D, seed.compound:cpd02484	Same
693	micit_c	Methylisocitrate	C7H7O7	-3	C7H7O7	-3	Clean	unconstrained Target & Adherence & bigg.metabolite:micit, seed.compound:cpd02799	bigg.metabolite:micit, seed.compound:cpd02799	bigg.metabolite:micit, seed.compound:cpd02799	Same
694	mnl_e	D-Mannitol	C6H14O6	0	C6H14O6	0	Clean	unconstrained Target & Adherence & seed.compound:cpd00314, metanetx.chemical:MNXM1104590	seed.compound:cpd00314, metanetx.chemical:MNXM1104590	seed.compound:cpd00314, metanetx.chemical:MNXM1104590	Same
695	mobd_c	Molybdate	MoO4	-2	MoO4	-2	Clean	unconstrained Target & Adherence & seed.compound:cpd11574, metanetx.chemical:MNXM726092	seed.compound:cpd11574, metanetx.chemical:MNXM726092	seed.compound:cpd11574, metanetx.chemical:MNXM726092	Same
696	mobd_e	Molybdate	MoO4	-2	MoO4	-2	Clean	unconstrained Target & Adherence & seed.compound:cpd11574, metanetx.chemical:MNXM726092	seed.compound:cpd11574, metanetx.chemical:MNXM726092	seed.compound:cpd11574, metanetx.chemical:MNXM726092	Same
697	mql8_c	Menaquinol 8	C51H74O2	0	C51H74O2	0	Clean	unconstrained Target & Adherence & seed.compound:cpd15499, metanetx.chemical:MNXM223	seed.compound:cpd15499, metanetx.chemical:MNXM223	seed.compound:cpd15499, metanetx.chemical:MNXM223	Same
698	mqn7_c	Menaquinone 7 C46H64O2	C46H64O2	0	C46H64O2	0	Clean	unconstrained Target & Adherence & seed.compound:cpd11606, metanetx.chemical:MNXM12236	seed.compound:cpd11606, metanetx.chemical:MNXM12236	seed.compound:cpd11606, metanetx.chemical:MNXM12236	Same
699	mqn8_c	Menaquinone 8	C51H72O2	0	C51H72O2	0	Clean	unconstrained Target & Adherence & metanetx.chemical:MNXM509, seed.compound:cpd15500	metanetx.chemical:MNXM509, seed.compound:cpd15500	metanetx.chemical:MNXM509, seed.compound:cpd15500	Same
700	nadph_c	Nicotinamide adenine dinucleotide phosphate - reduced	C21H26N7O17P3	-4	C21H26N7O17P3	-4	Clean	unconstrained Target & Adherence & bigg.metabolite:nadph, seed.compound:cpd00005	bigg.metabolite:nadph, seed.compound:cpd00005	bigg.metabolite:nadph, seed.compound:cpd00005	Same
701	nicrns_c	Nicotinate D-ribonucleoside	C11H13NO6	0	C11H13NO6	0	Clean	unconstrained Target & Adherence & bigg.metabolite:nicrns, seed.compound:cpd03471	bigg.metabolite:nicrns, seed.compound:cpd03471	bigg.metabolite:nicrns, seed.compound:cpd03471	Same
702	no2_c	Nitrite	NO2	-1	NO2	-1	Clean	unconstrained Target & Adherence & metanetx.chemical:MNXM107, bigg.metabolite:no2	metanetx.chemical:MNXM107, bigg.metabolite:no2	metanetx.chemical:MNXM107, bigg.metabolite:no2	Same
703	no2_e	Nitrite	NO2	-1	NO2	-1	Clean	unconstrained Target & Adherence & metanetx.chemical:MNXM107, bigg.metabolite:no2	metanetx.chemical:MNXM107, bigg.metabolite:no2	metanetx.chemical:MNXM107, bigg.metabolite:no2	Same
704	no2_p	Nitrite	NO2	-1	NO2	-1	Clean	unconstrained Target & Adherence & metanetx.chemical:MNXM107, bigg.metabolite:no2	metanetx.chemical:MNXM107, bigg.metabolite:no2	metanetx.chemical:MNXM107, bigg.metabolite:no2	Same
705	o2s_c	Superoxide anion	O2	-1	O2	-1	Clean	unconstrained Target & Adherence & metanetx.chemical:MNXM1107906, bigg.metabolite:o2s	metanetx.chemical:MNXM1107906, bigg.metabolite:o2s	metanetx.chemical:MNXM1107906, bigg.metabolite:o2s	Same
706	occoa_c	Octanoyl-CoA (n-C8:0CoA)	C29H46N7O17P3S	-4	C29H46N7O17P3S	-4	Clean	unconstrained Target & Adherence & bigg.metabolite:occoa, seed.compound:cpd01335	bigg.metabolite:occoa, seed.compound:cpd01335	bigg.metabolite:occoa, seed.compound:cpd01335	Same
707	ocdcea_c	Octadecenoate (n-C18:1)	C18H33O2	-1	C18H33O2	-1	Clean	unconstrained Target & Adherence & bigg.metabolite:ocdcea, seed.compound:cpd00536	bigg.metabolite:ocdcea, seed.compound:cpd00536	bigg.metabolite:ocdcea, seed.compound:cpd00536	Same
708	ocdcea_e	Octadecenoate (n-C18:1)	C18H33O2	-1	C18H33O2	-1	Clean	unconstrained Target & Adherence & bigg.metabolite:ocdcea, seed.compound:cpd00536	bigg.metabolite:ocdcea, seed.compound:cpd00536	bigg.metabolite:ocdcea, seed.compound:cpd00536	Same
709	ocdcea_p	Octadecenoate (n-C18:1)	C18H33O2	-1	C18H33O2	-1	Clean	unconstrained Target & Adherence & bigg.metabolite:ocdcea, seed.compound:cpd00536	bigg.metabolite:ocdcea, seed.compound:cpd00536	bigg.metabolite:ocdcea, seed.compound:cpd00536	Same
710	orot5p_c	Orotidine 5'-phosphate	C10H10N2O11P	-3	C10H10N2O11P	-3	Clean	unconstrained Target & Adherence & seed.compound:cpd00810, bigg.metabolite:orot5p	seed.compound:cpd00810, bigg.metabolite:orot5p	seed.compound:cpd00810, bigg.metabolite:orot5p	Same
711	oxptn_c	5-Oxopentanoate	C5H7O3	-1	C5H7O3	-1	Clean	unconstrained Target & Adherence & metanetx.chemical:MNXM1410, seed.compound:cpd02089	metanetx.chemical:MNXM1410, seed.compound:cpd02089	metanetx.chemical:MNXM1410, seed.compound:cpd02089	Same
712	pa140_c	1,2-ditetradecanoyl-sn-glycerol 3-phosphate	C31H59O8P	-2	C31H59O8P	-2	Clean	unconstrained Target & Adherence & seed.compound:cpd26150, metanetx.chemical:MNXM737415	seed.compound:cpd26150, metanetx.chemical:MNXM737415	seed.compound:cpd26150, metanetx.chemical:MNXM737415	Same
713	pa140_p	1,2-ditetradecanoyl-sn-glycerol 3-phosphate	C31H59O8P	-2	C31H59O8P	-2	Clean	unconstrained Target & Adherence & seed.compound:cpd26150, metanetx.chemical:MNXM737415	seed.compound:cpd26150, metanetx.chemical:MNXM737415	seed.compound:cpd26150, metanetx.chemical:MNXM737415	Same
714	pa141_c	1,2-ditetradec-7-enoyl-sn-glycerol 3-phosphate	C31H56O8P	-1	C31H56O8P	-1	Clean	unconstrained Target & Adherence & metanetx.chemical:MNXM90512, seed.compound:cpd15523	metanetx.chemical:MNXM90512, seed.compound:cpd15523	metanetx.chemical:MNXM90512, seed.compound:cpd15523	Same
715	pa141_p	1,2-ditetradec-7-enoyl-sn-glycerol 3-phosphate	C31H56O8P	-1	C31H56O8P	-1	Clean	unconstrained Target & Adherence & metanetx.chemical:MNXM90512, seed.compound:cpd15523	metanetx.chemical:MNXM90512, seed.compound:cpd15523	metanetx.chemical:MNXM90512, seed.compound:cpd15523	Same
716	pa160_c	1,2-dihexadecanoyl-sn-glycerol 3-phosphate	C35H67O8P	-2	C35H67O8P	-2	Clean	unconstrained Target & Adherence & seed.compound:cpd26147, metanetx.chemical:MNXM731668	seed.compound:cpd26147, metanetx.chemical:MNXM731668	seed.compound:cpd26147, metanetx.chemical:MNXM731668	Same
717	pa160_p	1,2-dihexadecanoyl-sn-glycerol 3-phosphate	C35H67O8P	-2	C35H67O8P	-2	Clean	unconstrained Target & Adherence & seed.compound:cpd26147, metanetx.chemical:MNXM731668	seed.compound:cpd26147, metanetx.chemical:MNXM731668	seed.compound:cpd26147, metanetx.chemical:MNXM731668	Same
718	pa180_c	1,2-dioctadecanoyl-sn-glycerol 3-phosphate	C39H75O8P	-2	C39H75O8P	-2	Clean	unconstrained Target & Adherence & seed.compound:cpd26148, metanetx.chemical:MNXM737490	seed.compound:cpd26148, metanetx.chemical:MNXM737490	seed.compound:cpd26148, metanetx.chemical:MNXM737490	Same
719	pa180_p	1,2-dioctadecanoyl-sn-glycerol 3-phosphate	C39H75O8P	-2	C39H75O8P	-2	Clean	unconstrained Target & Adherence & seed.compound:cpd26148, metanetx.chemical:MNXM737490	seed.compound:cpd26148, metanetx.chemical:MNXM737490	seed.compound:cpd26148, metanetx.chemical:MNXM737490	Same
720	pa181_c	1,2-dioctadec-11-enoyl-sn-glycerol 3-phosphate	C39H72O8P	-1	C39H72O8P	-1	Clean	unconstrained Target & Adherence & seed.compound:cpd15527, metanetx.chemical:MNXM90511	seed.compound:cpd15527, metanetx.chemical:MNXM90511	seed.compound:cpd15527, metanetx.chemical:MNXM90511	Same
721	pa181_p	1,2-dioctadec-11-enoyl-sn-glycerol 3-phosphate	C39H72O8P	-1	C39H72O8P	-1	Clean	unconstrained Target & Adherence & seed.compound:cpd15527, metanetx.chemical:MNXM90511	seed.compound:cpd15527, metanetx.chemical:MNXM90511	seed.compound:cpd15527, metanetx.chemical:MNXM90511	Same
722	pant__R_c	(R)-Pantoate	C6H11O4	-1	C6H11O4	-1	Clean	unconstrained Target & Adherence & seed.compound:cpd00408, metanetx.chemical:MNXM593	seed.compound:cpd00408, metanetx.chemical:MNXM593	seed.compound:cpd00408, metanetx.chemical:MNXM593	Same
723	pap_c	Adenosine 3',5'-bisphosphate	C10H11N5O10P2	-4	C10H11N5O10P2	-4	Clean	unconstrained Target & Adherence & bigg.metabolite:pap, seed.compound:cpd00045	bigg.metabolite:pap, seed.compound:cpd00045	bigg.metabolite:pap, seed.compound:cpd00045	Same
724	pe161_c	Phosphatidylethanolamine (dihexadec-9enoyl, n-C16:1)	C37H70NO8P	0	C37H70NO8P	0	Clean	unconstrained Target & Adherence & seed.compound:cpd29055, metanetx.chemical:MNXM739592	seed.compound:cpd29055, metanetx.chemical:MNXM739592	seed.compound:cpd29055, metanetx.chemical:MNXM739592	Same
725	pe161_p	Phosphatidylethanolamine (dihexadec-9enoyl, n-C16:1)	C37H70NO8P	0	C37H70NO8P	0	Clean	unconstrained Target & Adherence & seed.compound:cpd29055, metanetx.chemical:MNXM739592	seed.compound:cpd29055, metanetx.chemical:MNXM739592	seed.compound:cpd29055, metanetx.chemical:MNXM739592	Same
726	pg160_c	Phosphatidylglycerol (dihexadecanoyl, n-C16:0)	C38H74O10P	-1	C38H74O10P	-1	Clean	unconstrained Target & Adherence & seed.compound:cpd15538, seed.compound:cpd25117	seed.compound:cpd15538, seed.compound:cpd25117	seed.compound:cpd15538, seed.compound:cpd25117	Same
727	pg160_p	Phosphatidylglycerol (dihexadecanoyl, n-C16:0)	C38H74O10P	-1	C38H74O10P	-1	Clean	unconstrained Target & Adherence & seed.compound:cpd15538, seed.compound:cpd25117	seed.compound:cpd15538, seed.compound:cpd25117	seed.compound:cpd15538, seed.compound:cpd25117	Same
728	pg180_c	Phosphatidylglycerol (dioctadecanoyl, n-C18:0)	C42H82O10P	-1	C42H82O10P	-1	Clean	unconstrained Target & Adherence & seed.compound:cpd23600, seed.compound:cpd15540	seed.compound:cpd23600, seed.compound:cpd15540	seed.compound:cpd23600, seed.compound:cpd15540	Same
729	pg180_p	Phosphatidylglycerol (dioctadecanoyl, n-C18:0)	C42H82O10P	-1	C42H82O10P	-1	Clean	unconstrained Target & Adherence & seed.compound:cpd23600, seed.compound:cpd15540	seed.compound:cpd23600, seed.compound:cpd15540	seed.compound:cpd23600, seed.compound:cpd15540	Same
730	pheme_c	Protoheme C34H30FeN4O4	C34FeH30N4O4	-2	C34FeH30N4O4	-2	Clean	unconstrained Target & Adherence & bigg.metabolite:pheme, metanetx.chemical:MNXM249	bigg.metabolite:pheme, metanetx.chemical:MNXM249	bigg.metabolite:pheme, metanetx.chemical:MNXM249	Same
731	pheme_e	Protoheme C34H30FeN4O4	C34FeH30N4O4	-2	C34FeH30N4O4	-2	Clean	unconstrained Target & Adherence & bigg.metabolite:pheme, metanetx.chemical:MNXM249	bigg.metabolite:pheme, metanetx.chemical:MNXM249	bigg.metabolite:pheme, metanetx.chemical:MNXM249	Same
732	pmtcoa_c	Palmitoyl-CoA (n-C16:0CoA)	C37H62N7O17P3S	-4	C37H62N7O17P3S	-4	Clean	unconstrained Target & Adherence & seed.compound:cpd00134, bigg.metabolite:pmtcoa	seed.compound:cpd00134, bigg.metabolite:pmtcoa	seed.compound:cpd00134, bigg.metabolite:pmtcoa	Same
733	ppap_c	Propanoyl phosphate	C3H5O5P	-2	C3H5O5P	-2	Clean	unconstrained Target & Adherence & seed.compound:cpd01844, metanetx.chemical:MNXM1499	seed.compound:cpd01844, metanetx.chemical:MNXM1499	seed.compound:cpd01844, metanetx.chemical:MNXM1499	Same
734	ppap_e	Propanoyl phosphate	C3H5O5P	-2	C3H5O5P	-2	Clean	unconstrained Target & Adherence & seed.compound:cpd01844, metanetx.chemical:MNXM1499	seed.compound:cpd01844, metanetx.chemical:MNXM1499	seed.compound:cpd01844, metanetx.chemical:MNXM1499	Same
735	pqq_p	Pyrroloquinoline-quinone	C14H3N2O8	-3	C14H3N2O8	-3	Clean	unconstrained Target & Adherence & metanetx.chemical:MNXM601, seed.compound:cpd00097	metanetx.chemical:MNXM601, seed.compound:cpd00097	metanetx.chemical:MNXM601, seed.compound:cpd00097	Same
736	pran_c	N-(5-Phospho-D-ribosyl)anthranilate	C12H13NO9P	-3	C12H13NO9P	-3	Clean	unconstrained Target & Adherence & seed.compound:cpd02642, metanetx.chemical:MNXM1489	seed.compound:cpd02642, metanetx.chemical:MNXM1489	seed.compound:cpd02642, metanetx.chemical:MNXM1489	Same
737	prfp_c	1-(5-Phosphoribosyl)-5-[(5-phosphoribosylamino)methylideneamino]imidazole-4-carboxamide	C15H21N5O15P2	-4	C15H21N5O15P2	-4	Clean	unconstrained Target & Adherence & metanetx.chemical:MNXM1397, seed.compound:cpd02979	metanetx.chemical:MNXM1397, seed.compound:cpd02979	metanetx.chemical:MNXM1397, seed.compound:cpd02979	Same
738	prlp_c	5-[(5-phospho-1-deoxyribulos-1-ylamino)methylideneamino]-1-(5-phosphoribosyl)imidazole-4-carboxamide	C15H21N5O15P2	-4	C15H21N5O15P2	-4	Clean	unconstrained Target & Adherence & seed.compound:cpd02991, metanetx.chemical:MNXM1408	seed.compound:cpd02991, metanetx.chemical:MNXM1408	seed.compound:cpd02991, metanetx.chemical:MNXM1408	Same
739	progly_c	L-Prolinylglycine	C7H12N2O3	0	C7H12N2O3	0	Clean	unconstrained Target & Adherence & metanetx.chemical:MNXM739962, bigg.metabolite:progly	metanetx.chemical:MNXM739962, bigg.metabolite:progly	metanetx.chemical:MNXM739962, bigg.metabolite:progly	Same
740	progly_e	L-Prolinylglycine	C7H12N2O3	0	C7H12N2O3	0	Clean	unconstrained Target & Adherence & metanetx.chemical:MNXM739962, bigg.metabolite:progly	metanetx.chemical:MNXM739962, bigg.metabolite:progly	metanetx.chemical:MNXM739962, bigg.metabolite:progly	Same
741	progly_p	L-Prolinylglycine	C7H12N2O3	0	C7H12N2O3	0	Clean	unconstrained Target & Adherence & metanetx.chemical:MNXM739962, bigg.metabolite:progly	metanetx.chemical:MNXM739962, bigg.metabolite:progly	metanetx.chemical:MNXM739962, bigg.metabolite:progly	Same
742	prpp_c	5-Phospho-alpha-D-ribose 1-diphosphate	C5H8O14P3	-5	C5H8O14P3	-5	Clean	unconstrained Target & Adherence & metanetx.chemical:MNXM1104453, bigg.metabolite:prpp	metanetx.chemical:MNXM1104453, bigg.metabolite:prpp	metanetx.chemical:MNXM1104453, bigg.metabolite:prpp	Same
743	pser__L_c	O-Phospho-L-serine	C3H6NO6P	-2	C3H6NO6P	-2	Clean	unconstrained Target & Adherence & seed.compound:cpd00738, bigg.metabolite:pser__L	seed.compound:cpd00738, bigg.metabolite:pser__L	seed.compound:cpd00738, bigg.metabolite:pser__L	Same
744	pta_c	Pentanoate	C5H9O2	-1	C5H9O2	-1	Clean	unconstrained Target & Adherence & seed.compound:cpd00597, metanetx.chemical:MNXM3382	seed.compound:cpd00597, metanetx.chemical:MNXM3382	seed.compound:cpd00597, metanetx.chemical:MNXM3382	Same
745	pta_e	Pentanoate	C5H9O2	-1	C5H9O2	-1	Clean	unconstrained Target & Adherence & seed.compound:cpd00597, metanetx.chemical:MNXM3382	seed.compound:cpd00597, metanetx.chemical:MNXM3382	seed.compound:cpd00597, metanetx.chemical:MNXM3382	Same
746	pta_p	Pentanoate	C5H9O2	-1	C5H9O2	-1	Clean	unconstrained Target & Adherence & seed.compound:cpd00597, metanetx.chemical:MNXM3382	seed.compound:cpd00597, metanetx.chemical:MNXM3382	seed.compound:cpd00597, metanetx.chemical:MNXM3382	Same
747	ptcoa_c	Pentanoyl-CoA	C26H40N7O17P3S	-4	C26H40N7O17P3S	-4	Clean	unconstrained Target & Adherence & metanetx.chemical:MNXM1104372, seed.compound:cpd00660	metanetx.chemical:MNXM1104372, seed.compound:cpd00660	metanetx.chemical:MNXM1104372, seed.compound:cpd00660	Same
748	ptcys_c	N-Pantothenoylcysteine	C12H21N2O6S	-1	C12H21N2O6S	-1	Clean	unconstrained Target & Adherence & seed.compound:cpd24515, seed.compound:cpd02524	seed.compound:cpd24515, seed.compound:cpd02524	seed.compound:cpd24515, seed.compound:cpd02524	Same
749	q8_c	Ubiquinone-8	C49H74O4	0	C49H74O4	0	Clean	unconstrained Target & Adherence & metanetx.chemical:MNXM232, seed.compound:cpd15560	metanetx.chemical:MNXM232, seed.compound:cpd15560	metanetx.chemical:MNXM232, seed.compound:cpd15560	Same
750	r1p_c	Alpha-D-Ribose 1-phosphate	C5H9O8P	-2	C5H9O8P	-2	Clean	unconstrained Target & Adherence & seed.compound:cpd00475, bigg.metabolite:r1p	seed.compound:cpd00475, bigg.metabolite:r1p	seed.compound:cpd00475, bigg.metabolite:r1p	Same
751	r5p_c	Alpha-D-Ribose 5-phosphate	C5H9O8P	-2	C5H9O8P	-2	Clean	unconstrained Target & Adherence & seed.compound:cpd19028, bigg.metabolite:r5p	seed.compound:cpd19028, bigg.metabolite:r5p	seed.compound:cpd19028, bigg.metabolite:r5p	Same
752	rhcys_c	S-Ribosyl-L-homocysteine	C9H17NO6S	0	C9H17NO6S	0	Clean	unconstrained Target & Adherence & metanetx.chemical:MNXM731817, seed.compound:cpd02227	metanetx.chemical:MNXM731817, seed.compound:cpd02227	metanetx.chemical:MNXM731817, seed.compound:cpd02227	Same
753	ribflv_c	Riboflavin C17H20N4O6	C17H19N4O6	-1	C17H19N4O6	-1	Clean	unconstrained Target & Adherence & seed.compound:cpd00220, metanetx.chemical:MNXM270	seed.compound:cpd00220, metanetx.chemical:MNXM270	seed.compound:cpd00220, metanetx.chemical:MNXM270	Same
754	ribflv_e	Riboflavin C17H20N4O6	C17H19N4O6	-1	C17H19N4O6	-1	Clean	unconstrained Target & Adherence & seed.compound:cpd00220, metanetx.chemical:MNXM270	seed.compound:cpd00220, metanetx.chemical:MNXM270	seed.compound:cpd00220, metanetx.chemical:MNXM270	Same
755	rnam_c	N Ribosylnicotinamide C11H15N2O5	C11H15N2O5	1	C11H15N2O5	1	Clean	unconstrained Target & Adherence & seed.compound:cpd02016, bigg.metabolite:rnam	seed.compound:cpd02016, bigg.metabolite:rnam	seed.compound:cpd02016, bigg.metabolite:rnam	Same
756	salc_c	Salicylate	C7H5O3	-1	C7H5O3	-1	Clean	unconstrained Target & Adherence & seed.compound:cpd00599, metanetx.chemical:MNXM730078	seed.compound:cpd00599, metanetx.chemical:MNXM730078	seed.compound:cpd00599, metanetx.chemical:MNXM730078	Same
757	salc_e	Salicylate	C7H5O3	-1	C7H5O3	-1	Clean	unconstrained Target & Adherence & seed.compound:cpd00599, metanetx.chemical:MNXM730078	seed.compound:cpd00599, metanetx.chemical:MNXM730078	seed.compound:cpd00599, metanetx.chemical:MNXM730078	Same
758	scl_c	Sirohydrochlorin	C42H38N4O16	-8	C42H38N4O16	-8	Clean	unconstrained Target & Adherence & metanetx.chemical:MNXM740871, seed.compound:cpd03426	metanetx.chemical:MNXM740871, seed.compound:cpd03426	metanetx.chemical:MNXM740871, seed.compound:cpd03426	Same
759	sdhlam_c	S Succinyldihydrolipoamide C12H20NO4S2	C12H20NO4S2	-1	C12H20NO4S2	-1	Clean	unconstrained Target & Adherence & seed.compound:cpd00860, metanetx.chemical:MNXM735017	seed.compound:cpd00860, metanetx.chemical:MNXM735017	seed.compound:cpd00860, metanetx.chemical:MNXM735017	Same
760	skm5p_c	Shikimate 5-phosphate	C7H8O8P	-3	C7H8O8P	-3	Clean	unconstrained Target & Adherence & metanetx.chemical:MNXM1265, seed.compound:cpd02030	metanetx.chemical:MNXM1265, seed.compound:cpd02030	metanetx.chemical:MNXM1265, seed.compound:cpd02030	Same
761	skm_c	Shikimate	C7H9O5	-1	C7H9O5	-1	Clean	unconstrained Target & Adherence & seed.compound:cpd00383, metanetx.chemical:MNXM602	seed.compound:cpd00383, metanetx.chemical:MNXM602	seed.compound:cpd00383, metanetx.chemical:MNXM602	Same
762	sl26da_c	N-Succinyl-LL-2,6-diaminoheptanedioate	C11H16N2O7	-2	C11H16N2O7	-2	Clean	unconstrained Target & Adherence & metanetx.chemical:MNXM729177, seed.compound:cpd02698	metanetx.chemical:MNXM729177, seed.compound:cpd02698	metanetx.chemical:MNXM729177, seed.compound:cpd02698	Same
763	sl2a6o_c	N-Succinyl-2-L-amino-6-oxoheptanedioate	C11H12NO8	-3	C11H12NO8	-3	Clean	unconstrained Target & Adherence & metanetx.chemical:MNXM1563, seed.compound:cpd02724	metanetx.chemical:MNXM1563, seed.compound:cpd02724	metanetx.chemical:MNXM1563, seed.compound:cpd02724	Same
764	so3_c	Sulfite	O3S	-2	O3S	-2	Clean	unconstrained Target & Adherence & bigg.metabolite:so3, metanetx.chemical:MNXM726339	bigg.metabolite:so3, metanetx.chemical:MNXM726339	bigg.metabolite:so3, metanetx.chemical:MNXM726339	Same
765	so3_e	Sulfite	O3S	-2	O3S	-2	Clean	unconstrained Target & Adherence & bigg.metabolite:so3, metanetx.chemical:MNXM726339	bigg.metabolite:so3, metanetx.chemical:MNXM726339	bigg.metabolite:so3, metanetx.chemical:MNXM726339	Same
766	so3_p	Sulfite	O3S	-2	O3S	-2	Clean	unconstrained Target & Adherence & bigg.metabolite:so3, metanetx.chemical:MNXM726339	bigg.metabolite:so3, metanetx.chemical:MNXM726339	bigg.metabolite:so3, metanetx.chemical:MNXM726339	Same
767	stcoa_c	Stearoyl-CoA (n-C18:0CoA)	C39H66N7O17P3S	-4	C39H66N7O17P3S	-4	Clean	unconstrained Target & Adherence & seed.compound:cpd00327, bigg.metabolite:stcoa	seed.compound:cpd00327, bigg.metabolite:stcoa	seed.compound:cpd00327, bigg.metabolite:stcoa	Same
768	sucbz_c	O-Succinylbenzoate	C11H8O5	-2	C11H8O5	-2	Clean	unconstrained Target & Adherence & seed.compound:cpd01772, metanetx.chemical:MNXM1212	seed.compound:cpd01772, metanetx.chemical:MNXM1212	seed.compound:cpd01772, metanetx.chemical:MNXM1212	Same
769	suchms_c	O-Succinyl-L-homoserine	C8H12NO6	-1	C8H12NO6	-1	Clean	unconstrained Target & Adherence & seed.compound:cpd00822, metanetx.chemical:MNXM820	seed.compound:cpd00822, metanetx.chemical:MNXM820	seed.compound:cpd00822, metanetx.chemical:MNXM820	Same
770	sucr_e	Sucrose C12H22O11	C12H22O11	0	C12H22O11	0	Clean	unconstrained Target & Adherence & bigg.metabolite:sucr, seed.compound:cpd00076	bigg.metabolite:sucr, seed.compound:cpd00076	bigg.metabolite:sucr, seed.compound:cpd00076	Same
771	tartr__D_c	D-tartrate	C4H4O6	-2	C4H4O6	-2	Clean	unconstrained Target & Adherence & metanetx.chemical:MNXM7948, seed.compound:cpd19018	metanetx.chemical:MNXM7948, seed.compound:cpd19018	metanetx.chemical:MNXM7948, seed.compound:cpd19018	Same
772	tartr__D_p	D-tartrate	C4H4O6	-2	C4H4O6	-2	Clean	unconstrained Target & Adherence & metanetx.chemical:MNXM7948, seed.compound:cpd19018	metanetx.chemical:MNXM7948, seed.compound:cpd19018	metanetx.chemical:MNXM7948, seed.compound:cpd19018	Same
773	thdp_c	2,3,4,5-Tetrahydrodipicolinate	C7H7NO4	-2	C7H7NO4	-2	Clean	unconstrained Target & Adherence & metanetx.chemical:MNXM480, seed.compound:cpd02465	metanetx.chemical:MNXM480, seed.compound:cpd02465	metanetx.chemical:MNXM480, seed.compound:cpd02465	Same
774	thf_c	5,6,7,8-Tetrahydrofolate	C19H21N7O6	-2	C19H21N7O6	-2	Clean	unconstrained Target & Adherence & metanetx.chemical:MNXM1103936, bigg.metabolite:thf	metanetx.chemical:MNXM1103936, bigg.metabolite:thf	metanetx.chemical:MNXM1103936, bigg.metabolite:thf	Same
775	thmmp_c	Thiamin monophosphate	C12H16N4O4PS	-1	C12H16N4O4PS	-1	Clean	unconstrained Target & Adherence & metanetx.chemical:MNXM662, bigg.metabolite:thmmp	metanetx.chemical:MNXM662, bigg.metabolite:thmmp	metanetx.chemical:MNXM662, bigg.metabolite:thmmp	Same
776	thmpp_c	Thiamine diphosphate	C12H16N4O7P2S	-2	C12H16N4O7P2S	-2	Clean	unconstrained Target & Adherence & metanetx.chemical:MNXM256, bigg.metabolite:thmpp	metanetx.chemical:MNXM256, bigg.metabolite:thmpp	metanetx.chemical:MNXM256, bigg.metabolite:thmpp	Same
777	thrp_c	L-Threonine O-3-phosphate	C4H8NO6P	-2	C4H8NO6P	-2	Clean	unconstrained Target & Adherence & metanetx.chemical:MNXM1492, seed.compound:cpd08928	metanetx.chemical:MNXM1492, seed.compound:cpd08928	metanetx.chemical:MNXM1492, seed.compound:cpd08928	Same
778	tre6p_c	Alpha,alpha'-Trehalose 6-phosphate	C12H21O14P	-2	C12H21O14P	-2	Clean	unconstrained Target & Adherence & seed.compound:cpd00523, metanetx.chemical:MNXM448	seed.compound:cpd00523, metanetx.chemical:MNXM448	seed.compound:cpd00523, metanetx.chemical:MNXM448	Same
779	tre_c	Trehalose	C12H22O11	0	C12H22O11	0	Clean	unconstrained Target & Adherence & bigg.metabolite:tre, seed.compound:cpd00794	bigg.metabolite:tre, seed.compound:cpd00794	bigg.metabolite:tre, seed.compound:cpd00794	Same
780	tre_e	Trehalose	C12H22O11	0	C12H22O11	0	Clean	unconstrained Target & Adherence & bigg.metabolite:tre, seed.compound:cpd00794	bigg.metabolite:tre, seed.compound:cpd00794	bigg.metabolite:tre, seed.compound:cpd00794	Same
781	uaGgla_c	Undecaprenyl-diphospho-N-acetylmuramoyl-L-alanyl-gamma-D-glutamyl-L-lysyl-D-alanyl-D-alanine	C86H140N7O21P2	-3	C86H140N7O21P2	-3	Clean	unconstrained Target & Adherence & seed.compound:cpd02948, seed.compound:cpd22489	seed.compound:cpd02948, seed.compound:cpd22489	seed.compound:cpd02948, seed.compound:cpd22489	Same
782	uaagmda_c	Undecaprenyl-diphospho-N-acetylmuramoyl-(N-acetylglucosamine)-L-ala-D-glu-meso-2,6-diaminopimeloyl-D-ala-D-ala	C95H152N8O28P2	-4	C95H152N8O28P2	-4	Clean	unconstrained Target & Adherence & seed.compound:cpd03495, metanetx.chemical:MNXM739668	seed.compound:cpd03495, metanetx.chemical:MNXM739668	seed.compound:cpd03495, metanetx.chemical:MNXM739668	Same
783	uacgam_c	UDP-N-acetyl-D-glucosamine	C17H25N3O17P2	-2	C17H25N3O17P2	-2	Clean	unconstrained Target & Adherence & seed.compound:cpd00037, bigg.metabolite:uacgam	seed.compound:cpd00037, bigg.metabolite:uacgam	seed.compound:cpd00037, bigg.metabolite:uacgam	Same
784	uagmda_c	Undecaprenyl-diphospho-N-acetylmuramoyl-L-alanyl-D-glutamyl-meso-2,6-diaminopimeloyl-D-alanyl-D-alanine	C87H139N7O23P2	-4	C87H139N7O23P2	-4	Clean	unconstrained Target & Adherence & seed.compound:cpd03494, metanetx.chemical:MNXM732761	seed.compound:cpd03494, metanetx.chemical:MNXM732761	seed.compound:cpd03494, metanetx.chemical:MNXM732761	Same
785	udp_c	UDP C9H11N2O12P2	C9H11N2O12P2	-3	C9H11N2O12P2	-3	Clean	unconstrained Target & Adherence & metanetx.chemical:MNXM1102128, bigg.metabolite:udp	metanetx.chemical:MNXM1102128, bigg.metabolite:udp	metanetx.chemical:MNXM1102128, bigg.metabolite:udp	Same
786	ump_c	UMP C9H11N2O9P	C9H11N2O9P	-2	C9H11N2O9P	-2	Clean	unconstrained Target & Adherence & seed.compound:cpd00091, bigg.metabolite:ump	seed.compound:cpd00091, bigg.metabolite:ump	seed.compound:cpd00091, bigg.metabolite:ump	Same
787	uri_c	Uridine	C9H12N2O6	0	C9H12N2O6	0	Clean	unconstrained Target & Adherence & seed.compound:cpd00249, bigg.metabolite:uri	seed.compound:cpd00249, bigg.metabolite:uri	seed.compound:cpd00249, bigg.metabolite:uri	Same
788	xtsn_c	Xanthosine	C10H12N4O6	0	C10H12N4O6	0	Clean	unconstrained Target & Adherence & seed.compound:cpd01217, bigg.metabolite:xtsn	seed.compound:cpd01217, bigg.metabolite:xtsn	seed.compound:cpd01217, bigg.metabolite:xtsn	Same
789	xyl__D_c	D-Xylose	C5H10O5	0	C5H10O5	0	Clean	unconstrained Target & Adherence & seed.compound:cpd00154, bigg.metabolite:xyl__D	seed.compound:cpd00154, bigg.metabolite:xyl__D	seed.compound:cpd00154, bigg.metabolite:xyl__D	Same
790	xyl__D_e	D-Xylose	C5H10O5	0	C5H10O5	0	Clean	unconstrained Target & Adherence & seed.compound:cpd00154, bigg.metabolite:xyl__D	seed.compound:cpd00154, bigg.metabolite:xyl__D	seed.compound:cpd00154, bigg.metabolite:xyl__D	Same
791	zn2_c	Zinc	Zn	2	Zn	2	Clean	unconstrained Target & Adherence & bigg.metabolite:HC02172, seed.compound:cpd00034	bigg.metabolite:HC02172, seed.compound:cpd00034	bigg.metabolite:HC02172, seed.compound:cpd00034	Same
792	zn2_e	Zinc	Zn	2	Zn	2	Clean	unconstrained Target & Adherence & bigg.metabolite:HC02172, seed.compound:cpd00034	bigg.metabolite:HC02172, seed.compound:cpd00034	bigg.metabolite:HC02172, seed.compound:cpd00034	Same
793	zn2_p	Zinc	Zn	2	Zn	2	Clean	unconstrained Target & Adherence & bigg.metabolite:HC02172, seed.compound:cpd00034	bigg.metabolite:HC02172, seed.compound:cpd00034	bigg.metabolite:HC02172, seed.compound:cpd00034	Same
794	mql6_c	Menaquinol 6	C41H58O2	0	C41H58O2	0	Clean	unconstrained Target & Adherence & seed.compound:cpd15994, metanetx.chemical:MNXM7517	seed.compound:cpd15994, metanetx.chemical:MNXM7517	seed.compound:cpd15994, metanetx.chemical:MNXM7517	Same
795	ppgpp_c	Guanosine 3',5'-bis(diphosphate)	C10H12N5O17P4	-5	C10H12N5O17P4	-5	Clean	unconstrained Target & Adherence & metanetx.chemical:MNXM1189, seed.compound:cpd00905	metanetx.chemical:MNXM1189, seed.compound:cpd00905	metanetx.chemical:MNXM1189, seed.compound:cpd00905	Same
796	meoh_c	Methanol	CH4O	0	CH4O	0	Clean	unconstrained Target & Adherence & seed.compound:cpd00116, bigg.metabolite:meoh	seed.compound:cpd00116, bigg.metabolite:meoh	seed.compound:cpd00116, bigg.metabolite:meoh	Same
797	2amac_c	2-Aminoacrylate	C3H5NO2	0	C3H5NO2	0	Clean	unconstrained Target & Adherence & seed.compound:cpd01495, bigg.metabolite:2amac	seed.compound:cpd01495, bigg.metabolite:2amac	seed.compound:cpd01495, bigg.metabolite:2amac	Same
798	hymemsh_c	S-(hydroxymethyl)mycothiol	C18H32N2O13S	0	C18H32N2O13S	0	Clean	unconstrained Target & Adherence & metanetx.chemical:MNXM2726, seed.compound:cpd19501	metanetx.chemical:MNXM2726, seed.compound:cpd19501	metanetx.chemical:MNXM2726, seed.compound:cpd19501	Same
799	cbm_c	Carbamate	CH2NO2	-1	CH2NO2	-1	Clean	unconstrained Target & Adherence & seed.compound:cpd01101, metanetx.chemical:MNXM742	seed.compound:cpd01101, metanetx.chemical:MNXM742	seed.compound:cpd01101, metanetx.chemical:MNXM742	Same
800	gthox_c	Oxidized glutathione	C20H30N6O12S2	-2	C20H30N6O12S2	-2	Clean	unconstrained Target & Adherence & seed.compound:cpd00111, bigg.metabolite:gthox	seed.compound:cpd00111, bigg.metabolite:gthox	seed.compound:cpd00111, bigg.metabolite:gthox	Same
801	dmbzid_c	5,6-Dimethylbenzimidazole	C9H10N2	0	C9H10N2	0	Clean	unconstrained Target & Adherence & seed.compound:cpd01997, metanetx.chemical:MNXM1531	seed.compound:cpd01997, metanetx.chemical:MNXM1531	seed.compound:cpd01997, metanetx.chemical:MNXM1531	Same
802	5prdmbz_c	N1-(5-Phospho-alpha-D-ribosyl)-5,6-dimethylbenzimidazole	C14H17N2O7P	-2	C14H17N2O7P	-2	Clean	unconstrained Target & Adherence & metanetx.chemical:MNXM1224, seed.compound:cpd02904	metanetx.chemical:MNXM1224, seed.compound:cpd02904	metanetx.chemical:MNXM1224, seed.compound:cpd02904	Same
803	dmmql11_c	demethylmenaquinol-11	C65H96O2	0	C65H96O2	0	Clean	unconstrained Target & Adherence & metanetx.chemical:MNXM8524, seed.compound:cpd23252	metanetx.chemical:MNXM8524, seed.compound:cpd23252	metanetx.chemical:MNXM8524, seed.compound:cpd23252	Same
804	hmgth_c	Hydroxymethylglutathione	C11H18N3O7S	-1	C11H18N3O7S	-1	Clean	unconstrained Target & Adherence & seed.compound:cpd09879, seed.compound:cpd15487	seed.compound:cpd09879, seed.compound:cpd15487	seed.compound:cpd09879, seed.compound:cpd15487	Same
805	mdhdhf_c	(2R,4S)-2-methyl-2,4-dihydroxydihydrofuran-3-one	C5H8O4	0	C5H8O4	0	Clean	unconstrained Target & Adherence & seed.compound:cpd22811, metanetx.chemical:MNXM9407	seed.compound:cpd22811, metanetx.chemical:MNXM9407	seed.compound:cpd22811, metanetx.chemical:MNXM9407	Same
806	diact_c	4-oxoglutaramate	C4H6O2	0	C4H6O2	0	Clean	unconstrained Target & Adherence & seed.compound:cpd00551, metanetx.chemical:MNXM1467	seed.compound:cpd00551, metanetx.chemical:MNXM1467	seed.compound:cpd00551, metanetx.chemical:MNXM1467	Same
807	dtocudcpp_c	di-trans,octa-cis-undecaprenyl phosphate	C55H89O4P	-2	C55H89O4P	-2	Clean	unconstrained Target & Adherence & seed.compound:cpd19245, metanetx.chemical:MNXM89653	seed.compound:cpd19245, metanetx.chemical:MNXM89653	seed.compound:cpd19245, metanetx.chemical:MNXM89653	Same
808	C04051_c	C04051	C4H6N4O	0	C4H6N4O	0	Clean	unconstrained Target & Adherence & seed.compound:cpd16736, seed.compound:cpd02506	seed.compound:cpd16736, seed.compound:cpd02506	seed.compound:cpd16736, seed.compound:cpd02506	Same
809	dmmql10_c	demethylmenaquinol-10	C60H88O2	0	C60H88O2	0	Clean	unconstrained Target & Adherence & metanetx.chemical:MNXM8523, seed.compound:cpd23251	metanetx.chemical:MNXM8523, seed.compound:cpd23251	metanetx.chemical:MNXM8523, seed.compound:cpd23251	Same
810	mql10_c	menaquinol-10	C61H90O2	0	C61H90O2	0	Clean	unconstrained Target & Adherence & metanetx.chemical:MNXM12229, seed.compound:cpd23257	metanetx.chemical:MNXM12229, seed.compound:cpd23257	metanetx.chemical:MNXM12229, seed.compound:cpd23257	Same
811	ohpb_c	2-Oxo-3-hydroxy-4-phosphobutanoate	C4H4O8P	-3	C4H4O8P	-3	Clean	unconstrained Target & Adherence & seed.compound:cpd03606, metanetx.chemical:MNXM1514	seed.compound:cpd03606, metanetx.chemical:MNXM1514	seed.compound:cpd03606, metanetx.chemical:MNXM1514	Same
812	gdptp_c	Guanosine 3'-diphosphate 5'-triphosphate	C10H12N5O20P5	-6	C10H12N5O20P5	-6	Clean	unconstrained Target & Adherence & metanetx.chemical:MNXM1561, seed.compound:cpd02740	metanetx.chemical:MNXM1561, seed.compound:cpd02740	metanetx.chemical:MNXM1561, seed.compound:cpd02740	Same
813	sfmsh_c	S-formylmycothiol	C18H30N2O13S	0	C18H30N2O13S	0	Clean	unconstrained Target & Adherence & metanetx.chemical:MNXM1854, seed.compound:cpd04106	metanetx.chemical:MNXM1854, seed.compound:cpd04106	metanetx.chemical:MNXM1854, seed.compound:cpd04106	Same
814	dmmql7_c	demethylmenaquinol-7	C45H64O2	0	C45H64O2	0	Clean	unconstrained Target & Adherence & metanetx.chemical:MNXM8528, seed.compound:cpd23249	metanetx.chemical:MNXM8528, seed.compound:cpd23249	metanetx.chemical:MNXM8528, seed.compound:cpd23249	Same
815	bsh_c	Bacillithiol	C13H21N2O10S	-1	C13H21N2O10S	-1	Clean	unconstrained Target & Adherence & metanetx.chemical:MNXM43231, seed.compound:cpd26619	metanetx.chemical:MNXM43231, seed.compound:cpd26619	metanetx.chemical:MNXM43231, seed.compound:cpd26619	Same
816	5caiz_c	5-phosphoribosyl-5-carboxyaminoimidazole	C9H11N3O9P	-3	C9H11N3O9P	-3	Clean	unconstrained Target & Adherence & seed.compound:cpd11310, seed.compound:cpd25523	seed.compound:cpd11310, seed.compound:cpd25523	seed.compound:cpd11310, seed.compound:cpd25523	Same
817	tcynt_c	Thiocyanate	CNS	-1	CNS	-1	Clean	unconstrained Target & Adherence & seed.compound:cpd01211, bigg.metabolite:tcynt	seed.compound:cpd01211, bigg.metabolite:tcynt	seed.compound:cpd01211, bigg.metabolite:tcynt	Same
818	glu3pdgly_c	2-O-(α-D-glucopyranosyl)-3-phospho-D-glycerate	C9H14O12P	-3	C9H14O12P	-3	Clean	unconstrained Target & Adherence & metanetx.chemical:MNXM1033, seed.compound:cpd21036	metanetx.chemical:MNXM1033, seed.compound:cpd21036	metanetx.chemical:MNXM1033, seed.compound:cpd21036	Same
819	athr__L_c	L-Allo-threonine	C4H9NO3	0	C4H9NO3	0	Clean	unconstrained Target & Adherence & seed.compound:cpd03282, metanetx.chemical:MNXM2125	seed.compound:cpd03282, metanetx.chemical:MNXM2125	seed.compound:cpd03282, metanetx.chemical:MNXM2125	Same
820	12ppd__S_c	(S)-Propane-1,2-diol	C3H8O2	0	C3H8O2	0	Clean	unconstrained Target & Adherence & seed.compound:cpd19024, bigg.metabolite:12ppd__S, metanetx.chemical:MNXM1255	seed.compound:cpd19024, bigg.metabolite:12ppd__S, metanetx.chemical:MNXM1255	seed.compound:cpd19024, bigg.metabolite:12ppd__S, metanetx.chemical:MNXM1255	Same
821	12ppd__S_e	(S)-Propane-1,2-diol	C3H8O2	0	C3H8O2	0	Clean	unconstrained Target & Adherence & seed.compound:cpd19024, bigg.metabolite:12ppd__S, metanetx.chemical:MNXM1255	seed.compound:cpd19024, bigg.metabolite:12ppd__S, metanetx.chemical:MNXM1255	seed.compound:cpd19024, bigg.metabolite:12ppd__S, metanetx.chemical:MNXM1255	Same
822	13dpg_c	3-Phospho-D-glyceroyl phosphate	C3H4O10P2	-4	C3H4O10P2	-4	Clean	unconstrained Target & Adherence & metanetx.chemical:MNXM1108073, seed.compound:cpd00203, bigg.metabolite:13dpg	metanetx.chemical:MNXM1108073, seed.compound:cpd00203, bigg.metabolite:13dpg	metanetx.chemical:MNXM1108073, seed.compound:cpd00203, bigg.metabolite:13dpg	Same
823	25aics_c	(S)-2-[5-Amino-1-(5-phospho-D-ribosyl)imidazole-4-carboxamido]succinate	C13H15N4O12P	-4	C13H15N4O12P	-4	Clean	unconstrained Target & Adherence & seed.compound:cpd19032, metanetx.chemical:MNXM1104647, bigg.metabolite:25aics	seed.compound:cpd19032, metanetx.chemical:MNXM1104647, bigg.metabolite:25aics	seed.compound:cpd19032, metanetx.chemical:MNXM1104647, bigg.metabolite:25aics	Same
824	2agpe160_c	2-Acyl-sn-glycero-3-phosphoethanolamine (n-C16:0)	C21H44NO7P	0	C21H44NO7P	0	Clean	unconstrained Target & Adherence & metanetx.chemical:MNXM34810, seed.compound:cpd26438, seed.compound:cpd15339	metanetx.chemical:MNXM34810, seed.compound:cpd26438, seed.compound:cpd15339	metanetx.chemical:MNXM34810, seed.compound:cpd26438, seed.compound:cpd15339	Same
825	2agpe160_p	2-Acyl-sn-glycero-3-phosphoethanolamine (n-C16:0)	C21H44NO7P	0	C21H44NO7P	0	Clean	unconstrained Target & Adherence & metanetx.chemical:MNXM34810, seed.compound:cpd26438, seed.compound:cpd15339	metanetx.chemical:MNXM34810, seed.compound:cpd26438, seed.compound:cpd15339	metanetx.chemical:MNXM34810, seed.compound:cpd26438, seed.compound:cpd15339	Same
826	2aobut_c	L-2-Amino-3-oxobutanoate	C4H7NO3	0	C4H7NO3	0	Clean	unconstrained Target & Adherence & metanetx.chemical:MNXM114087, seed.compound:cpd02211, bigg.metabolite:2aobut	metanetx.chemical:MNXM114087, seed.compound:cpd02211, bigg.metabolite:2aobut	metanetx.chemical:MNXM114087, seed.compound:cpd02211, bigg.metabolite:2aobut	Same
827	2mcacn_c	Cis-2-Methylaconitate	C7H5O6	-3	C7H5O6	-3	Clean	unconstrained Target & Adherence & metanetx.chemical:MNXM1792, bigg.metabolite:2mcacn, seed.compound:cpd02597	metanetx.chemical:MNXM1792, bigg.metabolite:2mcacn, seed.compound:cpd02597	metanetx.chemical:MNXM1792, bigg.metabolite:2mcacn, seed.compound:cpd02597	Same
828	2obut_c	2-Oxobutanoate	C4H5O3	-1	C4H5O3	-1	Clean	unconstrained Target & Adherence & metanetx.chemical:MNXM159, seed.compound:cpd00094, bigg.metabolite:2obut	metanetx.chemical:MNXM159, seed.compound:cpd00094, bigg.metabolite:2obut	metanetx.chemical:MNXM159, seed.compound:cpd00094, bigg.metabolite:2obut	Same
829	2pg_c	D-Glycerate 2-phosphate	C3H4O7P	-3	C3H4O7P	-3	Clean	unconstrained Target & Adherence & bigg.metabolite:2pg, seed.compound:cpd00482, metanetx.chemical:MNXM275	bigg.metabolite:2pg, seed.compound:cpd00482, metanetx.chemical:MNXM275	bigg.metabolite:2pg, seed.compound:cpd00482, metanetx.chemical:MNXM275	Same
830	34hpp_c	3-(4-Hydroxyphenyl)pyruvate	C9H7O4	-1	C9H7O4	-1	Clean	unconstrained Target & Adherence & seed.compound:cpd00868, bigg.metabolite:34hpp, metanetx.chemical:MNXM153	seed.compound:cpd00868, bigg.metabolite:34hpp, metanetx.chemical:MNXM153	seed.compound:cpd00868, bigg.metabolite:34hpp, metanetx.chemical:MNXM153	Same
831	3hpcoa_c	3-Hydroxypropionyl-CoA	C24H36N7O18P3S	-4	C24H36N7O18P3S	-4	Clean	unconstrained Target & Adherence & metanetx.chemical:MNXM1103908, bigg.metabolite:3hpcoa, seed.compound:cpd03375	metanetx.chemical:MNXM1103908, bigg.metabolite:3hpcoa, seed.compound:cpd03375	metanetx.chemical:MNXM1103908, bigg.metabolite:3hpcoa, seed.compound:cpd03375	Same
832	3mob_c	3-Methyl-2-oxobutanoate	C5H7O3	-1	C5H7O3	-1	Clean	unconstrained Target & Adherence & metanetx.chemical:MNXM732866, bigg.metabolite:3mob, seed.compound:cpd00123	metanetx.chemical:MNXM732866, bigg.metabolite:3mob, seed.compound:cpd00123	metanetx.chemical:MNXM732866, bigg.metabolite:3mob, seed.compound:cpd00123	Same
833	3php_c	3-Phosphohydroxypyruvate	C3H2O7P	-3	C3H2O7P	-3	Clean	unconstrained Target & Adherence & bigg.metabolite:3php, metanetx.chemical:MNXM541, seed.compound:cpd02069	bigg.metabolite:3php, metanetx.chemical:MNXM541, seed.compound:cpd02069	bigg.metabolite:3php, metanetx.chemical:MNXM541, seed.compound:cpd02069	Same
834	4abut_c	4-Aminobutanoate	C4H9NO2	0	C4H9NO2	0	Clean	unconstrained Target & Adherence & bigg.metabolite:4abut, metanetx.chemical:MNXM192, seed.compound:cpd00281	bigg.metabolite:4abut, metanetx.chemical:MNXM192, seed.compound:cpd00281	bigg.metabolite:4abut, metanetx.chemical:MNXM192, seed.compound:cpd00281	Same
835	4abut_e	4-Aminobutanoate	C4H9NO2	0	C4H9NO2	0	Clean	unconstrained Target & Adherence & bigg.metabolite:4abut, metanetx.chemical:MNXM192, seed.compound:cpd00281	bigg.metabolite:4abut, metanetx.chemical:MNXM192, seed.compound:cpd00281	bigg.metabolite:4abut, metanetx.chemical:MNXM192, seed.compound:cpd00281	Same
836	4abut_p	4-Aminobutanoate	C4H9NO2	0	C4H9NO2	0	Clean	unconstrained Target & Adherence & bigg.metabolite:4abut, metanetx.chemical:MNXM192, seed.compound:cpd00281	bigg.metabolite:4abut, metanetx.chemical:MNXM192, seed.compound:cpd00281	bigg.metabolite:4abut, metanetx.chemical:MNXM192, seed.compound:cpd00281	Same
837	4hba_c	4-Hydroxy-benzyl alcohol	C7H8O2	0	C7H8O2	0	Clean	unconstrained Target & Adherence & seed.compound:cpd17595, seed.compound:cpd15378, metanetx.chemical:MNXM107505	seed.compound:cpd17595, seed.compound:cpd15378, metanetx.chemical:MNXM107505	seed.compound:cpd17595, seed.compound:cpd15378, metanetx.chemical:MNXM107505	Same
838	4hba_e	4-Hydroxy-benzyl alcohol	C7H8O2	0	C7H8O2	0	Clean	unconstrained Target & Adherence & seed.compound:cpd17595, seed.compound:cpd15378, metanetx.chemical:MNXM107505	seed.compound:cpd17595, seed.compound:cpd15378, metanetx.chemical:MNXM107505	seed.compound:cpd17595, seed.compound:cpd15378, metanetx.chemical:MNXM107505	Same
839	4hglusa_c	L 4 Hydroxyglutamate semialdehyde C5H9NO4	C5H9NO4	0	C5H9NO4	0	Clean	unconstrained Target & Adherence & metanetx.chemical:MNXM2687, seed.compound:cpd03530, bigg.metabolite:4hglusa	metanetx.chemical:MNXM2687, seed.compound:cpd03530, bigg.metabolite:4hglusa	metanetx.chemical:MNXM2687, seed.compound:cpd03530, bigg.metabolite:4hglusa	Same
840	4mop_c	4-Methyl-2-oxopentanoate	C6H9O3	-1	C6H9O3	-1	Clean	unconstrained Target & Adherence & seed.compound:cpd00200, bigg.metabolite:4mop, metanetx.chemical:MNXM404	seed.compound:cpd00200, bigg.metabolite:4mop, metanetx.chemical:MNXM404	seed.compound:cpd00200, bigg.metabolite:4mop, metanetx.chemical:MNXM404	Same
841	4ppan_c	D-4'-Phosphopantothenate	C9H15NO8P	-3	C9H15NO8P	-3	Clean	unconstrained Target & Adherence & seed.compound:cpd02201, bigg.metabolite:4ppan, metanetx.chemical:MNXM735771	seed.compound:cpd02201, bigg.metabolite:4ppan, metanetx.chemical:MNXM735771	seed.compound:cpd02201, bigg.metabolite:4ppan, metanetx.chemical:MNXM735771	Same
842	4ppcys_c	N-((R)-4-Phosphopantothenoyl)-L-cysteine	C12H20N2O9PS	-3	C12H20N2O9PS	-3	Clean	unconstrained Target & Adherence & seed.compound:cpd02666, metanetx.chemical:MNXM730898, bigg.metabolite:4ppcys	seed.compound:cpd02666, metanetx.chemical:MNXM730898, bigg.metabolite:4ppcys	seed.compound:cpd02666, metanetx.chemical:MNXM730898, bigg.metabolite:4ppcys	Same
843	5aop_c	5-Amino-4-oxopentanoate	C5H9NO3	0	C5H9NO3	0	Clean	unconstrained Target & Adherence & bigg.metabolite:5aop, metanetx.chemical:MNXM405, seed.compound:cpd00338	bigg.metabolite:5aop, metanetx.chemical:MNXM405, seed.compound:cpd00338	bigg.metabolite:5aop, metanetx.chemical:MNXM405, seed.compound:cpd00338	Same
844	5drib_c	5'-deoxyribose	C5H10O4	0	C5H10O4	0	Clean	unconstrained Target & Adherence & seed.compound:cpd17002, seed.compound:cpd15380, metanetx.chemical:MNXM736134	seed.compound:cpd17002, seed.compound:cpd15380, metanetx.chemical:MNXM736134	seed.compound:cpd17002, seed.compound:cpd15380, metanetx.chemical:MNXM736134	Same
845	5drib_e	5'-deoxyribose	C5H10O4	0	C5H10O4	0	Clean	unconstrained Target & Adherence & seed.compound:cpd17002, seed.compound:cpd15380, metanetx.chemical:MNXM736134	seed.compound:cpd17002, seed.compound:cpd15380, metanetx.chemical:MNXM736134	seed.compound:cpd17002, seed.compound:cpd15380, metanetx.chemical:MNXM736134	Same
846	6hmhpt_c	6-hydroxymethyl dihydropterin	C7H9N5O2	0	C7H9N5O2	0	Clean	unconstrained Target & Adherence & seed.compound:cpd29670, metanetx.chemical:MNXM728662, seed.compound:cpd00954	seed.compound:cpd29670, metanetx.chemical:MNXM728662, seed.compound:cpd00954	seed.compound:cpd29670, metanetx.chemical:MNXM728662, seed.compound:cpd00954	Same
847	6pgc_c	6-Phospho-D-gluconate	C6H10O10P	-3	C6H10O10P	-3	Clean	unconstrained Target & Adherence & seed.compound:cpd00284, metanetx.chemical:MNXM734080, bigg.metabolite:6pgc	seed.compound:cpd00284, metanetx.chemical:MNXM734080, bigg.metabolite:6pgc	seed.compound:cpd00284, metanetx.chemical:MNXM734080, bigg.metabolite:6pgc	Same
848	6pgl_c	6-phospho-D-glucono-1,5-lactone	C6H9O9P	-2	C6H9O9P	-2	Clean	unconstrained Target & Adherence & seed.compound:cpd00911, bigg.metabolite:6pgl, metanetx.chemical:MNXM1104491	seed.compound:cpd00911, bigg.metabolite:6pgl, metanetx.chemical:MNXM1104491	seed.compound:cpd00911, bigg.metabolite:6pgl, metanetx.chemical:MNXM1104491	Same
849	S2hglut_c	(S)-2-Hydroxyglutarate	C5H6O5	-2	C5H6O5	-2	Clean	unconstrained Target & Adherence & metanetx.chemical:MNXM733231, seed.compound:cpd02041, metanetx.chemical:MNXM733230	metanetx.chemical:MNXM733231, seed.compound:cpd02041, metanetx.chemical:MNXM733230	metanetx.chemical:MNXM733231, seed.compound:cpd02041, metanetx.chemical:MNXM733230	Same
850	aacoa_c	Acetoacetyl-CoA	C25H36N7O18P3S	-4	C25H36N7O18P3S	-4	Clean	unconstrained Target & Adherence & seed.compound:cpd00279, metanetx.chemical:MNXM1103802, bigg.metabolite:aacoa	seed.compound:cpd00279, metanetx.chemical:MNXM1103802, bigg.metabolite:aacoa	seed.compound:cpd00279, metanetx.chemical:MNXM1103802, bigg.metabolite:aacoa	Same
851	aact_c	Aminoacetone	C3H8NO	1	C3H8NO	1	Clean	unconstrained Target & Adherence & metanetx.chemical:MNXM1106, seed.compound:cpd01298, bigg.metabolite:aact	metanetx.chemical:MNXM1106, seed.compound:cpd01298, bigg.metabolite:aact	metanetx.chemical:MNXM1106, seed.compound:cpd01298, bigg.metabolite:aact	Same
852	ac_c	Acetate	C2H3O2	-1	C2H3O2	-1	Clean	unconstrained Target & Adherence & bigg.metabolite:ac, metanetx.chemical:MNXM26, seed.compound:cpd00029	bigg.metabolite:ac, metanetx.chemical:MNXM26, seed.compound:cpd00029	bigg.metabolite:ac, metanetx.chemical:MNXM26, seed.compound:cpd00029	Same
853	ac_e	Acetate	C2H3O2	-1	C2H3O2	-1	Clean	unconstrained Target & Adherence & bigg.metabolite:ac, metanetx.chemical:MNXM26, seed.compound:cpd00029	bigg.metabolite:ac, metanetx.chemical:MNXM26, seed.compound:cpd00029	bigg.metabolite:ac, metanetx.chemical:MNXM26, seed.compound:cpd00029	Same
854	ac_p	Acetate	C2H3O2	-1	C2H3O2	-1	Clean	unconstrained Target & Adherence & bigg.metabolite:ac, metanetx.chemical:MNXM26, seed.compound:cpd00029	bigg.metabolite:ac, metanetx.chemical:MNXM26, seed.compound:cpd00029	bigg.metabolite:ac, metanetx.chemical:MNXM26, seed.compound:cpd00029	Same
855	acald_c	Acetaldehyde	C2H4O	0	C2H4O	0	Clean	unconstrained Target & Adherence & metanetx.chemical:MNXM75, bigg.metabolite:acald, seed.compound:cpd00071	metanetx.chemical:MNXM75, bigg.metabolite:acald, seed.compound:cpd00071	metanetx.chemical:MNXM75, bigg.metabolite:acald, seed.compound:cpd00071	Same
856	acald_e	Acetaldehyde	C2H4O	0	C2H4O	0	Clean	unconstrained Target & Adherence & metanetx.chemical:MNXM75, bigg.metabolite:acald, seed.compound:cpd00071	metanetx.chemical:MNXM75, bigg.metabolite:acald, seed.compound:cpd00071	metanetx.chemical:MNXM75, bigg.metabolite:acald, seed.compound:cpd00071	Same
857	acald_p	Acetaldehyde	C2H4O	0	C2H4O	0	Clean	unconstrained Target & Adherence & metanetx.chemical:MNXM75, bigg.metabolite:acald, seed.compound:cpd00071	metanetx.chemical:MNXM75, bigg.metabolite:acald, seed.compound:cpd00071	metanetx.chemical:MNXM75, bigg.metabolite:acald, seed.compound:cpd00071	Same
858	acetol_c	Acetol cytosol	C3H6O2	0	C3H6O2	0	Clean	unconstrained Target & Adherence & metanetx.chemical:MNXM1744, seed.compound:cpd03105, bigg.metabolite:acetol	metanetx.chemical:MNXM1744, seed.compound:cpd03105, bigg.metabolite:acetol	metanetx.chemical:MNXM1744, seed.compound:cpd03105, bigg.metabolite:acetol	Same
859	acg5p_c	N-Acetyl-L-glutamyl 5-phosphate	C7H9NO8P	-3	C7H9NO8P	-3	Clean	unconstrained Target & Adherence & bigg.metabolite:acg5p, seed.compound:cpd02552, metanetx.chemical:MNXM1384	bigg.metabolite:acg5p, seed.compound:cpd02552, metanetx.chemical:MNXM1384	bigg.metabolite:acg5p, seed.compound:cpd02552, metanetx.chemical:MNXM1384	Same
860	acg5sa_c	N-Acetyl-L-glutamate 5-semialdehyde	C7H10NO4	-1	C7H10NO4	-1	Clean	unconstrained Target & Adherence & metanetx.chemical:MNXM1062, seed.compound:cpd00918, bigg.metabolite:acg5sa	metanetx.chemical:MNXM1062, seed.compound:cpd00918, bigg.metabolite:acg5sa	metanetx.chemical:MNXM1062, seed.compound:cpd00918, bigg.metabolite:acg5sa	Same
861	acgam6p_c	N-Acetyl-D-glucosamine 6-phosphate	C8H14NO9P	-2	C8H14NO9P	-2	Clean	unconstrained Target & Adherence & bigg.metabolite:acgam6p, seed.compound:cpd00293, metanetx.chemical:MNXM1105999	bigg.metabolite:acgam6p, seed.compound:cpd00293, metanetx.chemical:MNXM1105999	bigg.metabolite:acgam6p, seed.compound:cpd00293, metanetx.chemical:MNXM1105999	Same
862	acglu_c	N-Acetyl-L-glutamate	C7H9NO5	-2	C7H9NO5	-2	Clean	unconstrained Target & Adherence & metanetx.chemical:MNXM730, seed.compound:cpd00477, bigg.metabolite:acglu	metanetx.chemical:MNXM730, seed.compound:cpd00477, bigg.metabolite:acglu	metanetx.chemical:MNXM730, seed.compound:cpd00477, bigg.metabolite:acglu	Same
863	acglu_e	N-Acetyl-L-glutamate	C7H9NO5	-2	C7H9NO5	-2	Clean	unconstrained Target & Adherence & metanetx.chemical:MNXM730, seed.compound:cpd00477, bigg.metabolite:acglu	metanetx.chemical:MNXM730, seed.compound:cpd00477, bigg.metabolite:acglu	metanetx.chemical:MNXM730, seed.compound:cpd00477, bigg.metabolite:acglu	Same
864	acmanap_c	N-Acetyl-D-mannosamine 6-phosphate	C8H14NO9P	-2	C8H14NO9P	-2	Clean	unconstrained Target & Adherence & metanetx.chemical:MNXM736737, bigg.metabolite:acmanap, seed.compound:cpd02612	metanetx.chemical:MNXM736737, bigg.metabolite:acmanap, seed.compound:cpd02612	metanetx.chemical:MNXM736737, bigg.metabolite:acmanap, seed.compound:cpd02612	Same
865	acorn_c	N2-Acetyl-L-ornithine	C7H14N2O3	0	C7H14N2O3	0	Clean	unconstrained Target & Adherence & bigg.metabolite:acorn, seed.compound:cpd00342, metanetx.chemical:MNXM817	bigg.metabolite:acorn, seed.compound:cpd00342, metanetx.chemical:MNXM817	bigg.metabolite:acorn, seed.compound:cpd00342, metanetx.chemical:MNXM817	Same
866	acser_c	O-Acetyl-L-serine	C5H9NO4	0	C5H9NO4	0	Clean	unconstrained Target & Adherence & metanetx.chemical:MNXM418, seed.compound:cpd00722, bigg.metabolite:acser	metanetx.chemical:MNXM418, seed.compound:cpd00722, bigg.metabolite:acser	metanetx.chemical:MNXM418, seed.compound:cpd00722, bigg.metabolite:acser	Same
867	adn_c	Adenosine	C10H13N5O4	0	C10H13N5O4	0	Clean	unconstrained Target & Adherence & metanetx.chemical:MNXM1105760, bigg.metabolite:adn, seed.compound:cpd00182	metanetx.chemical:MNXM1105760, bigg.metabolite:adn, seed.compound:cpd00182	metanetx.chemical:MNXM1105760, bigg.metabolite:adn, seed.compound:cpd00182	Same
868	adprib_c	ADPribose C15H21N5O14P2	C15H21N5O14P2	-2	C15H21N5O14P2	-2	Clean	unconstrained Target & Adherence & seed.compound:cpd00251, seed.compound:cpd01296, bigg.metabolite:adprib	seed.compound:cpd00251, seed.compound:cpd01296, bigg.metabolite:adprib	seed.compound:cpd00251, seed.compound:cpd01296, bigg.metabolite:adprib	Same
869	ahdt_c	2-Amino-4-hydroxy-6-(erythro-1,2,3-trihydroxypropyl)dihydropteridine triphosphate	C9H12N5O13P3	-4	C9H12N5O13P3	-4	Clean	unconstrained Target & Adherence & seed.compound:cpd02978, metanetx.chemical:MNXM397, bigg.metabolite:ahdt	seed.compound:cpd02978, metanetx.chemical:MNXM397, bigg.metabolite:ahdt	seed.compound:cpd02978, metanetx.chemical:MNXM397, bigg.metabolite:ahdt	Same
870	akg_c	2-Oxoglutarate	C5H4O5	-2	C5H4O5	-2	Clean	unconstrained Target & Adherence & bigg.metabolite:akg, seed.compound:cpd00024, metanetx.chemical:MNXM20	bigg.metabolite:akg, seed.compound:cpd00024, metanetx.chemical:MNXM20	bigg.metabolite:akg, seed.compound:cpd00024, metanetx.chemical:MNXM20	Same
871	ala_B_c	Beta-Alanine	C3H7NO2	0	C3H7NO2	0	Clean	unconstrained Target & Adherence & metanetx.chemical:MNXM144, bigg.metabolite:ala_B, seed.compound:cpd00085	metanetx.chemical:MNXM144, bigg.metabolite:ala_B, seed.compound:cpd00085	metanetx.chemical:MNXM144, bigg.metabolite:ala_B, seed.compound:cpd00085	Same
872	ala_B_e	Beta-Alanine	C3H7NO2	0	C3H7NO2	0	Clean	unconstrained Target & Adherence & metanetx.chemical:MNXM144, bigg.metabolite:ala_B, seed.compound:cpd00085	metanetx.chemical:MNXM144, bigg.metabolite:ala_B, seed.compound:cpd00085	metanetx.chemical:MNXM144, bigg.metabolite:ala_B, seed.compound:cpd00085	Same
873	ala_B_p	Beta-Alanine	C3H7NO2	0	C3H7NO2	0	Clean	unconstrained Target & Adherence & metanetx.chemical:MNXM144, bigg.metabolite:ala_B, seed.compound:cpd00085	metanetx.chemical:MNXM144, bigg.metabolite:ala_B, seed.compound:cpd00085	metanetx.chemical:MNXM144, bigg.metabolite:ala_B, seed.compound:cpd00085	Same
874	ala__D_c	D-Alanine	C3H7NO2	0	C3H7NO2	0	Clean	unconstrained Target & Adherence & metanetx.chemical:MNXM1105731, bigg.metabolite:ala__D, seed.compound:cpd00117	metanetx.chemical:MNXM1105731, bigg.metabolite:ala__D, seed.compound:cpd00117	metanetx.chemical:MNXM1105731, bigg.metabolite:ala__D, seed.compound:cpd00117	Same
875	ala__D_e	D-Alanine	C3H7NO2	0	C3H7NO2	0	Clean	unconstrained Target & Adherence & metanetx.chemical:MNXM1105731, bigg.metabolite:ala__D, seed.compound:cpd00117	metanetx.chemical:MNXM1105731, bigg.metabolite:ala__D, seed.compound:cpd00117	metanetx.chemical:MNXM1105731, bigg.metabolite:ala__D, seed.compound:cpd00117	Same
876	alaala_c	D-Alanyl-D-alanine	C6H12N2O3	0	C6H12N2O3	0	Clean	unconstrained Target & Adherence & metanetx.chemical:MNXM1104679, bigg.metabolite:alaala, seed.compound:cpd00731	metanetx.chemical:MNXM1104679, bigg.metabolite:alaala, seed.compound:cpd00731	metanetx.chemical:MNXM1104679, bigg.metabolite:alaala, seed.compound:cpd00731	Same
877	amp_c	AMP C10H12N5O7P	C10H12N5O7P	-2	C10H12N5O7P	-2	Clean	unconstrained Target & Adherence & metanetx.chemical:MNXM728294, seed.compound:cpd00018, bigg.metabolite:amp	metanetx.chemical:MNXM728294, seed.compound:cpd00018, bigg.metabolite:amp	metanetx.chemical:MNXM728294, seed.compound:cpd00018, bigg.metabolite:amp	Same
878	anth_c	Anthranilate	C7H6NO2	-1	C7H6NO2	-1	Clean	unconstrained Target & Adherence & metanetx.chemical:MNXM188, bigg.metabolite:anth, seed.compound:cpd00093	metanetx.chemical:MNXM188, bigg.metabolite:anth, seed.compound:cpd00093	metanetx.chemical:MNXM188, bigg.metabolite:anth, seed.compound:cpd00093	Same
879	ap4a_c	P1,P4-Bis(5'-adenosyl) tetraphosphate	C20H24N10O19P4	-4	C20H24N10O19P4	-4	Clean	unconstrained Target & Adherence & bigg.metabolite:ap4a, metanetx.chemical:MNXM1103833, seed.compound:cpd00924	bigg.metabolite:ap4a, metanetx.chemical:MNXM1103833, seed.compound:cpd00924	bigg.metabolite:ap4a, metanetx.chemical:MNXM1103833, seed.compound:cpd00924	Same
880	arab__L_c	L-Arabinose	C5H10O5	0	C5H10O5	0	Clean	unconstrained Target & Adherence & seed.compound:cpd27351, bigg.metabolite:arab__L, seed.compound:cpd19109	seed.compound:cpd27351, bigg.metabolite:arab__L, seed.compound:cpd19109	seed.compound:cpd27351, bigg.metabolite:arab__L, seed.compound:cpd19109	Same
881	arab__L_p	L-Arabinose	C5H10O5	0	C5H10O5	0	Clean	unconstrained Target & Adherence & seed.compound:cpd27351, bigg.metabolite:arab__L, seed.compound:cpd19109	seed.compound:cpd27351, bigg.metabolite:arab__L, seed.compound:cpd19109	seed.compound:cpd27351, bigg.metabolite:arab__L, seed.compound:cpd19109	Same
882	argsuc_c	N(omega)-(L-Arginino)succinate	C10H17N4O6	-1	C10H17N4O6	-1	Clean	unconstrained Target & Adherence & seed.compound:cpd02152, bigg.metabolite:argsuc, seed.compound:cpd29673	seed.compound:cpd02152, bigg.metabolite:argsuc, seed.compound:cpd29673	seed.compound:cpd02152, bigg.metabolite:argsuc, seed.compound:cpd29673	Same
883	betald_c	Betaine aldehyde	C5H12NO	1	C5H12NO	1	Clean	unconstrained Target & Adherence & seed.compound:cpd00447, bigg.metabolite:betald, metanetx.chemical:MNXM457	seed.compound:cpd00447, bigg.metabolite:betald, metanetx.chemical:MNXM457	seed.compound:cpd00447, bigg.metabolite:betald, metanetx.chemical:MNXM457	Same
884	btn_c	Biotin	C10H15N2O3S	-1	C10H15N2O3S	-1	Clean	unconstrained Target & Adherence & bigg.metabolite:btn, seed.compound:cpd00104, metanetx.chemical:MNXM304	bigg.metabolite:btn, seed.compound:cpd00104, metanetx.chemical:MNXM304	bigg.metabolite:btn, seed.compound:cpd00104, metanetx.chemical:MNXM304	Same
885	camp_c	CAMP C10H11N5O6P	C10H11N5O6P	-1	C10H11N5O6P	-1	Clean	unconstrained Target & Adherence & bigg.metabolite:camp, metanetx.chemical:MNXM243, seed.compound:cpd00446	bigg.metabolite:camp, metanetx.chemical:MNXM243, seed.compound:cpd00446	bigg.metabolite:camp, metanetx.chemical:MNXM243, seed.compound:cpd00446	Same
886	cbasp_c	N-Carbamoyl-L-aspartate	C5H6N2O5	-2	C5H6N2O5	-2	Clean	unconstrained Target & Adherence & metanetx.chemical:MNXM465, bigg.metabolite:cbasp, seed.compound:cpd00343	metanetx.chemical:MNXM465, bigg.metabolite:cbasp, seed.compound:cpd00343	metanetx.chemical:MNXM465, bigg.metabolite:cbasp, seed.compound:cpd00343	Same
887	cbp_c	Carbamoyl phosphate	CH2NO5P	-2	CH2NO5P	-2	Clean	unconstrained Target & Adherence & bigg.metabolite:cbp, seed.compound:cpd00146, metanetx.chemical:MNXM138	bigg.metabolite:cbp, seed.compound:cpd00146, metanetx.chemical:MNXM138	bigg.metabolite:cbp, seed.compound:cpd00146, metanetx.chemical:MNXM138	Same
888	cgly_c	Cys Gly C5H10N2O3S	C5H10N2O3S	0	C5H10N2O3S	0	Clean	unconstrained Target & Adherence & seed.compound:cpd01017, bigg.metabolite:cgly, metanetx.chemical:MNXM683	seed.compound:cpd01017, bigg.metabolite:cgly, metanetx.chemical:MNXM683	seed.compound:cpd01017, bigg.metabolite:cgly, metanetx.chemical:MNXM683	Same
889	cgly_e	Cys Gly C5H10N2O3S	C5H10N2O3S	0	C5H10N2O3S	0	Clean	unconstrained Target & Adherence & seed.compound:cpd01017, bigg.metabolite:cgly, metanetx.chemical:MNXM683	seed.compound:cpd01017, bigg.metabolite:cgly, metanetx.chemical:MNXM683	seed.compound:cpd01017, bigg.metabolite:cgly, metanetx.chemical:MNXM683	Same
890	cgly_p	Cys Gly C5H10N2O3S	C5H10N2O3S	0	C5H10N2O3S	0	Clean	unconstrained Target & Adherence & seed.compound:cpd01017, bigg.metabolite:cgly, metanetx.chemical:MNXM683	seed.compound:cpd01017, bigg.metabolite:cgly, metanetx.chemical:MNXM683	seed.compound:cpd01017, bigg.metabolite:cgly, metanetx.chemical:MNXM683	Same
891	chol_c	Choline C5H14NO	C5H14NO	1	C5H14NO	1	Clean	unconstrained Target & Adherence & metanetx.chemical:MNXM90, seed.compound:cpd00098, bigg.metabolite:chol	metanetx.chemical:MNXM90, seed.compound:cpd00098, bigg.metabolite:chol	metanetx.chemical:MNXM90, seed.compound:cpd00098, bigg.metabolite:chol	Same
892	chol_e	Choline C5H14NO	C5H14NO	1	C5H14NO	1	Clean	unconstrained Target & Adherence & metanetx.chemical:MNXM90, seed.compound:cpd00098, bigg.metabolite:chol	metanetx.chemical:MNXM90, seed.compound:cpd00098, bigg.metabolite:chol	metanetx.chemical:MNXM90, seed.compound:cpd00098, bigg.metabolite:chol	Same
893	chol_p	Choline C5H14NO	C5H14NO	1	C5H14NO	1	Clean	unconstrained Target & Adherence & metanetx.chemical:MNXM90, seed.compound:cpd00098, bigg.metabolite:chol	metanetx.chemical:MNXM90, seed.compound:cpd00098, bigg.metabolite:chol	metanetx.chemical:MNXM90, seed.compound:cpd00098, bigg.metabolite:chol	Same
894	cit_c	Citrate	C6H5O7	-3	C6H5O7	-3	Clean	unconstrained Target & Adherence & metanetx.chemical:MNXM1107753, bigg.metabolite:cit, seed.compound:cpd00137	metanetx.chemical:MNXM1107753, bigg.metabolite:cit, seed.compound:cpd00137	metanetx.chemical:MNXM1107753, bigg.metabolite:cit, seed.compound:cpd00137	Same
895	cit_e	Citrate	C6H5O7	-3	C6H5O7	-3	Clean	unconstrained Target & Adherence & metanetx.chemical:MNXM1107753, bigg.metabolite:cit, seed.compound:cpd00137	metanetx.chemical:MNXM1107753, bigg.metabolite:cit, seed.compound:cpd00137	metanetx.chemical:MNXM1107753, bigg.metabolite:cit, seed.compound:cpd00137	Same
896	cl_c	Chloride	Cl	-1	Cl	-1	Clean	unconstrained Target & Adherence & bigg.metabolite:cl, metanetx.chemical:MNXM735978, seed.compound:cpd00099	bigg.metabolite:cl, metanetx.chemical:MNXM735978, seed.compound:cpd00099	bigg.metabolite:cl, metanetx.chemical:MNXM735978, seed.compound:cpd00099	Same
897	cl_e	Chloride	Cl	-1	Cl	-1	Clean	unconstrained Target & Adherence & bigg.metabolite:cl, metanetx.chemical:MNXM735978, seed.compound:cpd00099	bigg.metabolite:cl, metanetx.chemical:MNXM735978, seed.compound:cpd00099	bigg.metabolite:cl, metanetx.chemical:MNXM735978, seed.compound:cpd00099	Same
898	clpn160_p	Cardiolipin (tetrahexadecanoyl, n-C16:0)	C73H140O17P2	-2	C73H140O17P2	-2	Clean	unconstrained Target & Adherence & seed.compound:cpd23601, seed.compound:cpd15428, metanetx.chemical:MNXM736425	seed.compound:cpd23601, seed.compound:cpd15428, metanetx.chemical:MNXM736425	seed.compound:cpd23601, seed.compound:cpd15428, metanetx.chemical:MNXM736425	Same
899	cmp_c	CMP C9H12N3O8P	C9H12N3O8P	-2	C9H12N3O8P	-2	Clean	unconstrained Target & Adherence & metanetx.chemical:MNXM1103302, bigg.metabolite:cmp, seed.compound:cpd00046	metanetx.chemical:MNXM1103302, bigg.metabolite:cmp, seed.compound:cpd00046	metanetx.chemical:MNXM1103302, bigg.metabolite:cmp, seed.compound:cpd00046	Same
900	cmp_e	CMP C9H12N3O8P	C9H12N3O8P	-2	C9H12N3O8P	-2	Clean	unconstrained Target & Adherence & metanetx.chemical:MNXM1103302, bigg.metabolite:cmp, seed.compound:cpd00046	metanetx.chemical:MNXM1103302, bigg.metabolite:cmp, seed.compound:cpd00046	metanetx.chemical:MNXM1103302, bigg.metabolite:cmp, seed.compound:cpd00046	Same
901	co2_c	CO2 CO2	CO2	0	CO2	0	Clean	unconstrained Target & Adherence & seed.compound:cpd00011, bigg.metabolite:co2, metanetx.chemical:MNXM13	seed.compound:cpd00011, bigg.metabolite:co2, metanetx.chemical:MNXM13	seed.compound:cpd00011, bigg.metabolite:co2, metanetx.chemical:MNXM13	Same
902	co2_e	CO2 CO2	CO2	0	CO2	0	Clean	unconstrained Target & Adherence & seed.compound:cpd00011, bigg.metabolite:co2, metanetx.chemical:MNXM13	seed.compound:cpd00011, bigg.metabolite:co2, metanetx.chemical:MNXM13	seed.compound:cpd00011, bigg.metabolite:co2, metanetx.chemical:MNXM13	Same
903	co2_p	CO2 CO2	CO2	0	CO2	0	Clean	unconstrained Target & Adherence & seed.compound:cpd00011, bigg.metabolite:co2, metanetx.chemical:MNXM13	seed.compound:cpd00011, bigg.metabolite:co2, metanetx.chemical:MNXM13	seed.compound:cpd00011, bigg.metabolite:co2, metanetx.chemical:MNXM13	Same
904	coa_c	Coenzyme A	C21H32N7O16P3S	-4	C21H32N7O16P3S	-4	Clean	unconstrained Target & Adherence & bigg.metabolite:coa, seed.compound:cpd00010, metanetx.chemical:MNXM727276	bigg.metabolite:coa, seed.compound:cpd00010, metanetx.chemical:MNXM727276	bigg.metabolite:coa, seed.compound:cpd00010, metanetx.chemical:MNXM727276	Same
905	cpppg1_c	Coproporphyrinogen I	C36H40N4O8	-4	C36H40N4O8	-4	Clean	unconstrained Target & Adherence & bigg.metabolite:cpppg1, metanetx.chemical:MNXM1322, seed.compound:cpd03416	bigg.metabolite:cpppg1, metanetx.chemical:MNXM1322, seed.compound:cpd03416	bigg.metabolite:cpppg1, metanetx.chemical:MNXM1322, seed.compound:cpd03416	Same
906	cpppg3_c	Coproporphyrinogen III	C36H40N4O8	-4	C36H40N4O8	-4	Clean	unconstrained Target & Adherence & bigg.metabolite:cpppg3, metanetx.chemical:MNXM735625, seed.compound:cpd02083	bigg.metabolite:cpppg3, metanetx.chemical:MNXM735625, seed.compound:cpd02083	bigg.metabolite:cpppg3, metanetx.chemical:MNXM735625, seed.compound:cpd02083	Same
907	csn_c	Cytosine	C4H5N3O	0	C4H5N3O	0	Clean	unconstrained Target & Adherence & metanetx.chemical:MNXM761, bigg.metabolite:csn, seed.compound:cpd00307	metanetx.chemical:MNXM761, bigg.metabolite:csn, seed.compound:cpd00307	metanetx.chemical:MNXM761, bigg.metabolite:csn, seed.compound:cpd00307	Same
908	cyst__L_c	L-Cystathionine	C7H14N2O4S	0	C7H14N2O4S	0	Clean	unconstrained Target & Adherence & bigg.metabolite:cyst__L, seed.compound:cpd19019, metanetx.chemical:MNXM319	bigg.metabolite:cyst__L, seed.compound:cpd19019, metanetx.chemical:MNXM319	bigg.metabolite:cyst__L, seed.compound:cpd19019, metanetx.chemical:MNXM319	Same
909	cytd_c	Cytidine	C9H13N3O5	0	C9H13N3O5	0	Clean	unconstrained Target & Adherence & bigg.metabolite:cytd, metanetx.chemical:MNXM1104207, seed.compound:cpd00367	bigg.metabolite:cytd, metanetx.chemical:MNXM1104207, seed.compound:cpd00367	bigg.metabolite:cytd, metanetx.chemical:MNXM1104207, seed.compound:cpd00367	Same
910	dad_2_c	Deoxyadenosine	C10H13N5O3	0	C10H13N5O3	0	Clean	unconstrained Target & Adherence & bigg.metabolite:dad_2, seed.compound:cpd00438, metanetx.chemical:MNXM625	bigg.metabolite:dad_2, seed.compound:cpd00438, metanetx.chemical:MNXM625	bigg.metabolite:dad_2, seed.compound:cpd00438, metanetx.chemical:MNXM625	Same
911	damp_c	DAMP C10H12N5O6P	C10H12N5O6P	-2	C10H12N5O6P	-2	Clean	unconstrained Target & Adherence & bigg.metabolite:damp, seed.compound:cpd00294, metanetx.chemical:MNXM432	bigg.metabolite:damp, seed.compound:cpd00294, metanetx.chemical:MNXM432	bigg.metabolite:damp, seed.compound:cpd00294, metanetx.chemical:MNXM432	Same
912	dcmp_c	DCMP C9H12N3O7P	C9H12N3O7P	-2	C9H12N3O7P	-2	Clean	unconstrained Target & Adherence & seed.compound:cpd00206, bigg.metabolite:dcmp, metanetx.chemical:MNXM266	seed.compound:cpd00206, bigg.metabolite:dcmp, metanetx.chemical:MNXM266	seed.compound:cpd00206, bigg.metabolite:dcmp, metanetx.chemical:MNXM266	Same
913	dgmp_c	DGMP C10H12N5O7P	C10H12N5O7P	-2	C10H12N5O7P	-2	Clean	unconstrained Target & Adherence & metanetx.chemical:MNXM736654, seed.compound:cpd00296, bigg.metabolite:dgmp	metanetx.chemical:MNXM736654, seed.compound:cpd00296, bigg.metabolite:dgmp	metanetx.chemical:MNXM736654, seed.compound:cpd00296, bigg.metabolite:dgmp	Same
914	dgsn_c	Deoxyguanosine	C10H13N5O4	0	C10H13N5O4	0	Clean	unconstrained Target & Adherence & metanetx.chemical:MNXM647, seed.compound:cpd00277, bigg.metabolite:dgsn	metanetx.chemical:MNXM647, seed.compound:cpd00277, bigg.metabolite:dgsn	metanetx.chemical:MNXM647, seed.compound:cpd00277, bigg.metabolite:dgsn	Same
915	dha_c	Dihydroxyacetone	C3H6O3	0	C3H6O3	0	Clean	unconstrained Target & Adherence & bigg.metabolite:dha, metanetx.chemical:MNXM460, seed.compound:cpd00157	bigg.metabolite:dha, metanetx.chemical:MNXM460, seed.compound:cpd00157	bigg.metabolite:dha, metanetx.chemical:MNXM460, seed.compound:cpd00157	Same
916	dhap_c	Dihydroxyacetone phosphate	C3H5O6P	-2	C3H5O6P	-2	Clean	unconstrained Target & Adherence & metanetx.chemical:MNXM77, bigg.metabolite:dhap, seed.compound:cpd00095	metanetx.chemical:MNXM77, bigg.metabolite:dhap, seed.compound:cpd00095	metanetx.chemical:MNXM77, bigg.metabolite:dhap, seed.compound:cpd00095	Same
917	dhf_c	7,8-Dihydrofolate	C19H19N7O6	-2	C19H19N7O6	-2	Clean	unconstrained Target & Adherence & bigg.metabolite:dhf, seed.compound:cpd00330, metanetx.chemical:MNXM281	bigg.metabolite:dhf, seed.compound:cpd00330, metanetx.chemical:MNXM281	bigg.metabolite:dhf, seed.compound:cpd00330, metanetx.chemical:MNXM281	Same
918	dhlam_c	Dihydrolipoamide C8H17NOS2	C8H17NOS2	0	C8H17NOS2	0	Clean	unconstrained Target & Adherence & bigg.metabolite:dhlam, metanetx.chemical:MNXM1277, seed.compound:cpd00449	bigg.metabolite:dhlam, metanetx.chemical:MNXM1277, seed.compound:cpd00449	bigg.metabolite:dhlam, metanetx.chemical:MNXM1277, seed.compound:cpd00449	Same
919	dhor__S_c	(S)-Dihydroorotate	C5H5N2O4	-1	C5H5N2O4	-1	Clean	unconstrained Target & Adherence & seed.compound:cpd00282, metanetx.chemical:MNXM252, bigg.metabolite:dhor__S	seed.compound:cpd00282, metanetx.chemical:MNXM252, bigg.metabolite:dhor__S	seed.compound:cpd00282, metanetx.chemical:MNXM252, bigg.metabolite:dhor__S	Same
920	dhptd_c	4,5-dihydroxy-2,3-pentanedione	C5H8O4	0	C5H8O4	0	Clean	unconstrained Target & Adherence & seed.compound:cpd08636, metanetx.chemical:MNXM1108056, seed.compound:cpd08638	seed.compound:cpd08636, metanetx.chemical:MNXM1108056, seed.compound:cpd08638	seed.compound:cpd08636, metanetx.chemical:MNXM1108056, seed.compound:cpd08638	Same
921	dhptd_e	4,5-dihydroxy-2,3-pentanedione	C5H8O4	0	C5H8O4	0	Clean	unconstrained Target & Adherence & seed.compound:cpd08636, metanetx.chemical:MNXM1108056, seed.compound:cpd08638	seed.compound:cpd08636, metanetx.chemical:MNXM1108056, seed.compound:cpd08638	seed.compound:cpd08636, metanetx.chemical:MNXM1108056, seed.compound:cpd08638	Same
922	din_c	Deoxyinosine	C10H12N4O4	0	C10H12N4O4	0	Clean	unconstrained Target & Adherence & metanetx.chemical:MNXM935, seed.compound:cpd03279, bigg.metabolite:din	metanetx.chemical:MNXM935, seed.compound:cpd03279, bigg.metabolite:din	metanetx.chemical:MNXM935, seed.compound:cpd03279, bigg.metabolite:din	Same
923	dtmp_c	DTMP C10H13N2O8P	C10H13N2O8P	-2	C10H13N2O8P	-2	Clean	unconstrained Target & Adherence & bigg.metabolite:dtmp, seed.compound:cpd00298, metanetx.chemical:MNXM257	bigg.metabolite:dtmp, seed.compound:cpd00298, metanetx.chemical:MNXM257	bigg.metabolite:dtmp, seed.compound:cpd00298, metanetx.chemical:MNXM257	Same
924	dump_c	DUMP C9H11N2O8P	C9H11N2O8P	-2	C9H11N2O8P	-2	Clean	unconstrained Target & Adherence & metanetx.chemical:MNXM234, bigg.metabolite:dump, seed.compound:cpd00299	metanetx.chemical:MNXM234, bigg.metabolite:dump, seed.compound:cpd00299	metanetx.chemical:MNXM234, bigg.metabolite:dump, seed.compound:cpd00299	Same
925	duri_c	Deoxyuridine	C9H12N2O5	0	C9H12N2O5	0	Clean	unconstrained Target & Adherence & bigg.metabolite:duri, metanetx.chemical:MNXM492, seed.compound:cpd00412	bigg.metabolite:duri, metanetx.chemical:MNXM492, seed.compound:cpd00412	bigg.metabolite:duri, metanetx.chemical:MNXM492, seed.compound:cpd00412	Same
926	e4hglu_c	L erythro 4 Hydroxyglutamate C5H8NO5	C5H8NO5	-1	C5H8NO5	-1	Clean	unconstrained Target & Adherence & metanetx.chemical:MNXM733011, bigg.metabolite:e4hglu, seed.compound:cpd19042	metanetx.chemical:MNXM733011, bigg.metabolite:e4hglu, seed.compound:cpd19042	metanetx.chemical:MNXM733011, bigg.metabolite:e4hglu, seed.compound:cpd19042	Same
927	e4p_c	D-Erythrose 4-phosphate	C4H7O7P	-2	C4H7O7P	-2	Clean	unconstrained Target & Adherence & metanetx.chemical:MNXM258, seed.compound:cpd00236, bigg.metabolite:e4p	metanetx.chemical:MNXM258, seed.compound:cpd00236, bigg.metabolite:e4p	metanetx.chemical:MNXM258, seed.compound:cpd00236, bigg.metabolite:e4p	Same
928	etha_c	Ethanolamine	C2H8NO	1	C2H8NO	1	Clean	unconstrained Target & Adherence & metanetx.chemical:MNXM218, seed.compound:cpd00162, bigg.metabolite:etha	metanetx.chemical:MNXM218, seed.compound:cpd00162, bigg.metabolite:etha	metanetx.chemical:MNXM218, seed.compound:cpd00162, bigg.metabolite:etha	Same
929	etha_e	Ethanolamine	C2H8NO	1	C2H8NO	1	Clean	unconstrained Target & Adherence & metanetx.chemical:MNXM218, seed.compound:cpd00162, bigg.metabolite:etha	metanetx.chemical:MNXM218, seed.compound:cpd00162, bigg.metabolite:etha	metanetx.chemical:MNXM218, seed.compound:cpd00162, bigg.metabolite:etha	Same
930	etoh_c	Ethanol	C2H6O	0	C2H6O	0	Clean	unconstrained Target & Adherence & metanetx.chemical:MNXM1108092, seed.compound:cpd00363, bigg.metabolite:etoh	metanetx.chemical:MNXM1108092, seed.compound:cpd00363, bigg.metabolite:etoh	metanetx.chemical:MNXM1108092, seed.compound:cpd00363, bigg.metabolite:etoh	Same
931	etoh_p	Ethanol	C2H6O	0	C2H6O	0	Clean	unconstrained Target & Adherence & metanetx.chemical:MNXM1108092, seed.compound:cpd00363, bigg.metabolite:etoh	metanetx.chemical:MNXM1108092, seed.compound:cpd00363, bigg.metabolite:etoh	metanetx.chemical:MNXM1108092, seed.compound:cpd00363, bigg.metabolite:etoh	Same
932	f6p_c	D-Fructose 6-phosphate	C6H11O9P	-2	C6H11O9P	-2	Clean	unconstrained Target & Adherence & bigg.metabolite:f6p, seed.compound:cpd19035, metanetx.chemical:MNXM1107898	bigg.metabolite:f6p, seed.compound:cpd19035, metanetx.chemical:MNXM1107898	bigg.metabolite:f6p, seed.compound:cpd19035, metanetx.chemical:MNXM1107898	Same
933	fadh2_c	Flavin adenine dinucleotide reduced	C27H33N9O15P2	-2	C27H33N9O15P2	-2	Clean	unconstrained Target & Adherence & bigg.metabolite:fadh2, seed.compound:cpd00982, metanetx.chemical:MNXM1105762	bigg.metabolite:fadh2, seed.compound:cpd00982, metanetx.chemical:MNXM1105762	bigg.metabolite:fadh2, seed.compound:cpd00982, metanetx.chemical:MNXM1105762	Same
934	fald_c	Formaldehyde	CH2O	0	CH2O	0	Clean	unconstrained Target & Adherence & seed.compound:cpd00055, metanetx.chemical:MNXM736417, bigg.metabolite:fald	seed.compound:cpd00055, metanetx.chemical:MNXM736417, bigg.metabolite:fald	seed.compound:cpd00055, metanetx.chemical:MNXM736417, bigg.metabolite:fald	Same
935	fald_p	Formaldehyde	CH2O	0	CH2O	0	Clean	unconstrained Target & Adherence & seed.compound:cpd00055, metanetx.chemical:MNXM736417, bigg.metabolite:fald	seed.compound:cpd00055, metanetx.chemical:MNXM736417, bigg.metabolite:fald	seed.compound:cpd00055, metanetx.chemical:MNXM736417, bigg.metabolite:fald	Same
936	fdp_c	D-Fructose 1,6-bisphosphate	C6H10O12P2	-4	C6H10O12P2	-4	Clean	unconstrained Target & Adherence & seed.compound:cpd00290, bigg.metabolite:fdp, metanetx.chemical:MNXM1106095	seed.compound:cpd00290, bigg.metabolite:fdp, metanetx.chemical:MNXM1106095	seed.compound:cpd00290, bigg.metabolite:fdp, metanetx.chemical:MNXM1106095	Same
937	fgam_c	N2-Formyl-N1-(5-phospho-D-ribosyl)glycinamide	C8H13N2O9P	-2	C8H13N2O9P	-2	Clean	unconstrained Target & Adherence & metanetx.chemical:MNXM1094915, bigg.metabolite:fgam, seed.compound:cpd02678	metanetx.chemical:MNXM1094915, bigg.metabolite:fgam, seed.compound:cpd02678	metanetx.chemical:MNXM1094915, bigg.metabolite:fgam, seed.compound:cpd02678	Same
938	for_c	Formate	CHO2	-1	CHO2	-1	Clean	unconstrained Target & Adherence & bigg.metabolite:for, seed.compound:cpd00047, metanetx.chemical:MNXM39	bigg.metabolite:for, seed.compound:cpd00047, metanetx.chemical:MNXM39	bigg.metabolite:for, seed.compound:cpd00047, metanetx.chemical:MNXM39	Same
939	for_p	Formate	CHO2	-1	CHO2	-1	Clean	unconstrained Target & Adherence & bigg.metabolite:for, seed.compound:cpd00047, metanetx.chemical:MNXM39	bigg.metabolite:for, seed.compound:cpd00047, metanetx.chemical:MNXM39	bigg.metabolite:for, seed.compound:cpd00047, metanetx.chemical:MNXM39	Same
940	forcoa_c	Formyl-CoA(4-)	C22H32N7O17P3S	-4	C22H32N7O17P3S	-4	Clean	unconstrained Target & Adherence & metanetx.chemical:MNXM738242, seed.compound:cpd00592, bigg.metabolite:forcoa	metanetx.chemical:MNXM738242, seed.compound:cpd00592, bigg.metabolite:forcoa	metanetx.chemical:MNXM738242, seed.compound:cpd00592, bigg.metabolite:forcoa	Same
941	fprica_c	5-Formamido-1-(5-phospho-D-ribosyl)imidazole-4-carboxamide	C10H13N4O9P	-2	C10H13N4O9P	-2	Clean	unconstrained Target & Adherence & seed.compound:cpd02884, metanetx.chemical:MNXM1104518, bigg.metabolite:fprica	seed.compound:cpd02884, metanetx.chemical:MNXM1104518, bigg.metabolite:fprica	seed.compound:cpd02884, metanetx.chemical:MNXM1104518, bigg.metabolite:fprica	Same
942	fum_c	Fumarate	C4H2O4	-2	C4H2O4	-2	Clean	unconstrained Target & Adherence & bigg.metabolite:fum, seed.compound:cpd00106, metanetx.chemical:MNXM737340	bigg.metabolite:fum, seed.compound:cpd00106, metanetx.chemical:MNXM737340	bigg.metabolite:fum, seed.compound:cpd00106, metanetx.chemical:MNXM737340	Same
943	fum_e	Fumarate	C4H2O4	-2	C4H2O4	-2	Clean	unconstrained Target & Adherence & bigg.metabolite:fum, seed.compound:cpd00106, metanetx.chemical:MNXM737340	bigg.metabolite:fum, seed.compound:cpd00106, metanetx.chemical:MNXM737340	bigg.metabolite:fum, seed.compound:cpd00106, metanetx.chemical:MNXM737340	Same
944	fum_p	Fumarate	C4H2O4	-2	C4H2O4	-2	Clean	unconstrained Target & Adherence & bigg.metabolite:fum, seed.compound:cpd00106, metanetx.chemical:MNXM737340	bigg.metabolite:fum, seed.compound:cpd00106, metanetx.chemical:MNXM737340	bigg.metabolite:fum, seed.compound:cpd00106, metanetx.chemical:MNXM737340	Same
945	gcald_c	Glycolaldehyde	C2H4O2	0	C2H4O2	0	Clean	unconstrained Target & Adherence & seed.compound:cpd00229, metanetx.chemical:MNXM734590, bigg.metabolite:gcald	seed.compound:cpd00229, metanetx.chemical:MNXM734590, bigg.metabolite:gcald	seed.compound:cpd00229, metanetx.chemical:MNXM734590, bigg.metabolite:gcald	Same
946	gcald_e	Glycolaldehyde	C2H4O2	0	C2H4O2	0	Clean	unconstrained Target & Adherence & seed.compound:cpd00229, metanetx.chemical:MNXM734590, bigg.metabolite:gcald	seed.compound:cpd00229, metanetx.chemical:MNXM734590, bigg.metabolite:gcald	seed.compound:cpd00229, metanetx.chemical:MNXM734590, bigg.metabolite:gcald	Same
947	glc__D_c	D-Glucose	C6H12O6	0	C6H12O6	0	Clean	unconstrained Target & Adherence & seed.compound:cpd00027, seed.compound:cpd26821, bigg.metabolite:glc__D	seed.compound:cpd00027, seed.compound:cpd26821, bigg.metabolite:glc__D	seed.compound:cpd00027, seed.compound:cpd26821, bigg.metabolite:glc__D	Same
948	glc__D_e	D-Glucose	C6H12O6	0	C6H12O6	0	Clean	unconstrained Target & Adherence & seed.compound:cpd00027, seed.compound:cpd26821, bigg.metabolite:glc__D	seed.compound:cpd00027, seed.compound:cpd26821, bigg.metabolite:glc__D	seed.compound:cpd00027, seed.compound:cpd26821, bigg.metabolite:glc__D	Same
949	glc__D_p	D-Glucose	C6H12O6	0	C6H12O6	0	Clean	unconstrained Target & Adherence & seed.compound:cpd00027, seed.compound:cpd26821, bigg.metabolite:glc__D	seed.compound:cpd00027, seed.compound:cpd26821, bigg.metabolite:glc__D	seed.compound:cpd00027, seed.compound:cpd26821, bigg.metabolite:glc__D	Same
950	glcn__D_c	D Gluconate C6H11O7	C6H11O7	-1	C6H11O7	-1	Clean	unconstrained Target & Adherence & bigg.metabolite:glcn, metanetx.chemical:MNXM341, seed.compound:cpd00222	bigg.metabolite:glcn, metanetx.chemical:MNXM341, seed.compound:cpd00222	bigg.metabolite:glcn, metanetx.chemical:MNXM341, seed.compound:cpd00222	Same
951	glcn__D_e	D Gluconate C6H11O7	C6H11O7	-1	C6H11O7	-1	Clean	unconstrained Target & Adherence & bigg.metabolite:glcn, metanetx.chemical:MNXM341, seed.compound:cpd00222	bigg.metabolite:glcn, metanetx.chemical:MNXM341, seed.compound:cpd00222	bigg.metabolite:glcn, metanetx.chemical:MNXM341, seed.compound:cpd00222	Same
952	glcn_c	D-Gluconate	C6H11O7	-1	C6H11O7	-1	Clean	unconstrained Target & Adherence & bigg.metabolite:glcn, metanetx.chemical:MNXM341, seed.compound:cpd00222	bigg.metabolite:glcn, metanetx.chemical:MNXM341, seed.compound:cpd00222	bigg.metabolite:glcn, metanetx.chemical:MNXM341, seed.compound:cpd00222	Same
953	glcn_e	D-Gluconate	C6H11O7	-1	C6H11O7	-1	Clean	unconstrained Target & Adherence & bigg.metabolite:glcn, metanetx.chemical:MNXM341, seed.compound:cpd00222	bigg.metabolite:glcn, metanetx.chemical:MNXM341, seed.compound:cpd00222	bigg.metabolite:glcn, metanetx.chemical:MNXM341, seed.compound:cpd00222	Same
954	glcn_p	D-Gluconate	C6H11O7	-1	C6H11O7	-1	Clean	unconstrained Target & Adherence & bigg.metabolite:glcn, metanetx.chemical:MNXM341, seed.compound:cpd00222	bigg.metabolite:glcn, metanetx.chemical:MNXM341, seed.compound:cpd00222	bigg.metabolite:glcn, metanetx.chemical:MNXM341, seed.compound:cpd00222	Same
955	glcur_c	D-Glucuronate	C6H9O7	-1	C6H9O7	-1	Clean	unconstrained Target & Adherence & metanetx.chemical:MNXM1105765, bigg.metabolite:glcur, seed.compound:cpd00164	metanetx.chemical:MNXM1105765, bigg.metabolite:glcur, seed.compound:cpd00164	metanetx.chemical:MNXM1105765, bigg.metabolite:glcur, seed.compound:cpd00164	Same
956	glcur_e	D-Glucuronate	C6H9O7	-1	C6H9O7	-1	Clean	unconstrained Target & Adherence & metanetx.chemical:MNXM1105765, bigg.metabolite:glcur, seed.compound:cpd00164	metanetx.chemical:MNXM1105765, bigg.metabolite:glcur, seed.compound:cpd00164	metanetx.chemical:MNXM1105765, bigg.metabolite:glcur, seed.compound:cpd00164	Same
957	glcur_p	D-Glucuronate	C6H9O7	-1	C6H9O7	-1	Clean	unconstrained Target & Adherence & metanetx.chemical:MNXM1105765, bigg.metabolite:glcur, seed.compound:cpd00164	metanetx.chemical:MNXM1105765, bigg.metabolite:glcur, seed.compound:cpd00164	metanetx.chemical:MNXM1105765, bigg.metabolite:glcur, seed.compound:cpd00164	Same
958	glu5p_c	L-Glutamate 5-phosphate	C5H8NO7P	-2	C5H8NO7P	-2	Clean	unconstrained Target & Adherence & metanetx.chemical:MNXM1280, seed.compound:cpd02097, bigg.metabolite:glu5p	metanetx.chemical:MNXM1280, seed.compound:cpd02097, bigg.metabolite:glu5p	metanetx.chemical:MNXM1280, seed.compound:cpd02097, bigg.metabolite:glu5p	Same
959	glx_c	Glyoxylate	C2HO3	-1	C2HO3	-1	Clean	unconstrained Target & Adherence & metanetx.chemical:MNXM69, seed.compound:cpd00040, bigg.metabolite:glx	metanetx.chemical:MNXM69, seed.compound:cpd00040, bigg.metabolite:glx	metanetx.chemical:MNXM69, seed.compound:cpd00040, bigg.metabolite:glx	Same
960	gly_c	Glycine	C2H5NO2	0	C2H5NO2	0	Clean	unconstrained Target & Adherence & metanetx.chemical:MNXM29, bigg.metabolite:gly, seed.compound:cpd00033	metanetx.chemical:MNXM29, bigg.metabolite:gly, seed.compound:cpd00033	metanetx.chemical:MNXM29, bigg.metabolite:gly, seed.compound:cpd00033	Same
961	gly_e	Glycine	C2H5NO2	0	C2H5NO2	0	Clean	unconstrained Target & Adherence & metanetx.chemical:MNXM29, bigg.metabolite:gly, seed.compound:cpd00033	metanetx.chemical:MNXM29, bigg.metabolite:gly, seed.compound:cpd00033	metanetx.chemical:MNXM29, bigg.metabolite:gly, seed.compound:cpd00033	Same
962	glyald_c	D-Glyceraldehyde	C3H6O3	0	C3H6O3	0	Clean	unconstrained Target & Adherence & seed.compound:cpd00448, metanetx.chemical:MNXM435, bigg.metabolite:glyald	seed.compound:cpd00448, metanetx.chemical:MNXM435, bigg.metabolite:glyald	seed.compound:cpd00448, metanetx.chemical:MNXM435, bigg.metabolite:glyald	Same
963	glyald_e	D-Glyceraldehyde	C3H6O3	0	C3H6O3	0	Clean	unconstrained Target & Adherence & seed.compound:cpd00448, metanetx.chemical:MNXM435, bigg.metabolite:glyald	seed.compound:cpd00448, metanetx.chemical:MNXM435, bigg.metabolite:glyald	seed.compound:cpd00448, metanetx.chemical:MNXM435, bigg.metabolite:glyald	Same
964	glyb_c	Glycine betaine	C5H11NO2	0	C5H11NO2	0	Clean	unconstrained Target & Adherence & bigg.metabolite:glyb, metanetx.chemical:MNXM289, seed.compound:cpd00540	bigg.metabolite:glyb, metanetx.chemical:MNXM289, seed.compound:cpd00540	bigg.metabolite:glyb, metanetx.chemical:MNXM289, seed.compound:cpd00540	Same
965	glyb_e	Glycine betaine	C5H11NO2	0	C5H11NO2	0	Clean	unconstrained Target & Adherence & bigg.metabolite:glyb, metanetx.chemical:MNXM289, seed.compound:cpd00540	bigg.metabolite:glyb, metanetx.chemical:MNXM289, seed.compound:cpd00540	bigg.metabolite:glyb, metanetx.chemical:MNXM289, seed.compound:cpd00540	Same
966	glyb_p	Glycine betaine	C5H11NO2	0	C5H11NO2	0	Clean	unconstrained Target & Adherence & bigg.metabolite:glyb, metanetx.chemical:MNXM289, seed.compound:cpd00540	bigg.metabolite:glyb, metanetx.chemical:MNXM289, seed.compound:cpd00540	bigg.metabolite:glyb, metanetx.chemical:MNXM289, seed.compound:cpd00540	Same
967	glyc3p_c	Glycerol 3-phosphate	C3H7O6P	-2	C3H7O6P	-2	Clean	unconstrained Target & Adherence & metanetx.chemical:MNXM66, bigg.metabolite:glyc3p, seed.compound:cpd00080	metanetx.chemical:MNXM66, bigg.metabolite:glyc3p, seed.compound:cpd00080	metanetx.chemical:MNXM66, bigg.metabolite:glyc3p, seed.compound:cpd00080	Same
968	glyc3p_e	Glycerol 3-phosphate	C3H7O6P	-2	C3H7O6P	-2	Clean	unconstrained Target & Adherence & metanetx.chemical:MNXM66, bigg.metabolite:glyc3p, seed.compound:cpd00080	metanetx.chemical:MNXM66, bigg.metabolite:glyc3p, seed.compound:cpd00080	metanetx.chemical:MNXM66, bigg.metabolite:glyc3p, seed.compound:cpd00080	Same
969	glyc__R_c	(R)-Glycerate	C3H5O4	-1	C3H5O4	-1	Clean	unconstrained Target & Adherence & seed.compound:cpd00223, bigg.metabolite:glyc__R, metanetx.chemical:MNXM732052	seed.compound:cpd00223, bigg.metabolite:glyc__R, metanetx.chemical:MNXM732052	seed.compound:cpd00223, bigg.metabolite:glyc__R, metanetx.chemical:MNXM732052	Same
970	glyc_c	Glycerol	C3H8O3	0	C3H8O3	0	Clean	unconstrained Target & Adherence & seed.compound:cpd00100, metanetx.chemical:MNXM89612, bigg.metabolite:glyc	seed.compound:cpd00100, metanetx.chemical:MNXM89612, bigg.metabolite:glyc	seed.compound:cpd00100, metanetx.chemical:MNXM89612, bigg.metabolite:glyc	Same
971	glyc_e	Glycerol	C3H8O3	0	C3H8O3	0	Clean	unconstrained Target & Adherence & seed.compound:cpd00100, metanetx.chemical:MNXM89612, bigg.metabolite:glyc	seed.compound:cpd00100, metanetx.chemical:MNXM89612, bigg.metabolite:glyc	seed.compound:cpd00100, metanetx.chemical:MNXM89612, bigg.metabolite:glyc	Same
972	glyc_p	Glycerol	C3H8O3	0	C3H8O3	0	Clean	unconstrained Target & Adherence & seed.compound:cpd00100, metanetx.chemical:MNXM89612, bigg.metabolite:glyc	seed.compound:cpd00100, metanetx.chemical:MNXM89612, bigg.metabolite:glyc	seed.compound:cpd00100, metanetx.chemical:MNXM89612, bigg.metabolite:glyc	Same
973	glygly_c	Glycylglycine C4H8N2O3	C4H8N2O3	0	C4H8N2O3	0	Clean	unconstrained Target & Adherence & bigg.metabolite:glygly, seed.compound:cpd01391, metanetx.chemical:MNXM727715	bigg.metabolite:glygly, seed.compound:cpd01391, metanetx.chemical:MNXM727715	bigg.metabolite:glygly, seed.compound:cpd01391, metanetx.chemical:MNXM727715	Same
974	glygly_e	Glycylglycine C4H8N2O3	C4H8N2O3	0	C4H8N2O3	0	Clean	unconstrained Target & Adherence & bigg.metabolite:glygly, seed.compound:cpd01391, metanetx.chemical:MNXM727715	bigg.metabolite:glygly, seed.compound:cpd01391, metanetx.chemical:MNXM727715	bigg.metabolite:glygly, seed.compound:cpd01391, metanetx.chemical:MNXM727715	Same
975	glygly_p	Glycylglycine C4H8N2O3	C4H8N2O3	0	C4H8N2O3	0	Clean	unconstrained Target & Adherence & bigg.metabolite:glygly, seed.compound:cpd01391, metanetx.chemical:MNXM727715	bigg.metabolite:glygly, seed.compound:cpd01391, metanetx.chemical:MNXM727715	bigg.metabolite:glygly, seed.compound:cpd01391, metanetx.chemical:MNXM727715	Same
976	gthrd_c	Reduced glutathione	C10H16N3O6S	-1	C10H16N3O6S	-1	Clean	unconstrained Target & Adherence & seed.compound:cpd00042, metanetx.chemical:MNXM490899, bigg.metabolite:gthrd	seed.compound:cpd00042, metanetx.chemical:MNXM490899, bigg.metabolite:gthrd	seed.compound:cpd00042, metanetx.chemical:MNXM490899, bigg.metabolite:gthrd	Same
977	gthrd_e	Reduced glutathione	C10H16N3O6S	-1	C10H16N3O6S	-1	Clean	unconstrained Target & Adherence & seed.compound:cpd00042, metanetx.chemical:MNXM490899, bigg.metabolite:gthrd	seed.compound:cpd00042, metanetx.chemical:MNXM490899, bigg.metabolite:gthrd	seed.compound:cpd00042, metanetx.chemical:MNXM490899, bigg.metabolite:gthrd	Same
978	gthrd_p	Reduced glutathione	C10H16N3O6S	-1	C10H16N3O6S	-1	Clean	unconstrained Target & Adherence & seed.compound:cpd00042, metanetx.chemical:MNXM490899, bigg.metabolite:gthrd	seed.compound:cpd00042, metanetx.chemical:MNXM490899, bigg.metabolite:gthrd	seed.compound:cpd00042, metanetx.chemical:MNXM490899, bigg.metabolite:gthrd	Same
979	h2o2_c	Hydrogen peroxide	H2O2	0	H2O2	0	Clean	unconstrained Target & Adherence & bigg.metabolite:h2o2, seed.compound:cpd00025, metanetx.chemical:MNXM732620	bigg.metabolite:h2o2, seed.compound:cpd00025, metanetx.chemical:MNXM732620	bigg.metabolite:h2o2, seed.compound:cpd00025, metanetx.chemical:MNXM732620	Same
980	h2o2_e	Hydrogen peroxide	H2O2	0	H2O2	0	Clean	unconstrained Target & Adherence & bigg.metabolite:h2o2, seed.compound:cpd00025, metanetx.chemical:MNXM732620	bigg.metabolite:h2o2, seed.compound:cpd00025, metanetx.chemical:MNXM732620	bigg.metabolite:h2o2, seed.compound:cpd00025, metanetx.chemical:MNXM732620	Same
981	h2o2_p	Hydrogen peroxide	H2O2	0	H2O2	0	Clean	unconstrained Target & Adherence & bigg.metabolite:h2o2, seed.compound:cpd00025, metanetx.chemical:MNXM732620	bigg.metabolite:h2o2, seed.compound:cpd00025, metanetx.chemical:MNXM732620	bigg.metabolite:h2o2, seed.compound:cpd00025, metanetx.chemical:MNXM732620	Same
982	h2o_c	H2O H2O	H2O	0	H2O	0	Clean	unconstrained Target & Adherence & seed.compound:cpd15275, bigg.metabolite:h2o, seed.compound:cpd00001	seed.compound:cpd15275, bigg.metabolite:h2o, seed.compound:cpd00001	seed.compound:cpd15275, bigg.metabolite:h2o, seed.compound:cpd00001	Same
983	h2o_e	H2O H2O	H2O	0	H2O	0	Clean	unconstrained Target & Adherence & seed.compound:cpd15275, bigg.metabolite:h2o, seed.compound:cpd00001	seed.compound:cpd15275, bigg.metabolite:h2o, seed.compound:cpd00001	seed.compound:cpd15275, bigg.metabolite:h2o, seed.compound:cpd00001	Same
984	h2o_p	H2O H2O	H2O	0	H2O	0	Clean	unconstrained Target & Adherence & seed.compound:cpd15275, bigg.metabolite:h2o, seed.compound:cpd00001	seed.compound:cpd15275, bigg.metabolite:h2o, seed.compound:cpd00001	seed.compound:cpd15275, bigg.metabolite:h2o, seed.compound:cpd00001	Same
985	hco3_c	Bicarbonate	CHO3	-1	CHO3	-1	Clean	unconstrained Target & Adherence & metanetx.chemical:MNXM60, bigg.metabolite:hco3, seed.compound:cpd00242	metanetx.chemical:MNXM60, bigg.metabolite:hco3, seed.compound:cpd00242	metanetx.chemical:MNXM60, bigg.metabolite:hco3, seed.compound:cpd00242	Same
986	hdca_c	Hexadecanoate (n-C16:0)	C16H31O2	-1	C16H31O2	-1	Clean	unconstrained Target & Adherence & bigg.metabolite:hdca, metanetx.chemical:MNXM108, seed.compound:cpd00214	bigg.metabolite:hdca, metanetx.chemical:MNXM108, seed.compound:cpd00214	bigg.metabolite:hdca, metanetx.chemical:MNXM108, seed.compound:cpd00214	Same
987	hdca_e	Hexadecanoate (n-C16:0)	C16H31O2	-1	C16H31O2	-1	Clean	unconstrained Target & Adherence & bigg.metabolite:hdca, metanetx.chemical:MNXM108, seed.compound:cpd00214	bigg.metabolite:hdca, metanetx.chemical:MNXM108, seed.compound:cpd00214	bigg.metabolite:hdca, metanetx.chemical:MNXM108, seed.compound:cpd00214	Same
988	hdca_p	Hexadecanoate (n-C16:0)	C16H31O2	-1	C16H31O2	-1	Clean	unconstrained Target & Adherence & bigg.metabolite:hdca, metanetx.chemical:MNXM108, seed.compound:cpd00214	bigg.metabolite:hdca, metanetx.chemical:MNXM108, seed.compound:cpd00214	bigg.metabolite:hdca, metanetx.chemical:MNXM108, seed.compound:cpd00214	Same
989	hmbil_c	Hydroxymethylbilane	C40H38N4O17	-8	C40H38N4O17	-8	Clean	unconstrained Target & Adherence & bigg.metabolite:hmbil, metanetx.chemical:MNXM547, seed.compound:cpd00755	bigg.metabolite:hmbil, metanetx.chemical:MNXM547, seed.compound:cpd00755	bigg.metabolite:hmbil, metanetx.chemical:MNXM547, seed.compound:cpd00755	Same
990	hom__L_c	L-Homoserine	C4H9NO3	0	C4H9NO3	0	Clean	unconstrained Target & Adherence & metanetx.chemical:MNXM353, bigg.metabolite:hom__L, seed.compound:cpd00227	metanetx.chemical:MNXM353, bigg.metabolite:hom__L, seed.compound:cpd00227	metanetx.chemical:MNXM353, bigg.metabolite:hom__L, seed.compound:cpd00227	Same
991	hpyr_c	Hydroxypyruvate	C3H3O4	-1	C3H3O4	-1	Clean	unconstrained Target & Adherence & bigg.metabolite:hpyr, metanetx.chemical:MNXM392, seed.compound:cpd00145	bigg.metabolite:hpyr, metanetx.chemical:MNXM392, seed.compound:cpd00145	bigg.metabolite:hpyr, metanetx.chemical:MNXM392, seed.compound:cpd00145	Same
992	icit_c	Isocitrate	C6H5O7	-3	C6H5O7	-3	Clean	unconstrained Target & Adherence & bigg.metabolite:icit, metanetx.chemical:MNXM89661, seed.compound:cpd00260	bigg.metabolite:icit, metanetx.chemical:MNXM89661, seed.compound:cpd00260	bigg.metabolite:icit, metanetx.chemical:MNXM89661, seed.compound:cpd00260	Same
993	ile__L_c	L-Isoleucine	C6H13NO2	0	C6H13NO2	0	Clean	unconstrained Target & Adherence & bigg.metabolite:ile__L, seed.compound:cpd00322, metanetx.chemical:MNXM728337	bigg.metabolite:ile__L, seed.compound:cpd00322, metanetx.chemical:MNXM728337	bigg.metabolite:ile__L, seed.compound:cpd00322, metanetx.chemical:MNXM728337	Same
994	ile__L_e	L-Isoleucine	C6H13NO2	0	C6H13NO2	0	Clean	unconstrained Target & Adherence & bigg.metabolite:ile__L, seed.compound:cpd00322, metanetx.chemical:MNXM728337	bigg.metabolite:ile__L, seed.compound:cpd00322, metanetx.chemical:MNXM728337	bigg.metabolite:ile__L, seed.compound:cpd00322, metanetx.chemical:MNXM728337	Same
995	k_c	Potassium	K	1	K	1	Clean	unconstrained Target & Adherence & metanetx.chemical:MNXM95, seed.compound:cpd00205, bigg.metabolite:k	metanetx.chemical:MNXM95, seed.compound:cpd00205, bigg.metabolite:k	metanetx.chemical:MNXM95, seed.compound:cpd00205, bigg.metabolite:k	Same
996	k_e	Potassium	K	1	K	1	Clean	unconstrained Target & Adherence & metanetx.chemical:MNXM95, seed.compound:cpd00205, bigg.metabolite:k	metanetx.chemical:MNXM95, seed.compound:cpd00205, bigg.metabolite:k	metanetx.chemical:MNXM95, seed.compound:cpd00205, bigg.metabolite:k	Same
997	k_p	Potassium	K	1	K	1	Clean	unconstrained Target & Adherence & metanetx.chemical:MNXM95, seed.compound:cpd00205, bigg.metabolite:k	metanetx.chemical:MNXM95, seed.compound:cpd00205, bigg.metabolite:k	metanetx.chemical:MNXM95, seed.compound:cpd00205, bigg.metabolite:k	Same
998	lpam_c	Lipoamide C8H15NOS2	C8H15NOS2	0	C8H15NOS2	0	Clean	unconstrained Target & Adherence & seed.compound:cpd00213, bigg.metabolite:lpam, metanetx.chemical:MNXM1024	seed.compound:cpd00213, bigg.metabolite:lpam, metanetx.chemical:MNXM1024	seed.compound:cpd00213, bigg.metabolite:lpam, metanetx.chemical:MNXM1024	Same
999	mal__L_c	L-Malate	C4H4O5	-2	C4H4O5	-2	Clean	unconstrained Target & Adherence & seed.compound:cpd00130, bigg.metabolite:mal__L, metanetx.chemical:MNXM1107192	seed.compound:cpd00130, bigg.metabolite:mal__L, metanetx.chemical:MNXM1107192	seed.compound:cpd00130, bigg.metabolite:mal__L, metanetx.chemical:MNXM1107192	Same
1000	mal__L_e	L-Malate	C4H4O5	-2	C4H4O5	-2	Clean	unconstrained Target & Adherence & seed.compound:cpd00130, bigg.metabolite:mal__L, metanetx.chemical:MNXM1107192	seed.compound:cpd00130, bigg.metabolite:mal__L, metanetx.chemical:MNXM1107192	seed.compound:cpd00130, bigg.metabolite:mal__L, metanetx.chemical:MNXM1107192	Same
1001	mal__L_p	L-Malate	C4H4O5	-2	C4H4O5	-2	Clean	unconstrained Target & Adherence & seed.compound:cpd00130, bigg.metabolite:mal__L, metanetx.chemical:MNXM1107192	seed.compound:cpd00130, bigg.metabolite:mal__L, metanetx.chemical:MNXM1107192	seed.compound:cpd00130, bigg.metabolite:mal__L, metanetx.chemical:MNXM1107192	Same
1002	malthx_c	Maltohexaose	C36H62O31	0	C36H62O31	0	Clean	unconstrained Target & Adherence & bigg.metabolite:malthx, seed.compound:cpd01329, metanetx.chemical:MNXM728029	bigg.metabolite:malthx, seed.compound:cpd01329, metanetx.chemical:MNXM728029	bigg.metabolite:malthx, seed.compound:cpd01329, metanetx.chemical:MNXM728029	Same
1003	malttr_c	Maltotriose C18H32O16	C18H32O16	0	C18H32O16	0	Clean	unconstrained Target & Adherence & seed.compound:cpd01262, metanetx.chemical:MNXM736635, bigg.metabolite:malttr	seed.compound:cpd01262, metanetx.chemical:MNXM736635, bigg.metabolite:malttr	seed.compound:cpd01262, metanetx.chemical:MNXM736635, bigg.metabolite:malttr	Same
1004	man1p_c	D-Mannose 1-phosphate	C6H11O9P	-2	C6H11O9P	-2	Clean	unconstrained Target & Adherence & metanetx.chemical:MNXM1106057, bigg.metabolite:man1p, seed.compound:cpd00485	metanetx.chemical:MNXM1106057, bigg.metabolite:man1p, seed.compound:cpd00485	metanetx.chemical:MNXM1106057, bigg.metabolite:man1p, seed.compound:cpd00485	Same
1005	methf_c	5,10-Methenyltetrahydrofolate	C20H20N7O6	-1	C20H20N7O6	-1	Clean	unconstrained Target & Adherence & bigg.metabolite:methf, seed.compound:cpd00347, metanetx.chemical:MNXM511	bigg.metabolite:methf, seed.compound:cpd00347, metanetx.chemical:MNXM511	bigg.metabolite:methf, seed.compound:cpd00347, metanetx.chemical:MNXM511	Same
1006	metsox_R__L_c	L-methionine-R-sulfoxide	C5H11NO3S	0	C5H11NO3S	0	Clean	unconstrained Target & Adherence & metanetx.chemical:MNXM2245, seed.compound:cpd14720, seed.compound:cpd15497	metanetx.chemical:MNXM2245, seed.compound:cpd14720, seed.compound:cpd15497	metanetx.chemical:MNXM2245, seed.compound:cpd14720, seed.compound:cpd15497	Same
1007	metsox_R__L_e	L-methionine-R-sulfoxide	C5H11NO3S	0	C5H11NO3S	0	Clean	unconstrained Target & Adherence & metanetx.chemical:MNXM2245, seed.compound:cpd14720, seed.compound:cpd15497	metanetx.chemical:MNXM2245, seed.compound:cpd14720, seed.compound:cpd15497	metanetx.chemical:MNXM2245, seed.compound:cpd14720, seed.compound:cpd15497	Same
1008	mn2_c	Manganese	Mn	2	Mn	2	Clean	unconstrained Target & Adherence & metanetx.chemical:MNXM2255, seed.compound:cpd00030, seed.compound:cpd20863	metanetx.chemical:MNXM2255, seed.compound:cpd00030, seed.compound:cpd20863	metanetx.chemical:MNXM2255, seed.compound:cpd00030, seed.compound:cpd20863	Same
1009	mn2_e	Manganese	Mn	2	Mn	2	Clean	unconstrained Target & Adherence & metanetx.chemical:MNXM2255, seed.compound:cpd00030, seed.compound:cpd20863	metanetx.chemical:MNXM2255, seed.compound:cpd00030, seed.compound:cpd20863	metanetx.chemical:MNXM2255, seed.compound:cpd00030, seed.compound:cpd20863	Same
1010	mn2_p	Manganese	Mn	2	Mn	2	Clean	unconstrained Target & Adherence & metanetx.chemical:MNXM2255, seed.compound:cpd00030, seed.compound:cpd20863	metanetx.chemical:MNXM2255, seed.compound:cpd00030, seed.compound:cpd20863	metanetx.chemical:MNXM2255, seed.compound:cpd00030, seed.compound:cpd20863	Same
1011	mnl1p_c	D-Mannitol 1-phosphate	C6H13O9P	-2	C6H13O9P	-2	Clean	unconstrained Target & Adherence & metanetx.chemical:MNXM90126, seed.compound:cpd00491, seed.compound:cpd27436	metanetx.chemical:MNXM90126, seed.compound:cpd00491, seed.compound:cpd27436	metanetx.chemical:MNXM90126, seed.compound:cpd00491, seed.compound:cpd27436	Same
1012	mthgxl_c	Methylglyoxal	C3H4O2	0	C3H4O2	0	Clean	unconstrained Target & Adherence & seed.compound:cpd00428, metanetx.chemical:MNXM310, bigg.metabolite:mthgxl	seed.compound:cpd00428, metanetx.chemical:MNXM310, bigg.metabolite:mthgxl	seed.compound:cpd00428, metanetx.chemical:MNXM310, bigg.metabolite:mthgxl	Same
1013	na1_c	Sodium	Na	1	Na	1	Clean	unconstrained Target & Adherence & seed.compound:cpd00971, bigg.metabolite:na1, metanetx.chemical:MNXM27	seed.compound:cpd00971, bigg.metabolite:na1, metanetx.chemical:MNXM27	seed.compound:cpd00971, bigg.metabolite:na1, metanetx.chemical:MNXM27	Same
1014	na1_e	Sodium	Na	1	Na	1	Clean	unconstrained Target & Adherence & seed.compound:cpd00971, bigg.metabolite:na1, metanetx.chemical:MNXM27	seed.compound:cpd00971, bigg.metabolite:na1, metanetx.chemical:MNXM27	seed.compound:cpd00971, bigg.metabolite:na1, metanetx.chemical:MNXM27	Same
1015	na1_p	Sodium	Na	1	Na	1	Clean	unconstrained Target & Adherence & seed.compound:cpd00971, bigg.metabolite:na1, metanetx.chemical:MNXM27	seed.compound:cpd00971, bigg.metabolite:na1, metanetx.chemical:MNXM27	seed.compound:cpd00971, bigg.metabolite:na1, metanetx.chemical:MNXM27	Same
1016	nac_c	Nicotinate	C6H4NO2	-1	C6H4NO2	-1	Clean	unconstrained Target & Adherence & metanetx.chemical:MNXM274, bigg.metabolite:nac, seed.compound:cpd00218	metanetx.chemical:MNXM274, bigg.metabolite:nac, seed.compound:cpd00218	metanetx.chemical:MNXM274, bigg.metabolite:nac, seed.compound:cpd00218	Same
1017	nad_c	Nicotinamide adenine dinucleotide	C21H26N7O14P2	-1	C21H26N7O14P2	-1	Clean	unconstrained Target & Adherence & seed.compound:cpd00003, bigg.metabolite:nad, metanetx.chemical:MNXM8	seed.compound:cpd00003, bigg.metabolite:nad, metanetx.chemical:MNXM8	seed.compound:cpd00003, bigg.metabolite:nad, metanetx.chemical:MNXM8	Same
1018	nadh_c	Nicotinamide adenine dinucleotide - reduced	C21H27N7O14P2	-2	C21H27N7O14P2	-2	Clean	unconstrained Target & Adherence & bigg.metabolite:nadh, metanetx.chemical:MNXM10, seed.compound:cpd00004	bigg.metabolite:nadh, metanetx.chemical:MNXM10, seed.compound:cpd00004	bigg.metabolite:nadh, metanetx.chemical:MNXM10, seed.compound:cpd00004	Same
1019	nadp_c	Nicotinamide adenine dinucleotide phosphate	C21H25N7O17P3	-3	C21H25N7O17P3	-3	Clean	unconstrained Target & Adherence & seed.compound:cpd00006, metanetx.chemical:MNXM5, bigg.metabolite:nadp	seed.compound:cpd00006, metanetx.chemical:MNXM5, bigg.metabolite:nadp	seed.compound:cpd00006, metanetx.chemical:MNXM5, bigg.metabolite:nadp	Same
1020	ncam_c	Nicotinamide	C6H6N2O	0	C6H6N2O	0	Clean	unconstrained Target & Adherence & seed.compound:cpd00133, metanetx.chemical:MNXM216, bigg.metabolite:ncam	seed.compound:cpd00133, metanetx.chemical:MNXM216, bigg.metabolite:ncam	seed.compound:cpd00133, metanetx.chemical:MNXM216, bigg.metabolite:ncam	Same
1021	nh4_c	Ammonium	H4N	1	H4N	1	Clean	unconstrained Target & Adherence & seed.compound:cpd19013, seed.compound:cpd00013, bigg.metabolite:nh4	seed.compound:cpd19013, seed.compound:cpd00013, bigg.metabolite:nh4	seed.compound:cpd19013, seed.compound:cpd00013, bigg.metabolite:nh4	Same
1022	nh4_e	Ammonium	H4N	1	H4N	1	Clean	unconstrained Target & Adherence & seed.compound:cpd19013, seed.compound:cpd00013, bigg.metabolite:nh4	seed.compound:cpd19013, seed.compound:cpd00013, bigg.metabolite:nh4	seed.compound:cpd19013, seed.compound:cpd00013, bigg.metabolite:nh4	Same
1023	nh4_p	Ammonium	H4N	1	H4N	1	Clean	unconstrained Target & Adherence & seed.compound:cpd19013, seed.compound:cpd00013, bigg.metabolite:nh4	seed.compound:cpd19013, seed.compound:cpd00013, bigg.metabolite:nh4	seed.compound:cpd19013, seed.compound:cpd00013, bigg.metabolite:nh4	Same
1024	nicrnt_c	Nicotinate D-ribonucleotide	C11H12NO9P	-2	C11H12NO9P	-2	Clean	unconstrained Target & Adherence & metanetx.chemical:MNXM1108016, bigg.metabolite:nicrnt, seed.compound:cpd00873	metanetx.chemical:MNXM1108016, bigg.metabolite:nicrnt, seed.compound:cpd00873	metanetx.chemical:MNXM1108016, bigg.metabolite:nicrnt, seed.compound:cpd00873	Same
1025	nmn_c	NMN C11H14N2O8P	C11H14N2O8P	-1	C11H14N2O8P	-1	Clean	unconstrained Target & Adherence & metanetx.chemical:MNXM355, bigg.metabolite:nmn, seed.compound:cpd00355	metanetx.chemical:MNXM355, bigg.metabolite:nmn, seed.compound:cpd00355	metanetx.chemical:MNXM355, bigg.metabolite:nmn, seed.compound:cpd00355	Same
1026	nmn_e	NMN C11H14N2O8P	C11H14N2O8P	-1	C11H14N2O8P	-1	Clean	unconstrained Target & Adherence & metanetx.chemical:MNXM355, bigg.metabolite:nmn, seed.compound:cpd00355	metanetx.chemical:MNXM355, bigg.metabolite:nmn, seed.compound:cpd00355	metanetx.chemical:MNXM355, bigg.metabolite:nmn, seed.compound:cpd00355	Same
1027	nona_c	Nonanoate C9H17O2	C9H17O2	-1	C9H17O2	-1	Clean	unconstrained Target & Adherence & metanetx.chemical:MNXM12480, bigg.metabolite:C01601, seed.compound:cpd01126	metanetx.chemical:MNXM12480, bigg.metabolite:C01601, seed.compound:cpd01126	metanetx.chemical:MNXM12480, bigg.metabolite:C01601, seed.compound:cpd01126	Same
1028	o2_c	O2 O2	O2	0	O2	0	Clean	unconstrained Target & Adherence & bigg.metabolite:o2, metanetx.chemical:MNXM735438, seed.compound:cpd00007	bigg.metabolite:o2, metanetx.chemical:MNXM735438, seed.compound:cpd00007	bigg.metabolite:o2, metanetx.chemical:MNXM735438, seed.compound:cpd00007	Same
1029	o2_e	O2 O2	O2	0	O2	0	Clean	unconstrained Target & Adherence & bigg.metabolite:o2, metanetx.chemical:MNXM735438, seed.compound:cpd00007	bigg.metabolite:o2, metanetx.chemical:MNXM735438, seed.compound:cpd00007	bigg.metabolite:o2, metanetx.chemical:MNXM735438, seed.compound:cpd00007	Same
1030	o2_p	O2 O2	O2	0	O2	0	Clean	unconstrained Target & Adherence & bigg.metabolite:o2, metanetx.chemical:MNXM735438, seed.compound:cpd00007	bigg.metabolite:o2, metanetx.chemical:MNXM735438, seed.compound:cpd00007	bigg.metabolite:o2, metanetx.chemical:MNXM735438, seed.compound:cpd00007	Same
1031	oaa_c	Oxaloacetate	C4H2O5	-2	C4H2O5	-2	Clean	unconstrained Target & Adherence & bigg.metabolite:oaa, metanetx.chemical:MNXM46, seed.compound:cpd00032	bigg.metabolite:oaa, metanetx.chemical:MNXM46, seed.compound:cpd00032	bigg.metabolite:oaa, metanetx.chemical:MNXM46, seed.compound:cpd00032	Same
1032	ocdca_c	Octadecanoate (n-C18:0)	C18H35O2	-1	C18H35O2	-1	Clean	unconstrained Target & Adherence & bigg.metabolite:ocdca, metanetx.chemical:MNXM236, seed.compound:cpd01080	bigg.metabolite:ocdca, metanetx.chemical:MNXM236, seed.compound:cpd01080	bigg.metabolite:ocdca, metanetx.chemical:MNXM236, seed.compound:cpd01080	Same
1033	ocdca_e	Octadecanoate (n-C18:0)	C18H35O2	-1	C18H35O2	-1	Clean	unconstrained Target & Adherence & bigg.metabolite:ocdca, metanetx.chemical:MNXM236, seed.compound:cpd01080	bigg.metabolite:ocdca, metanetx.chemical:MNXM236, seed.compound:cpd01080	bigg.metabolite:ocdca, metanetx.chemical:MNXM236, seed.compound:cpd01080	Same
1034	ocdca_p	Octadecanoate (n-C18:0)	C18H35O2	-1	C18H35O2	-1	Clean	unconstrained Target & Adherence & bigg.metabolite:ocdca, metanetx.chemical:MNXM236, seed.compound:cpd01080	bigg.metabolite:ocdca, metanetx.chemical:MNXM236, seed.compound:cpd01080	bigg.metabolite:ocdca, metanetx.chemical:MNXM236, seed.compound:cpd01080	Same
1035	octa_c	Octanoate (n-C8:0)	C8H15O2	-1	C8H15O2	-1	Clean	unconstrained Target & Adherence & metanetx.chemical:MNXM750, seed.compound:cpd03846, bigg.metabolite:octa	metanetx.chemical:MNXM750, seed.compound:cpd03846, bigg.metabolite:octa	metanetx.chemical:MNXM750, seed.compound:cpd03846, bigg.metabolite:octa	Same
1036	octa_e	Octanoate (n-C8:0)	C8H15O2	-1	C8H15O2	-1	Clean	unconstrained Target & Adherence & metanetx.chemical:MNXM750, seed.compound:cpd03846, bigg.metabolite:octa	metanetx.chemical:MNXM750, seed.compound:cpd03846, bigg.metabolite:octa	metanetx.chemical:MNXM750, seed.compound:cpd03846, bigg.metabolite:octa	Same
1037	octa_p	Octanoate (n-C8:0)	C8H15O2	-1	C8H15O2	-1	Clean	unconstrained Target & Adherence & metanetx.chemical:MNXM750, seed.compound:cpd03846, bigg.metabolite:octa	metanetx.chemical:MNXM750, seed.compound:cpd03846, bigg.metabolite:octa	metanetx.chemical:MNXM750, seed.compound:cpd03846, bigg.metabolite:octa	Same
1038	orot_c	Orotate C5H3N2O4	C5H3N2O4	-1	C5H3N2O4	-1	Clean	unconstrained Target & Adherence & seed.compound:cpd00247, bigg.metabolite:orot, metanetx.chemical:MNXM235	seed.compound:cpd00247, bigg.metabolite:orot, metanetx.chemical:MNXM235	seed.compound:cpd00247, bigg.metabolite:orot, metanetx.chemical:MNXM235	Same
1039	pan4p_c	Pantetheine 4'-phosphate	C11H21N2O7PS	-2	C11H21N2O7PS	-2	Clean	unconstrained Target & Adherence & metanetx.chemical:MNXM373, seed.compound:cpd00834, bigg.metabolite:pan4p	metanetx.chemical:MNXM373, seed.compound:cpd00834, bigg.metabolite:pan4p	metanetx.chemical:MNXM373, seed.compound:cpd00834, bigg.metabolite:pan4p	Same
1040	paps_c	3'-Phosphoadenylyl sulfate	C10H11N5O13P2S	-4	C10H11N5O13P2S	-4	Clean	unconstrained Target & Adherence & bigg.metabolite:paps, seed.compound:cpd00044, metanetx.chemical:MNXM1104555	bigg.metabolite:paps, seed.compound:cpd00044, metanetx.chemical:MNXM1104555	bigg.metabolite:paps, seed.compound:cpd00044, metanetx.chemical:MNXM1104555	Same
1041	pdx5p_c	Pyridoxine 5'-phosphate	C8H10NO6P	-2	C8H10NO6P	-2	Clean	unconstrained Target & Adherence & bigg.metabolite:pdx5p, metanetx.chemical:MNXM454, seed.compound:cpd00478	bigg.metabolite:pdx5p, metanetx.chemical:MNXM454, seed.compound:cpd00478	bigg.metabolite:pdx5p, metanetx.chemical:MNXM454, seed.compound:cpd00478	Same
1042	pep_c	Phosphoenolpyruvate	C3H2O6P	-3	C3H2O6P	-3	Clean	unconstrained Target & Adherence & seed.compound:cpd00061, bigg.metabolite:pep, metanetx.chemical:MNXM73	seed.compound:cpd00061, bigg.metabolite:pep, metanetx.chemical:MNXM73	seed.compound:cpd00061, bigg.metabolite:pep, metanetx.chemical:MNXM73	Same
1043	phom_c	O-Phospho-L-homoserine	C4H8NO6P	-2	C4H8NO6P	-2	Clean	unconstrained Target & Adherence & metanetx.chemical:MNXM1334, seed.compound:cpd00809, bigg.metabolite:phom	metanetx.chemical:MNXM1334, seed.compound:cpd00809, bigg.metabolite:phom	metanetx.chemical:MNXM1334, seed.compound:cpd00809, bigg.metabolite:phom	Same
1044	phpyr_c	Phenylpyruvate	C9H7O3	-1	C9H7O3	-1	Clean	unconstrained Target & Adherence & metanetx.chemical:MNXM730221, seed.compound:cpd00143, bigg.metabolite:phpyr	metanetx.chemical:MNXM730221, seed.compound:cpd00143, bigg.metabolite:phpyr	metanetx.chemical:MNXM730221, seed.compound:cpd00143, bigg.metabolite:phpyr	Same
1045	pi_c	Phosphate	HO4P	-2	HO4P	-2	Clean	unconstrained Target & Adherence & bigg.metabolite:pi, seed.compound:cpd00009, metanetx.chemical:MNXM9	bigg.metabolite:pi, seed.compound:cpd00009, metanetx.chemical:MNXM9	bigg.metabolite:pi, seed.compound:cpd00009, metanetx.chemical:MNXM9	Same
1046	pi_e	Phosphate	HO4P	-2	HO4P	-2	Clean	unconstrained Target & Adherence & bigg.metabolite:pi, seed.compound:cpd00009, metanetx.chemical:MNXM9	bigg.metabolite:pi, seed.compound:cpd00009, metanetx.chemical:MNXM9	bigg.metabolite:pi, seed.compound:cpd00009, metanetx.chemical:MNXM9	Same
1047	pi_p	Phosphate	HO4P	-2	HO4P	-2	Clean	unconstrained Target & Adherence & bigg.metabolite:pi, seed.compound:cpd00009, metanetx.chemical:MNXM9	bigg.metabolite:pi, seed.compound:cpd00009, metanetx.chemical:MNXM9	bigg.metabolite:pi, seed.compound:cpd00009, metanetx.chemical:MNXM9	Same
1048	pnto__R_c	(R)-Pantothenate	C9H16NO5	-1	C9H16NO5	-1	Clean	unconstrained Target & Adherence & seed.compound:cpd00644, metanetx.chemical:MNXM734864, bigg.metabolite:pnto__R	seed.compound:cpd00644, metanetx.chemical:MNXM734864, bigg.metabolite:pnto__R	seed.compound:cpd00644, metanetx.chemical:MNXM734864, bigg.metabolite:pnto__R	Same
1049	pnto__R_e	(R)-Pantothenate	C9H16NO5	-1	C9H16NO5	-1	Clean	unconstrained Target & Adherence & seed.compound:cpd00644, metanetx.chemical:MNXM734864, bigg.metabolite:pnto__R	seed.compound:cpd00644, metanetx.chemical:MNXM734864, bigg.metabolite:pnto__R	seed.compound:cpd00644, metanetx.chemical:MNXM734864, bigg.metabolite:pnto__R	Same
1050	ppbng_c	Porphobilinogen	C10H13N2O4	-1	C10H13N2O4	-1	Clean	unconstrained Target & Adherence & seed.compound:cpd00689, bigg.metabolite:ppbng, metanetx.chemical:MNXM554	seed.compound:cpd00689, bigg.metabolite:ppbng, metanetx.chemical:MNXM554	seed.compound:cpd00689, bigg.metabolite:ppbng, metanetx.chemical:MNXM554	Same
1051	ppi_c	Diphosphate	HO7P2	-3	HO7P2	-3	Clean	unconstrained Target & Adherence & seed.compound:cpd00012, metanetx.chemical:MNXM11, bigg.metabolite:ppi	seed.compound:cpd00012, metanetx.chemical:MNXM11, bigg.metabolite:ppi	seed.compound:cpd00012, metanetx.chemical:MNXM11, bigg.metabolite:ppi	Same
1052	pppg9_c	Protoporphyrinogen IX	C34H38N4O4	-2	C34H38N4O4	-2	Clean	unconstrained Target & Adherence & bigg.metabolite:pppg9, seed.compound:cpd00791, metanetx.chemical:MNXM351	bigg.metabolite:pppg9, seed.compound:cpd00791, metanetx.chemical:MNXM351	bigg.metabolite:pppg9, seed.compound:cpd00791, metanetx.chemical:MNXM351	Same
1053	pppi_c	Inorganic triphosphate	HO10P3	-4	HO10P3	-4	Clean	unconstrained Target & Adherence & bigg.metabolite:pppi, seed.compound:cpd11672, seed.compound:cpd00421	bigg.metabolite:pppi, seed.compound:cpd11672, seed.compound:cpd00421	bigg.metabolite:pppi, seed.compound:cpd11672, seed.compound:cpd00421	Same
1054	pram_c	5-Phospho-beta-D-ribosylamine	C5H11NO7P	-1	C5H11NO7P	-1	Clean	unconstrained Target & Adherence & bigg.metabolite:pram, seed.compound:cpd01982, metanetx.chemical:MNXM1104549	bigg.metabolite:pram, seed.compound:cpd01982, metanetx.chemical:MNXM1104549	bigg.metabolite:pram, seed.compound:cpd01982, metanetx.chemical:MNXM1104549	Same
1055	prpncoa_c	Propenoyl-CoA	C24H34N7O17P3S	-4	C24H34N7O17P3S	-4	Clean	unconstrained Target & Adherence & metanetx.chemical:MNXM1104673, bigg.metabolite:prpncoa, seed.compound:cpd00663	metanetx.chemical:MNXM1104673, bigg.metabolite:prpncoa, seed.compound:cpd00663	metanetx.chemical:MNXM1104673, bigg.metabolite:prpncoa, seed.compound:cpd00663	Same
1056	ptth_c	Pantetheine	C11H22N2O4S	0	C11H22N2O4S	0	Clean	unconstrained Target & Adherence & metanetx.chemical:MNXM727035, seed.compound:cpd00620, bigg.metabolite:ptth	metanetx.chemical:MNXM727035, seed.compound:cpd00620, bigg.metabolite:ptth	metanetx.chemical:MNXM727035, seed.compound:cpd00620, bigg.metabolite:ptth	Same
1057	pyam5p_c	Pyridoxamine 5'-phosphate	C8H12N2O5P	-1	C8H12N2O5P	-1	Clean	unconstrained Target & Adherence & bigg.metabolite:pyam5p, metanetx.chemical:MNXM366, seed.compound:cpd00493	bigg.metabolite:pyam5p, metanetx.chemical:MNXM366, seed.compound:cpd00493	bigg.metabolite:pyam5p, metanetx.chemical:MNXM366, seed.compound:cpd00493	Same
1058	pydam_c	Pyridoxamine	C8H13N2O2	1	C8H13N2O2	1	Clean	unconstrained Target & Adherence & seed.compound:cpd00419, metanetx.chemical:MNXM548, bigg.metabolite:pydam	seed.compound:cpd00419, metanetx.chemical:MNXM548, bigg.metabolite:pydam	seed.compound:cpd00419, metanetx.chemical:MNXM548, bigg.metabolite:pydam	Same
1059	pydx5p_c	Pyridoxal 5'-phosphate	C8H8NO6P	-2	C8H8NO6P	-2	Clean	unconstrained Target & Adherence & seed.compound:cpd00016, metanetx.chemical:MNXM161, bigg.metabolite:pydx5p	seed.compound:cpd00016, metanetx.chemical:MNXM161, bigg.metabolite:pydx5p	seed.compound:cpd00016, metanetx.chemical:MNXM161, bigg.metabolite:pydx5p	Same
1060	pydx_c	Pyridoxal	C8H9NO3	0	C8H9NO3	0	Clean	unconstrained Target & Adherence & bigg.metabolite:pydx, metanetx.chemical:MNXM311, seed.compound:cpd00215	bigg.metabolite:pydx, metanetx.chemical:MNXM311, seed.compound:cpd00215	bigg.metabolite:pydx, metanetx.chemical:MNXM311, seed.compound:cpd00215	Same
1061	pydxn_c	Pyridoxine	C8H11NO3	0	C8H11NO3	0	Clean	unconstrained Target & Adherence & metanetx.chemical:MNXM419, seed.compound:cpd00263, bigg.metabolite:pydxn	metanetx.chemical:MNXM419, seed.compound:cpd00263, bigg.metabolite:pydxn	metanetx.chemical:MNXM419, seed.compound:cpd00263, bigg.metabolite:pydxn	Same
1062	pyr_c	Pyruvate	C3H3O3	-1	C3H3O3	-1	Clean	unconstrained Target & Adherence & metanetx.chemical:MNXM23, bigg.metabolite:pyr, seed.compound:cpd00020	metanetx.chemical:MNXM23, bigg.metabolite:pyr, seed.compound:cpd00020	metanetx.chemical:MNXM23, bigg.metabolite:pyr, seed.compound:cpd00020	Same
1063	pyr_e	Pyruvate	C3H3O3	-1	C3H3O3	-1	Clean	unconstrained Target & Adherence & metanetx.chemical:MNXM23, bigg.metabolite:pyr, seed.compound:cpd00020	metanetx.chemical:MNXM23, bigg.metabolite:pyr, seed.compound:cpd00020	metanetx.chemical:MNXM23, bigg.metabolite:pyr, seed.compound:cpd00020	Same
1064	pyr_p	Pyruvate	C3H3O3	-1	C3H3O3	-1	Clean	unconstrained Target & Adherence & metanetx.chemical:MNXM23, bigg.metabolite:pyr, seed.compound:cpd00020	metanetx.chemical:MNXM23, bigg.metabolite:pyr, seed.compound:cpd00020	metanetx.chemical:MNXM23, bigg.metabolite:pyr, seed.compound:cpd00020	Same
1065	q8h2_c	Ubiquinol-8	C49H76O4	0	C49H76O4	0	Clean	unconstrained Target & Adherence & seed.compound:cpd29608, metanetx.chemical:MNXM191, seed.compound:cpd15561	seed.compound:cpd29608, metanetx.chemical:MNXM191, seed.compound:cpd15561	seed.compound:cpd29608, metanetx.chemical:MNXM191, seed.compound:cpd15561	Same
1066	ru5p__D_c	D-Ribulose 5-phosphate	C5H9O8P	-2	C5H9O8P	-2	Clean	unconstrained Target & Adherence & seed.compound:cpd00171, bigg.metabolite:ru5p__D, metanetx.chemical:MNXM145	seed.compound:cpd00171, bigg.metabolite:ru5p__D, metanetx.chemical:MNXM145	seed.compound:cpd00171, bigg.metabolite:ru5p__D, metanetx.chemical:MNXM145	Same
1067	s7p_c	Sedoheptulose 7-phosphate	C7H13O10P	-2	C7H13O10P	-2	Clean	unconstrained Target & Adherence & seed.compound:cpd00238, metanetx.chemical:MNXM733314, bigg.metabolite:s7p	seed.compound:cpd00238, metanetx.chemical:MNXM733314, bigg.metabolite:s7p	seed.compound:cpd00238, metanetx.chemical:MNXM733314, bigg.metabolite:s7p	Same
1068	sarcs_c	Sarcosine C3H7NO2	C3H7NO2	0	C3H7NO2	0	Clean	unconstrained Target & Adherence & bigg.metabolite:sarcs, metanetx.chemical:MNXM300, seed.compound:cpd00183	bigg.metabolite:sarcs, metanetx.chemical:MNXM300, seed.compound:cpd00183	bigg.metabolite:sarcs, metanetx.chemical:MNXM300, seed.compound:cpd00183	Same
1069	sbt__D_c	D-Sorbitol	C6H14O6	0	C6H14O6	0	Clean	unconstrained Target & Adherence & bigg.metabolite:sbt__D, metanetx.chemical:MNXM736685, seed.compound:cpd00588	bigg.metabolite:sbt__D, metanetx.chemical:MNXM736685, seed.compound:cpd00588	bigg.metabolite:sbt__D, metanetx.chemical:MNXM736685, seed.compound:cpd00588	Same
1070	sbt__D_e	D-Sorbitol	C6H14O6	0	C6H14O6	0	Clean	unconstrained Target & Adherence & bigg.metabolite:sbt__D, metanetx.chemical:MNXM736685, seed.compound:cpd00588	bigg.metabolite:sbt__D, metanetx.chemical:MNXM736685, seed.compound:cpd00588	bigg.metabolite:sbt__D, metanetx.chemical:MNXM736685, seed.compound:cpd00588	Same
1071	ser__D_c	D-Serine	C3H7NO3	0	C3H7NO3	0	Clean	unconstrained Target & Adherence & metanetx.chemical:MNXM694, seed.compound:cpd00550, bigg.metabolite:ser__D	metanetx.chemical:MNXM694, seed.compound:cpd00550, bigg.metabolite:ser__D	metanetx.chemical:MNXM694, seed.compound:cpd00550, bigg.metabolite:ser__D	Same
1072	so4_c	Sulfate	O4S	-2	O4S	-2	Clean	unconstrained Target & Adherence & metanetx.chemical:MNXM58, seed.compound:cpd00048, bigg.metabolite:so4	metanetx.chemical:MNXM58, seed.compound:cpd00048, bigg.metabolite:so4	metanetx.chemical:MNXM58, seed.compound:cpd00048, bigg.metabolite:so4	Same
1073	so4_e	Sulfate	O4S	-2	O4S	-2	Clean	unconstrained Target & Adherence & metanetx.chemical:MNXM58, seed.compound:cpd00048, bigg.metabolite:so4	metanetx.chemical:MNXM58, seed.compound:cpd00048, bigg.metabolite:so4	metanetx.chemical:MNXM58, seed.compound:cpd00048, bigg.metabolite:so4	Same
1074	spmd_c	Spermidine	C7H22N3	3	C7H22N3	3	Clean	unconstrained Target & Adherence & bigg.metabolite:spmd, seed.compound:cpd00264, metanetx.chemical:MNXM124	bigg.metabolite:spmd, seed.compound:cpd00264, metanetx.chemical:MNXM124	bigg.metabolite:spmd, seed.compound:cpd00264, metanetx.chemical:MNXM124	Same
1075	spmd_e	Spermidine	C7H22N3	3	C7H22N3	3	Clean	unconstrained Target & Adherence & bigg.metabolite:spmd, seed.compound:cpd00264, metanetx.chemical:MNXM124	bigg.metabolite:spmd, seed.compound:cpd00264, metanetx.chemical:MNXM124	bigg.metabolite:spmd, seed.compound:cpd00264, metanetx.chemical:MNXM124	Same
1076	spmd_p	Spermidine	C7H22N3	3	C7H22N3	3	Clean	unconstrained Target & Adherence & bigg.metabolite:spmd, seed.compound:cpd00264, metanetx.chemical:MNXM124	bigg.metabolite:spmd, seed.compound:cpd00264, metanetx.chemical:MNXM124	bigg.metabolite:spmd, seed.compound:cpd00264, metanetx.chemical:MNXM124	Same
1077	succ_c	Succinate	C4H4O4	-2	C4H4O4	-2	Clean	unconstrained Target & Adherence & bigg.metabolite:succ, seed.compound:cpd00036, metanetx.chemical:MNXM25	bigg.metabolite:succ, seed.compound:cpd00036, metanetx.chemical:MNXM25	bigg.metabolite:succ, seed.compound:cpd00036, metanetx.chemical:MNXM25	Same
1078	succ_e	Succinate	C4H4O4	-2	C4H4O4	-2	Clean	unconstrained Target & Adherence & bigg.metabolite:succ, seed.compound:cpd00036, metanetx.chemical:MNXM25	bigg.metabolite:succ, seed.compound:cpd00036, metanetx.chemical:MNXM25	bigg.metabolite:succ, seed.compound:cpd00036, metanetx.chemical:MNXM25	Same
1079	succ_p	Succinate	C4H4O4	-2	C4H4O4	-2	Clean	unconstrained Target & Adherence & bigg.metabolite:succ, seed.compound:cpd00036, metanetx.chemical:MNXM25	bigg.metabolite:succ, seed.compound:cpd00036, metanetx.chemical:MNXM25	bigg.metabolite:succ, seed.compound:cpd00036, metanetx.chemical:MNXM25	Same
1080	succoa_c	Succinyl-CoA	C25H35N7O19P3S	-5	C25H35N7O19P3S	-5	Clean	unconstrained Target & Adherence & seed.compound:cpd00078, metanetx.chemical:MNXM1104774, bigg.metabolite:succoa	seed.compound:cpd00078, metanetx.chemical:MNXM1104774, bigg.metabolite:succoa	seed.compound:cpd00078, metanetx.chemical:MNXM1104774, bigg.metabolite:succoa	Same
1081	sucsal_c	Succinic semialdehyde	C4H5O3	-1	C4H5O3	-1	Clean	unconstrained Target & Adherence & seed.compound:cpd00199, metanetx.chemical:MNXM172, bigg.metabolite:sucsal	seed.compound:cpd00199, metanetx.chemical:MNXM172, bigg.metabolite:sucsal	seed.compound:cpd00199, metanetx.chemical:MNXM172, bigg.metabolite:sucsal	Same
1082	taur_c	Taurine C2H7NO3S	C2H7NO3S	0	C2H7NO3S	0	Clean	unconstrained Target & Adherence & metanetx.chemical:MNXM282, bigg.metabolite:taur, seed.compound:cpd00210	metanetx.chemical:MNXM282, bigg.metabolite:taur, seed.compound:cpd00210	metanetx.chemical:MNXM282, bigg.metabolite:taur, seed.compound:cpd00210	Same
1083	taur_e	Taurine C2H7NO3S	C2H7NO3S	0	C2H7NO3S	0	Clean	unconstrained Target & Adherence & metanetx.chemical:MNXM282, bigg.metabolite:taur, seed.compound:cpd00210	metanetx.chemical:MNXM282, bigg.metabolite:taur, seed.compound:cpd00210	metanetx.chemical:MNXM282, bigg.metabolite:taur, seed.compound:cpd00210	Same
1084	tdcoa_c	Tetradecanoyl-CoA (n-C14:0CoA)	C35H58N7O17P3S	-4	C35H58N7O17P3S	-4	Clean	unconstrained Target & Adherence & bigg.metabolite:tdcoa, metanetx.chemical:MNXM1104283, seed.compound:cpd01695	bigg.metabolite:tdcoa, metanetx.chemical:MNXM1104283, seed.compound:cpd01695	bigg.metabolite:tdcoa, metanetx.chemical:MNXM1104283, seed.compound:cpd01695	Same
1085	thm_c	Thiamin	C12H17N4OS	1	C12H17N4OS	1	Clean	unconstrained Target & Adherence & bigg.metabolite:thm, seed.compound:cpd00305, metanetx.chemical:MNXM730135	bigg.metabolite:thm, seed.compound:cpd00305, metanetx.chemical:MNXM730135	bigg.metabolite:thm, seed.compound:cpd00305, metanetx.chemical:MNXM730135	Same
1086	thm_e	Thiamin	C12H17N4OS	1	C12H17N4OS	1	Clean	unconstrained Target & Adherence & bigg.metabolite:thm, seed.compound:cpd00305, metanetx.chemical:MNXM730135	bigg.metabolite:thm, seed.compound:cpd00305, metanetx.chemical:MNXM730135	bigg.metabolite:thm, seed.compound:cpd00305, metanetx.chemical:MNXM730135	Same
1087	thr__L_c	L-Threonine	C4H9NO3	0	C4H9NO3	0	Clean	unconstrained Target & Adherence & seed.compound:cpd00161, bigg.metabolite:thr__L, metanetx.chemical:MNXM142	seed.compound:cpd00161, bigg.metabolite:thr__L, metanetx.chemical:MNXM142	seed.compound:cpd00161, bigg.metabolite:thr__L, metanetx.chemical:MNXM142	Same
1088	thr__L_e	L-Threonine	C4H9NO3	0	C4H9NO3	0	Clean	unconstrained Target & Adherence & seed.compound:cpd00161, bigg.metabolite:thr__L, metanetx.chemical:MNXM142	seed.compound:cpd00161, bigg.metabolite:thr__L, metanetx.chemical:MNXM142	seed.compound:cpd00161, bigg.metabolite:thr__L, metanetx.chemical:MNXM142	Same
1089	thr__L_p	L-Threonine	C4H9NO3	0	C4H9NO3	0	Clean	unconstrained Target & Adherence & seed.compound:cpd00161, bigg.metabolite:thr__L, metanetx.chemical:MNXM142	seed.compound:cpd00161, bigg.metabolite:thr__L, metanetx.chemical:MNXM142	seed.compound:cpd00161, bigg.metabolite:thr__L, metanetx.chemical:MNXM142	Same
1090	thym_c	Thymine C5H6N2O2	C5H6N2O2	0	C5H6N2O2	0	Clean	unconstrained Target & Adherence & metanetx.chemical:MNXM386, bigg.metabolite:thym, seed.compound:cpd00151	metanetx.chemical:MNXM386, bigg.metabolite:thym, seed.compound:cpd00151	metanetx.chemical:MNXM386, bigg.metabolite:thym, seed.compound:cpd00151	Same
1091	thym_e	Thymine C5H6N2O2	C5H6N2O2	0	C5H6N2O2	0	Clean	unconstrained Target & Adherence & metanetx.chemical:MNXM386, bigg.metabolite:thym, seed.compound:cpd00151	metanetx.chemical:MNXM386, bigg.metabolite:thym, seed.compound:cpd00151	metanetx.chemical:MNXM386, bigg.metabolite:thym, seed.compound:cpd00151	Same
1092	thymd_c	Thymidine C10H14N2O5	C10H14N2O5	0	C10H14N2O5	0	Clean	unconstrained Target & Adherence & bigg.metabolite:thymd, seed.compound:cpd00184, metanetx.chemical:MNXM420	bigg.metabolite:thymd, seed.compound:cpd00184, metanetx.chemical:MNXM420	bigg.metabolite:thymd, seed.compound:cpd00184, metanetx.chemical:MNXM420	Same
1093	trp__L_c	L-Tryptophan	C11H12N2O2	0	C11H12N2O2	0	Clean	unconstrained Target & Adherence & seed.compound:cpd00065, seed.compound:cpd19007, bigg.metabolite:trp__L	seed.compound:cpd00065, seed.compound:cpd19007, bigg.metabolite:trp__L	seed.compound:cpd00065, seed.compound:cpd19007, bigg.metabolite:trp__L	Same
1094	trp__L_e	L-Tryptophan	C11H12N2O2	0	C11H12N2O2	0	Clean	unconstrained Target & Adherence & seed.compound:cpd00065, seed.compound:cpd19007, bigg.metabolite:trp__L	seed.compound:cpd00065, seed.compound:cpd19007, bigg.metabolite:trp__L	seed.compound:cpd00065, seed.compound:cpd19007, bigg.metabolite:trp__L	Same
1095	uamag_c	UDP-N-acetylmuramoyl-L-alanyl-D-glutamate	C28H39N5O23P2	-4	C28H39N5O23P2	-4	Clean	unconstrained Target & Adherence & metanetx.chemical:MNXM741612, metanetx.chemical:MNXM741611, seed.compound:cpd00525	metanetx.chemical:MNXM741612, metanetx.chemical:MNXM741611, seed.compound:cpd00525	metanetx.chemical:MNXM741612, metanetx.chemical:MNXM741611, seed.compound:cpd00525	Same
1096	uamr_c	UDP-N-acetylmuramate	C20H28N3O19P2	-3	C20H28N3O19P2	-3	Clean	unconstrained Target & Adherence & metanetx.chemical:MNXM1107410, seed.compound:cpd00773, metanetx.chemical:MNXM1107411	metanetx.chemical:MNXM1107410, seed.compound:cpd00773, metanetx.chemical:MNXM1107411	metanetx.chemical:MNXM1107410, seed.compound:cpd00773, metanetx.chemical:MNXM1107411	Same
1097	udpg_c	UDPglucose	C15H22N2O17P2	-2	C15H22N2O17P2	-2	Clean	unconstrained Target & Adherence & seed.compound:cpd28293, bigg.metabolite:udpg, seed.compound:cpd00026	seed.compound:cpd28293, bigg.metabolite:udpg, seed.compound:cpd00026	seed.compound:cpd28293, bigg.metabolite:udpg, seed.compound:cpd00026	Same
1098	udpgal_c	UDPgalactose	C15H22N2O17P2	-2	C15H22N2O17P2	-2	Clean	unconstrained Target & Adherence & seed.compound:cpd30770, bigg.metabolite:udpgal, seed.compound:cpd00043	seed.compound:cpd30770, bigg.metabolite:udpgal, seed.compound:cpd00043	seed.compound:cpd30770, bigg.metabolite:udpgal, seed.compound:cpd00043	Same
1099	ugmda_c	UDP-N-acetylmuramoyl-L-alanyl-D-glutamyl-meso-2,6-diaminopimeloyl-D-alanyl-D-alanine	C41H61N9O28P2	-4	C41H61N9O28P2	-4	Clean	unconstrained Target & Adherence & seed.compound:cpd02932, metanetx.chemical:MNXM732166, seed.compound:cpd02968	seed.compound:cpd02932, metanetx.chemical:MNXM732166, seed.compound:cpd02968	seed.compound:cpd02932, metanetx.chemical:MNXM732166, seed.compound:cpd02968	Same
1100	uppg3_c	Uroporphyrinogen III	C40H36N4O16	-8	C40H36N4O16	-8	Clean	unconstrained Target & Adherence & seed.compound:cpd00774, metanetx.chemical:MNXM414, bigg.metabolite:uppg3	seed.compound:cpd00774, metanetx.chemical:MNXM414, bigg.metabolite:uppg3	seed.compound:cpd00774, metanetx.chemical:MNXM414, bigg.metabolite:uppg3	Same
1101	ura_c	Uracil	C4H4N2O2	0	C4H4N2O2	0	Clean	unconstrained Target & Adherence & seed.compound:cpd00092, bigg.metabolite:ura, metanetx.chemical:MNXM158	seed.compound:cpd00092, bigg.metabolite:ura, metanetx.chemical:MNXM158	seed.compound:cpd00092, bigg.metabolite:ura, metanetx.chemical:MNXM158	Same
1102	ura_e	Uracil	C4H4N2O2	0	C4H4N2O2	0	Clean	unconstrained Target & Adherence & seed.compound:cpd00092, bigg.metabolite:ura, metanetx.chemical:MNXM158	seed.compound:cpd00092, bigg.metabolite:ura, metanetx.chemical:MNXM158	seed.compound:cpd00092, bigg.metabolite:ura, metanetx.chemical:MNXM158	Same
1103	ura_p	Uracil	C4H4N2O2	0	C4H4N2O2	0	Clean	unconstrained Target & Adherence & seed.compound:cpd00092, bigg.metabolite:ura, metanetx.chemical:MNXM158	seed.compound:cpd00092, bigg.metabolite:ura, metanetx.chemical:MNXM158	seed.compound:cpd00092, bigg.metabolite:ura, metanetx.chemical:MNXM158	Same
1104	urcan_c	Urocanate C6H5N2O2	C6H5N2O2	-1	C6H5N2O2	-1	Clean	unconstrained Target & Adherence & seed.compound:cpd00581, bigg.metabolite:urcan, metanetx.chemical:MNXM1108291	seed.compound:cpd00581, bigg.metabolite:urcan, metanetx.chemical:MNXM1108291	seed.compound:cpd00581, bigg.metabolite:urcan, metanetx.chemical:MNXM1108291	Same
1105	urea_c	Urea CH4N2O	CH4N2O	0	CH4N2O	0	Clean	unconstrained Target & Adherence & metanetx.chemical:MNXM117, seed.compound:cpd00073, bigg.metabolite:urea	metanetx.chemical:MNXM117, seed.compound:cpd00073, bigg.metabolite:urea	metanetx.chemical:MNXM117, seed.compound:cpd00073, bigg.metabolite:urea	Same
1106	xan_c	Xanthine	C5H4N4O2	0	C5H4N4O2	0	Clean	unconstrained Target & Adherence & seed.compound:cpd00309, bigg.metabolite:xan, metanetx.chemical:MNXM174	seed.compound:cpd00309, bigg.metabolite:xan, metanetx.chemical:MNXM174	seed.compound:cpd00309, bigg.metabolite:xan, metanetx.chemical:MNXM174	Same
1107	xan_e	Xanthine	C5H4N4O2	0	C5H4N4O2	0	Clean	unconstrained Target & Adherence & seed.compound:cpd00309, bigg.metabolite:xan, metanetx.chemical:MNXM174	seed.compound:cpd00309, bigg.metabolite:xan, metanetx.chemical:MNXM174	seed.compound:cpd00309, bigg.metabolite:xan, metanetx.chemical:MNXM174	Same
1108	xan_p	Xanthine	C5H4N4O2	0	C5H4N4O2	0	Clean	unconstrained Target & Adherence & seed.compound:cpd00309, bigg.metabolite:xan, metanetx.chemical:MNXM174	seed.compound:cpd00309, bigg.metabolite:xan, metanetx.chemical:MNXM174	seed.compound:cpd00309, bigg.metabolite:xan, metanetx.chemical:MNXM174	Same
1109	xmp_c	Xanthosine 5'-phosphate	C10H11N4O9P	-2	C10H11N4O9P	-2	Clean	unconstrained Target & Adherence & seed.compound:cpd00497, bigg.metabolite:xmp, metanetx.chemical:MNXM1104385	seed.compound:cpd00497, bigg.metabolite:xmp, metanetx.chemical:MNXM1104385	seed.compound:cpd00497, bigg.metabolite:xmp, metanetx.chemical:MNXM1104385	Same
1110	xu5p__D_c	D-Xylulose 5-phosphate	C5H9O8P	-2	C5H9O8P	-2	Clean	unconstrained Target & Adherence & bigg.metabolite:xu5p__D, seed.compound:cpd00198, metanetx.chemical:MNXM186	bigg.metabolite:xu5p__D, seed.compound:cpd00198, metanetx.chemical:MNXM186	bigg.metabolite:xu5p__D, seed.compound:cpd00198, metanetx.chemical:MNXM186	Same
1111	phthr_c	O-Phospho-4-hydroxy-L-threonine	C4H8NO7P	-2	C4H8NO7P	-2	Clean	unconstrained Target & Adherence & seed.compound:cpd03607, seed.compound:cpd22119, metanetx.chemical:MNXM759	seed.compound:cpd03607, seed.compound:cpd22119, metanetx.chemical:MNXM759	seed.compound:cpd03607, seed.compound:cpd22119, metanetx.chemical:MNXM759	Same
1112	cyan_c	Hydrogen cyanide	CHN	0	CHN	0	Clean	unconstrained Target & Adherence & seed.compound:cpd00150, seed.compound:cpd19012, bigg.metabolite:cyan	seed.compound:cpd00150, seed.compound:cpd19012, bigg.metabolite:cyan	seed.compound:cpd00150, seed.compound:cpd19012, bigg.metabolite:cyan	Same
1113	btamp_c	Biotinyl 5 AMP C20H27N7O9PS	C20H27N7O9PS	-1	C20H27N7O9PS	-1	Clean	unconstrained Target & Adherence & bigg.metabolite:btamp, seed.compound:cpd03517, seed.compound:cpd22432	bigg.metabolite:btamp, seed.compound:cpd03517, seed.compound:cpd22432	bigg.metabolite:btamp, seed.compound:cpd03517, seed.compound:cpd22432	Same
1114	1pyr5c_c	1-Pyrroline-5-carboxylate	C5H6NO2	-1	C5H6NO2	-1	Clean	unconstrained Target & Adherence & seed.compound:cpd02431, bigg.metabolite:1pyr5c, seed.compound:cpd02651, metanetx.chemical:MNXM1105060	seed.compound:cpd02431, bigg.metabolite:1pyr5c, seed.compound:cpd02651, metanetx.chemical:MNXM1105060	seed.compound:cpd02431, bigg.metabolite:1pyr5c, seed.compound:cpd02651, metanetx.chemical:MNXM1105060	Same
1115	2dr1p_c	2-Deoxy-D-ribose 1-phosphate	C5H9O7P	-2	C5H9O7P	-2	Clean	unconstrained Target & Adherence & metanetx.chemical:MNXM1108138, seed.compound:cpd00509, bigg.metabolite:2dr1p, seed.compound:cpd26845	metanetx.chemical:MNXM1108138, seed.compound:cpd00509, bigg.metabolite:2dr1p, seed.compound:cpd26845	metanetx.chemical:MNXM1108138, seed.compound:cpd00509, bigg.metabolite:2dr1p, seed.compound:cpd26845	Same
1116	2dr5p_c	2-Deoxy-D-ribose 5-phosphate	C5H9O7P	-2	C5H9O7P	-2	Clean	unconstrained Target & Adherence & metanetx.chemical:MNXM732594, seed.compound:cpd26846, seed.compound:cpd00510, bigg.metabolite:2dr5p	metanetx.chemical:MNXM732594, seed.compound:cpd26846, seed.compound:cpd00510, bigg.metabolite:2dr5p	metanetx.chemical:MNXM732594, seed.compound:cpd26846, seed.compound:cpd00510, bigg.metabolite:2dr5p	Same
1117	2mcit_c	2-Methylcitrate	C7H7O7	-3	C7H7O7	-3	Clean	unconstrained Target & Adherence & seed.compound:cpd24620, bigg.metabolite:2mcit, metanetx.chemical:MNXM741276, seed.compound:cpd01501	seed.compound:cpd24620, bigg.metabolite:2mcit, metanetx.chemical:MNXM741276, seed.compound:cpd01501	seed.compound:cpd24620, bigg.metabolite:2mcit, metanetx.chemical:MNXM741276, seed.compound:cpd01501	Same
1118	ade_c	Adenine	C5H5N5	0	C5H5N5	0	Clean	unconstrained Target & Adherence & seed.compound:cpd22238, seed.compound:cpd00128, metanetx.chemical:MNXM168, bigg.metabolite:ade	seed.compound:cpd22238, seed.compound:cpd00128, metanetx.chemical:MNXM168, bigg.metabolite:ade	seed.compound:cpd22238, seed.compound:cpd00128, metanetx.chemical:MNXM168, bigg.metabolite:ade	Same
1119	ala__L_c	L-Alanine	C3H7NO2	0	C3H7NO2	0	Clean	unconstrained Target & Adherence & metanetx.chemical:MNXM1105732, seed.compound:cpd00035, bigg.metabolite:ala__L, seed.compound:cpd01003	metanetx.chemical:MNXM1105732, seed.compound:cpd00035, bigg.metabolite:ala__L, seed.compound:cpd01003	metanetx.chemical:MNXM1105732, seed.compound:cpd00035, bigg.metabolite:ala__L, seed.compound:cpd01003	Same
1120	ala__L_e	L-Alanine	C3H7NO2	0	C3H7NO2	0	Clean	unconstrained Target & Adherence & metanetx.chemical:MNXM1105732, seed.compound:cpd00035, bigg.metabolite:ala__L, seed.compound:cpd01003	metanetx.chemical:MNXM1105732, seed.compound:cpd00035, bigg.metabolite:ala__L, seed.compound:cpd01003	metanetx.chemical:MNXM1105732, seed.compound:cpd00035, bigg.metabolite:ala__L, seed.compound:cpd01003	Same
1121	arg__L_c	L-Arginine	C6H15N4O2	1	C6H15N4O2	1	Clean	unconstrained Target & Adherence & metanetx.chemical:MNXM739527, seed.compound:cpd00051, bigg.metabolite:arg__L, seed.compound:cpd19021	metanetx.chemical:MNXM739527, seed.compound:cpd00051, bigg.metabolite:arg__L, seed.compound:cpd19021	metanetx.chemical:MNXM739527, seed.compound:cpd00051, bigg.metabolite:arg__L, seed.compound:cpd19021	Same
1122	arg__L_e	L-Arginine	C6H15N4O2	1	C6H15N4O2	1	Clean	unconstrained Target & Adherence & metanetx.chemical:MNXM739527, seed.compound:cpd00051, bigg.metabolite:arg__L, seed.compound:cpd19021	metanetx.chemical:MNXM739527, seed.compound:cpd00051, bigg.metabolite:arg__L, seed.compound:cpd19021	metanetx.chemical:MNXM739527, seed.compound:cpd00051, bigg.metabolite:arg__L, seed.compound:cpd19021	Same
1123	arg__L_p	L-Arginine	C6H15N4O2	1	C6H15N4O2	1	Clean	unconstrained Target & Adherence & metanetx.chemical:MNXM739527, seed.compound:cpd00051, bigg.metabolite:arg__L, seed.compound:cpd19021	metanetx.chemical:MNXM739527, seed.compound:cpd00051, bigg.metabolite:arg__L, seed.compound:cpd19021	metanetx.chemical:MNXM739527, seed.compound:cpd00051, bigg.metabolite:arg__L, seed.compound:cpd19021	Same
1124	asp__L_c	L-Aspartate	C4H6NO4	-1	C4H6NO4	-1	Clean	unconstrained Target & Adherence & seed.compound:cpd00041, seed.compound:cpd19181, bigg.metabolite:asp__L, metanetx.chemical:MNXM1108206	seed.compound:cpd00041, seed.compound:cpd19181, bigg.metabolite:asp__L, metanetx.chemical:MNXM1108206	seed.compound:cpd00041, seed.compound:cpd19181, bigg.metabolite:asp__L, metanetx.chemical:MNXM1108206	Same
1125	asp__L_e	L-Aspartate	C4H6NO4	-1	C4H6NO4	-1	Clean	unconstrained Target & Adherence & seed.compound:cpd00041, seed.compound:cpd19181, bigg.metabolite:asp__L, metanetx.chemical:MNXM1108206	seed.compound:cpd00041, seed.compound:cpd19181, bigg.metabolite:asp__L, metanetx.chemical:MNXM1108206	seed.compound:cpd00041, seed.compound:cpd19181, bigg.metabolite:asp__L, metanetx.chemical:MNXM1108206	Same
1126	asp__L_p	L-Aspartate	C4H6NO4	-1	C4H6NO4	-1	Clean	unconstrained Target & Adherence & seed.compound:cpd00041, seed.compound:cpd19181, bigg.metabolite:asp__L, metanetx.chemical:MNXM1108206	seed.compound:cpd00041, seed.compound:cpd19181, bigg.metabolite:asp__L, metanetx.chemical:MNXM1108206	seed.compound:cpd00041, seed.compound:cpd19181, bigg.metabolite:asp__L, metanetx.chemical:MNXM1108206	Same
1127	bhb_c	(R)-3-Hydroxybutanoate	C4H7O3	-1	C4H7O3	-1	Clean	unconstrained Target & Adherence & seed.compound:cpd00797, bigg.metabolite:bhb, metanetx.chemical:MNXM1104965, metanetx.chemical:MNXM1104966	seed.compound:cpd00797, bigg.metabolite:bhb, metanetx.chemical:MNXM1104965, metanetx.chemical:MNXM1104966	seed.compound:cpd00797, bigg.metabolite:bhb, metanetx.chemical:MNXM1104965, metanetx.chemical:MNXM1104966	Same
1128	ca2_c	Calcium	Ca	2	Ca	2	Clean	unconstrained Target & Adherence & seed.compound:cpd29674, metanetx.chemical:MNXM128, seed.compound:cpd00063, bigg.metabolite:ca2	seed.compound:cpd29674, metanetx.chemical:MNXM128, seed.compound:cpd00063, bigg.metabolite:ca2	seed.compound:cpd29674, metanetx.chemical:MNXM128, seed.compound:cpd00063, bigg.metabolite:ca2	Same
1129	ca2_e	Calcium	Ca	2	Ca	2	Clean	unconstrained Target & Adherence & seed.compound:cpd29674, metanetx.chemical:MNXM128, seed.compound:cpd00063, bigg.metabolite:ca2	seed.compound:cpd29674, metanetx.chemical:MNXM128, seed.compound:cpd00063, bigg.metabolite:ca2	seed.compound:cpd29674, metanetx.chemical:MNXM128, seed.compound:cpd00063, bigg.metabolite:ca2	Same
1130	citr__L_c	L-Citrulline	C6H13N3O3	0	C6H13N3O3	0	Clean	unconstrained Target & Adherence & seed.compound:cpd00274, metanetx.chemical:MNXM732470, metanetx.chemical:MNXM732471, bigg.metabolite:citr__L	seed.compound:cpd00274, metanetx.chemical:MNXM732470, metanetx.chemical:MNXM732471, bigg.metabolite:citr__L	seed.compound:cpd00274, metanetx.chemical:MNXM732470, metanetx.chemical:MNXM732471, bigg.metabolite:citr__L	Same
1131	cys__L_c	L-Cysteine	C3H7NO2S	0	C3H7NO2S	0	Clean	unconstrained Target & Adherence & seed.compound:cpd00084, metanetx.chemical:MNXM738068, bigg.metabolite:cys__L, seed.compound:cpd00547	seed.compound:cpd00084, metanetx.chemical:MNXM738068, bigg.metabolite:cys__L, seed.compound:cpd00547	seed.compound:cpd00084, metanetx.chemical:MNXM738068, bigg.metabolite:cys__L, seed.compound:cpd00547	Same
1132	cys__L_e	L-Cysteine	C3H7NO2S	0	C3H7NO2S	0	Clean	unconstrained Target & Adherence & seed.compound:cpd00084, metanetx.chemical:MNXM738068, bigg.metabolite:cys__L, seed.compound:cpd00547	seed.compound:cpd00084, metanetx.chemical:MNXM738068, bigg.metabolite:cys__L, seed.compound:cpd00547	seed.compound:cpd00084, metanetx.chemical:MNXM738068, bigg.metabolite:cys__L, seed.compound:cpd00547	Same
1133	cys__L_p	L-Cysteine	C3H7NO2S	0	C3H7NO2S	0	Clean	unconstrained Target & Adherence & seed.compound:cpd00084, metanetx.chemical:MNXM738068, bigg.metabolite:cys__L, seed.compound:cpd00547	seed.compound:cpd00084, metanetx.chemical:MNXM738068, bigg.metabolite:cys__L, seed.compound:cpd00547	seed.compound:cpd00084, metanetx.chemical:MNXM738068, bigg.metabolite:cys__L, seed.compound:cpd00547	Same
1134	dhnpt_c	Dihydroneopterin	C9H13N5O4	0	C9H13N5O4	0	Clean	unconstrained Target & Adherence & metanetx.chemical:MNXM730301, metanetx.chemical:MNXM730300, bigg.metabolite:HC01361, seed.compound:cpd02961	metanetx.chemical:MNXM730301, metanetx.chemical:MNXM730300, bigg.metabolite:HC01361, seed.compound:cpd02961	metanetx.chemical:MNXM730301, metanetx.chemical:MNXM730300, bigg.metabolite:HC01361, seed.compound:cpd02961	Same
1135	g3p_c	Glyceraldehyde 3-phosphate	C3H5O6P	-2	C3H5O6P	-2	Clean	unconstrained Target & Adherence & bigg.metabolite:g3p, seed.compound:cpd19005, seed.compound:cpd00102, metanetx.chemical:MNXM739946	bigg.metabolite:g3p, seed.compound:cpd19005, seed.compound:cpd00102, metanetx.chemical:MNXM739946	bigg.metabolite:g3p, seed.compound:cpd19005, seed.compound:cpd00102, metanetx.chemical:MNXM739946	Same
1136	g6p_c	D-Glucose 6-phosphate	C6H11O9P	-2	C6H11O9P	-2	Clean	unconstrained Target & Adherence & metanetx.chemical:MNXM1105858, seed.compound:cpd00079, seed.compound:cpd26836, bigg.metabolite:g6p	metanetx.chemical:MNXM1105858, seed.compound:cpd00079, seed.compound:cpd26836, bigg.metabolite:g6p	metanetx.chemical:MNXM1105858, seed.compound:cpd00079, seed.compound:cpd26836, bigg.metabolite:g6p	Same
1137	gam_e	D-Glucosamine	C6H14NO5	1	C6H14NO5	1	Clean	unconstrained Target & Adherence & bigg.metabolite:gam, seed.compound:cpd00276, seed.compound:cpd01247, seed.compound:cpd27103	bigg.metabolite:gam, seed.compound:cpd00276, seed.compound:cpd01247, seed.compound:cpd27103	bigg.metabolite:gam, seed.compound:cpd00276, seed.compound:cpd01247, seed.compound:cpd27103	Same
1138	gln__L_c	L-Glutamine	C5H10N2O3	0	C5H10N2O3	0	Clean	unconstrained Target & Adherence & seed.compound:cpd00253, bigg.metabolite:gln__L, seed.compound:cpd00053, metanetx.chemical:MNXM37	seed.compound:cpd00253, bigg.metabolite:gln__L, seed.compound:cpd00053, metanetx.chemical:MNXM37	seed.compound:cpd00253, bigg.metabolite:gln__L, seed.compound:cpd00053, metanetx.chemical:MNXM37	Same
1139	gln__L_e	L-Glutamine	C5H10N2O3	0	C5H10N2O3	0	Clean	unconstrained Target & Adherence & seed.compound:cpd00253, bigg.metabolite:gln__L, seed.compound:cpd00053, metanetx.chemical:MNXM37	seed.compound:cpd00253, bigg.metabolite:gln__L, seed.compound:cpd00053, metanetx.chemical:MNXM37	seed.compound:cpd00253, bigg.metabolite:gln__L, seed.compound:cpd00053, metanetx.chemical:MNXM37	Same
1140	glyclt_c	Glycolate C2H3O3	C2H3O3	-1	C2H3O3	-1	Clean	unconstrained Target & Adherence & metanetx.chemical:MNXM222, seed.compound:cpd00139, bigg.metabolite:glyclt, seed.compound:cpd12347	metanetx.chemical:MNXM222, seed.compound:cpd00139, bigg.metabolite:glyclt, seed.compound:cpd12347	metanetx.chemical:MNXM222, seed.compound:cpd00139, bigg.metabolite:glyclt, seed.compound:cpd12347	Same
1141	glyclt_e	Glycolate C2H3O3	C2H3O3	-1	C2H3O3	-1	Clean	unconstrained Target & Adherence & metanetx.chemical:MNXM222, seed.compound:cpd00139, bigg.metabolite:glyclt, seed.compound:cpd12347	metanetx.chemical:MNXM222, seed.compound:cpd00139, bigg.metabolite:glyclt, seed.compound:cpd12347	metanetx.chemical:MNXM222, seed.compound:cpd00139, bigg.metabolite:glyclt, seed.compound:cpd12347	Same
1142	glyclt_p	Glycolate C2H3O3	C2H3O3	-1	C2H3O3	-1	Clean	unconstrained Target & Adherence & metanetx.chemical:MNXM222, seed.compound:cpd00139, bigg.metabolite:glyclt, seed.compound:cpd12347	metanetx.chemical:MNXM222, seed.compound:cpd00139, bigg.metabolite:glyclt, seed.compound:cpd12347	metanetx.chemical:MNXM222, seed.compound:cpd00139, bigg.metabolite:glyclt, seed.compound:cpd12347	Same
1143	glyphe_c	Glycylphenylalanine	C11H14N2O3	0	C11H14N2O3	0	Clean	unconstrained Target & Adherence & bigg.metabolite:glyphe, metanetx.chemical:MNXM739788, seed.compound:cpd15605, metanetx.chemical:MNXM739789	bigg.metabolite:glyphe, metanetx.chemical:MNXM739788, seed.compound:cpd15605, metanetx.chemical:MNXM739789	bigg.metabolite:glyphe, metanetx.chemical:MNXM739788, seed.compound:cpd15605, metanetx.chemical:MNXM739789	Same
1144	glyphe_e	Glycylphenylalanine	C11H14N2O3	0	C11H14N2O3	0	Clean	unconstrained Target & Adherence & bigg.metabolite:glyphe, metanetx.chemical:MNXM739788, seed.compound:cpd15605, metanetx.chemical:MNXM739789	bigg.metabolite:glyphe, metanetx.chemical:MNXM739788, seed.compound:cpd15605, metanetx.chemical:MNXM739789	bigg.metabolite:glyphe, metanetx.chemical:MNXM739788, seed.compound:cpd15605, metanetx.chemical:MNXM739789	Same
1145	glyphe_p	Glycylphenylalanine	C11H14N2O3	0	C11H14N2O3	0	Clean	unconstrained Target & Adherence & bigg.metabolite:glyphe, metanetx.chemical:MNXM739788, seed.compound:cpd15605, metanetx.chemical:MNXM739789	bigg.metabolite:glyphe, metanetx.chemical:MNXM739788, seed.compound:cpd15605, metanetx.chemical:MNXM739789	bigg.metabolite:glyphe, metanetx.chemical:MNXM739788, seed.compound:cpd15605, metanetx.chemical:MNXM739789	Same
1146	h_c	H+	H	1	H	1	Clean	unconstrained Target & Adherence & bigg.metabolite:h, seed.compound:cpd00067, bigg.metabolite:h_, metanetx.chemical:MNXM1	bigg.metabolite:h, seed.compound:cpd00067, bigg.metabolite:h_, metanetx.chemical:MNXM1	bigg.metabolite:h, seed.compound:cpd00067, bigg.metabolite:h_, metanetx.chemical:MNXM1	Same
1147	h_e	H+	H	1	H	1	Clean	unconstrained Target & Adherence & bigg.metabolite:h, seed.compound:cpd00067, bigg.metabolite:h_, metanetx.chemical:MNXM1	bigg.metabolite:h, seed.compound:cpd00067, bigg.metabolite:h_, metanetx.chemical:MNXM1	bigg.metabolite:h, seed.compound:cpd00067, bigg.metabolite:h_, metanetx.chemical:MNXM1	Same
1148	h_p	H+	H	1	H	1	Clean	unconstrained Target & Adherence & bigg.metabolite:h, seed.compound:cpd00067, bigg.metabolite:h_, metanetx.chemical:MNXM1	bigg.metabolite:h, seed.compound:cpd00067, bigg.metabolite:h_, metanetx.chemical:MNXM1	bigg.metabolite:h, seed.compound:cpd00067, bigg.metabolite:h_, metanetx.chemical:MNXM1	Same
1149	hcys__L_c	L-Homocysteine	C4H9NO2S	0	C4H9NO2S	0	Clean	unconstrained Target & Adherence & seed.compound:cpd00135, bigg.metabolite:hcys__L, seed.compound:cpd19034, metanetx.chemical:MNXM123	seed.compound:cpd00135, bigg.metabolite:hcys__L, seed.compound:cpd19034, metanetx.chemical:MNXM123	seed.compound:cpd00135, bigg.metabolite:hcys__L, seed.compound:cpd19034, metanetx.chemical:MNXM123	Same
1150	his__L_c	L-Histidine	C6H9N3O2	0	C6H9N3O2	0	Clean	unconstrained Target & Adherence & seed.compound:cpd00119, bigg.metabolite:his__L, metanetx.chemical:MNXM1107769, seed.compound:cpd00572	seed.compound:cpd00119, bigg.metabolite:his__L, metanetx.chemical:MNXM1107769, seed.compound:cpd00572	seed.compound:cpd00119, bigg.metabolite:his__L, metanetx.chemical:MNXM1107769, seed.compound:cpd00572	Same
1151	his__L_e	L-Histidine	C6H9N3O2	0	C6H9N3O2	0	Clean	unconstrained Target & Adherence & seed.compound:cpd00119, bigg.metabolite:his__L, metanetx.chemical:MNXM1107769, seed.compound:cpd00572	seed.compound:cpd00119, bigg.metabolite:his__L, metanetx.chemical:MNXM1107769, seed.compound:cpd00572	seed.compound:cpd00119, bigg.metabolite:his__L, metanetx.chemical:MNXM1107769, seed.compound:cpd00572	Same
1152	inost_c	Myo-Inositol	C6H12O6	0	C6H12O6	0	Clean	unconstrained Target & Adherence & bigg.metabolite:inost, seed.compound:cpd21131, metanetx.chemical:MNXM1105941, seed.compound:cpd00121	bigg.metabolite:inost, seed.compound:cpd21131, metanetx.chemical:MNXM1105941, seed.compound:cpd00121	bigg.metabolite:inost, seed.compound:cpd21131, metanetx.chemical:MNXM1105941, seed.compound:cpd00121	Same
1153	inost_e	Myo-Inositol	C6H12O6	0	C6H12O6	0	Clean	unconstrained Target & Adherence & bigg.metabolite:inost, seed.compound:cpd21131, metanetx.chemical:MNXM1105941, seed.compound:cpd00121	bigg.metabolite:inost, seed.compound:cpd21131, metanetx.chemical:MNXM1105941, seed.compound:cpd00121	bigg.metabolite:inost, seed.compound:cpd21131, metanetx.chemical:MNXM1105941, seed.compound:cpd00121	Same
1154	lcts_c	Lactose C12H22O11	C12H22O11	0	C12H22O11	0	Clean	unconstrained Target & Adherence & seed.compound:cpd01354, seed.compound:cpd00208, seed.compound:cpd03809, bigg.metabolite:lcts	seed.compound:cpd01354, seed.compound:cpd00208, seed.compound:cpd03809, bigg.metabolite:lcts	seed.compound:cpd01354, seed.compound:cpd00208, seed.compound:cpd03809, bigg.metabolite:lcts	Same
1155	lcts_e	Lactose C12H22O11	C12H22O11	0	C12H22O11	0	Clean	unconstrained Target & Adherence & seed.compound:cpd01354, seed.compound:cpd00208, seed.compound:cpd03809, bigg.metabolite:lcts	seed.compound:cpd01354, seed.compound:cpd00208, seed.compound:cpd03809, bigg.metabolite:lcts	seed.compound:cpd01354, seed.compound:cpd00208, seed.compound:cpd03809, bigg.metabolite:lcts	Same
1156	lcts_p	Lactose C12H22O11	C12H22O11	0	C12H22O11	0	Clean	unconstrained Target & Adherence & seed.compound:cpd01354, seed.compound:cpd00208, seed.compound:cpd03809, bigg.metabolite:lcts	seed.compound:cpd01354, seed.compound:cpd00208, seed.compound:cpd03809, bigg.metabolite:lcts	seed.compound:cpd01354, seed.compound:cpd00208, seed.compound:cpd03809, bigg.metabolite:lcts	Same
1157	leu__L_c	L-Leucine	C6H13NO2	0	C6H13NO2	0	Clean	unconstrained Target & Adherence & seed.compound:cpd00107, metanetx.chemical:MNXM1106761, seed.compound:cpd15143, bigg.metabolite:leu__L	seed.compound:cpd00107, metanetx.chemical:MNXM1106761, seed.compound:cpd15143, bigg.metabolite:leu__L	seed.compound:cpd00107, metanetx.chemical:MNXM1106761, seed.compound:cpd15143, bigg.metabolite:leu__L	Same
1158	leu__L_e	L-Leucine	C6H13NO2	0	C6H13NO2	0	Clean	unconstrained Target & Adherence & seed.compound:cpd00107, metanetx.chemical:MNXM1106761, seed.compound:cpd15143, bigg.metabolite:leu__L	seed.compound:cpd00107, metanetx.chemical:MNXM1106761, seed.compound:cpd15143, bigg.metabolite:leu__L	seed.compound:cpd00107, metanetx.chemical:MNXM1106761, seed.compound:cpd15143, bigg.metabolite:leu__L	Same
1159	leuleu_c	Leucylleucine	C12H24N2O3	0	C12H24N2O3	0	Clean	unconstrained Target & Adherence & bigg.metabolite:leuleu, seed.compound:cpd08189, metanetx.chemical:MNXM729832, metanetx.chemical:MNXM729833	bigg.metabolite:leuleu, seed.compound:cpd08189, metanetx.chemical:MNXM729832, metanetx.chemical:MNXM729833	bigg.metabolite:leuleu, seed.compound:cpd08189, metanetx.chemical:MNXM729832, metanetx.chemical:MNXM729833	Same
1160	leuleu_e	Leucylleucine	C12H24N2O3	0	C12H24N2O3	0	Clean	unconstrained Target & Adherence & bigg.metabolite:leuleu, seed.compound:cpd08189, metanetx.chemical:MNXM729832, metanetx.chemical:MNXM729833	bigg.metabolite:leuleu, seed.compound:cpd08189, metanetx.chemical:MNXM729832, metanetx.chemical:MNXM729833	bigg.metabolite:leuleu, seed.compound:cpd08189, metanetx.chemical:MNXM729832, metanetx.chemical:MNXM729833	Same
1161	leuleu_p	Leucylleucine	C12H24N2O3	0	C12H24N2O3	0	Clean	unconstrained Target & Adherence & bigg.metabolite:leuleu, seed.compound:cpd08189, metanetx.chemical:MNXM729832, metanetx.chemical:MNXM729833	bigg.metabolite:leuleu, seed.compound:cpd08189, metanetx.chemical:MNXM729832, metanetx.chemical:MNXM729833	bigg.metabolite:leuleu, seed.compound:cpd08189, metanetx.chemical:MNXM729832, metanetx.chemical:MNXM729833	Same
1162	lys__L_c	L-Lysine	C6H15N2O2	1	C6H15N2O2	1	Clean	unconstrained Target & Adherence & bigg.metabolite:lys__L, metanetx.chemical:MNXM1106164, seed.compound:cpd00039, seed.compound:cpd19182	bigg.metabolite:lys__L, metanetx.chemical:MNXM1106164, seed.compound:cpd00039, seed.compound:cpd19182	bigg.metabolite:lys__L, metanetx.chemical:MNXM1106164, seed.compound:cpd00039, seed.compound:cpd19182	Same
1163	lys__L_e	L-Lysine	C6H15N2O2	1	C6H15N2O2	1	Clean	unconstrained Target & Adherence & bigg.metabolite:lys__L, metanetx.chemical:MNXM1106164, seed.compound:cpd00039, seed.compound:cpd19182	bigg.metabolite:lys__L, metanetx.chemical:MNXM1106164, seed.compound:cpd00039, seed.compound:cpd19182	bigg.metabolite:lys__L, metanetx.chemical:MNXM1106164, seed.compound:cpd00039, seed.compound:cpd19182	Same
1164	lys__L_p	L-Lysine	C6H15N2O2	1	C6H15N2O2	1	Clean	unconstrained Target & Adherence & bigg.metabolite:lys__L, metanetx.chemical:MNXM1106164, seed.compound:cpd00039, seed.compound:cpd19182	bigg.metabolite:lys__L, metanetx.chemical:MNXM1106164, seed.compound:cpd00039, seed.compound:cpd19182	bigg.metabolite:lys__L, metanetx.chemical:MNXM1106164, seed.compound:cpd00039, seed.compound:cpd19182	Same
1165	malcoa_c	Malonyl CoA C24H33N7O19P3S	C24H33N7O19P3S	-5	C24H33N7O19P3S	-5	Clean	unconstrained Target & Adherence & bigg.metabolite:malcoa, seed.compound:cpd12270, metanetx.chemical:MNXM1106093, seed.compound:cpd00070	bigg.metabolite:malcoa, seed.compound:cpd12270, metanetx.chemical:MNXM1106093, seed.compound:cpd00070	bigg.metabolite:malcoa, seed.compound:cpd12270, metanetx.chemical:MNXM1106093, seed.compound:cpd00070	Same
1166	malt_c	Maltose C12H22O11	C12H22O11	0	C12H22O11	0	Clean	unconstrained Target & Adherence & seed.compound:cpd00179, bigg.metabolite:malt, seed.compound:cpd00665, metanetx.chemical:MNXM1106002	seed.compound:cpd00179, bigg.metabolite:malt, seed.compound:cpd00665, metanetx.chemical:MNXM1106002	seed.compound:cpd00179, bigg.metabolite:malt, seed.compound:cpd00665, metanetx.chemical:MNXM1106002	Same
1167	malt_e	Maltose C12H22O11	C12H22O11	0	C12H22O11	0	Clean	unconstrained Target & Adherence & seed.compound:cpd00179, bigg.metabolite:malt, seed.compound:cpd00665, metanetx.chemical:MNXM1106002	seed.compound:cpd00179, bigg.metabolite:malt, seed.compound:cpd00665, metanetx.chemical:MNXM1106002	seed.compound:cpd00179, bigg.metabolite:malt, seed.compound:cpd00665, metanetx.chemical:MNXM1106002	Same
1168	maltttr_c	Maltotetraose	C24H42O21	0	C24H42O21	0	Clean	unconstrained Target & Adherence & seed.compound:cpd01399, metanetx.chemical:MNXM738268, bigg.metabolite:maltttr, seed.compound:cpd01376	seed.compound:cpd01399, metanetx.chemical:MNXM738268, bigg.metabolite:maltttr, seed.compound:cpd01376	seed.compound:cpd01399, metanetx.chemical:MNXM738268, bigg.metabolite:maltttr, seed.compound:cpd01376	Same
1169	man_c	D-Mannose	C6H12O6	0	C6H12O6	0	Clean	unconstrained Target & Adherence & bigg.metabolite:man, seed.compound:cpd00138, metanetx.chemical:MNXM1105842, seed.compound:cpd27437	bigg.metabolite:man, seed.compound:cpd00138, metanetx.chemical:MNXM1105842, seed.compound:cpd27437	bigg.metabolite:man, seed.compound:cpd00138, metanetx.chemical:MNXM1105842, seed.compound:cpd27437	Same
1170	man_e	D-Mannose	C6H12O6	0	C6H12O6	0	Clean	unconstrained Target & Adherence & bigg.metabolite:man, seed.compound:cpd00138, metanetx.chemical:MNXM1105842, seed.compound:cpd27437	bigg.metabolite:man, seed.compound:cpd00138, metanetx.chemical:MNXM1105842, seed.compound:cpd27437	bigg.metabolite:man, seed.compound:cpd00138, metanetx.chemical:MNXM1105842, seed.compound:cpd27437	Same
1171	mmcoa__S_c	(S)-Methylmalonyl-CoA	C25H35N7O19P3S	-5	C25H35N7O19P3S	-5	Clean	unconstrained Target & Adherence & metanetx.chemical:MNXM1107905, seed.compound:cpd00519, bigg.metabolite:mmcoa__S, metanetx.chemical:MNXM1107904	metanetx.chemical:MNXM1107905, seed.compound:cpd00519, bigg.metabolite:mmcoa__S, metanetx.chemical:MNXM1107904	metanetx.chemical:MNXM1107905, seed.compound:cpd00519, bigg.metabolite:mmcoa__S, metanetx.chemical:MNXM1107904	Same
1172	orn_c	Ornithine	C5H13N2O2	1	C5H13N2O2	1	Clean	unconstrained Target & Adherence & seed.compound:cpd19016, bigg.metabolite:orn, metanetx.chemical:MNXM741175, seed.compound:cpd00064	seed.compound:cpd19016, bigg.metabolite:orn, metanetx.chemical:MNXM741175, seed.compound:cpd00064	seed.compound:cpd19016, bigg.metabolite:orn, metanetx.chemical:MNXM741175, seed.compound:cpd00064	Same
1173	orn_e	Ornithine	C5H13N2O2	1	C5H13N2O2	1	Clean	unconstrained Target & Adherence & seed.compound:cpd19016, bigg.metabolite:orn, metanetx.chemical:MNXM741175, seed.compound:cpd00064	seed.compound:cpd19016, bigg.metabolite:orn, metanetx.chemical:MNXM741175, seed.compound:cpd00064	seed.compound:cpd19016, bigg.metabolite:orn, metanetx.chemical:MNXM741175, seed.compound:cpd00064	Same
1174	orn_p	Ornithine	C5H13N2O2	1	C5H13N2O2	1	Clean	unconstrained Target & Adherence & seed.compound:cpd19016, bigg.metabolite:orn, metanetx.chemical:MNXM741175, seed.compound:cpd00064	seed.compound:cpd19016, bigg.metabolite:orn, metanetx.chemical:MNXM741175, seed.compound:cpd00064	seed.compound:cpd19016, bigg.metabolite:orn, metanetx.chemical:MNXM741175, seed.compound:cpd00064	Same
1175	pe160_c	Phosphatidylethanolamine (dihexadecanoyl, n-C16:0)	C37H74NO8P	0	C37H74NO8P	0	Clean	unconstrained Target & Adherence & metanetx.chemical:MNXM32178, seed.compound:cpd23597, seed.compound:cpd29054, seed.compound:cpd15531	metanetx.chemical:MNXM32178, seed.compound:cpd23597, seed.compound:cpd29054, seed.compound:cpd15531	metanetx.chemical:MNXM32178, seed.compound:cpd23597, seed.compound:cpd29054, seed.compound:cpd15531	Same
1176	pe160_p	Phosphatidylethanolamine (dihexadecanoyl, n-C16:0)	C37H74NO8P	0	C37H74NO8P	0	Clean	unconstrained Target & Adherence & metanetx.chemical:MNXM32178, seed.compound:cpd23597, seed.compound:cpd29054, seed.compound:cpd15531	metanetx.chemical:MNXM32178, seed.compound:cpd23597, seed.compound:cpd29054, seed.compound:cpd15531	metanetx.chemical:MNXM32178, seed.compound:cpd23597, seed.compound:cpd29054, seed.compound:cpd15531	Same
1177	ppcoa_c	Propanoyl-CoA	C24H36N7O17P3S	-4	C24H36N7O17P3S	-4	Clean	unconstrained Target & Adherence & metanetx.chemical:MNXM1106156, bigg.metabolite:ppcoa, seed.compound:cpd12196, seed.compound:cpd00086	metanetx.chemical:MNXM1106156, bigg.metabolite:ppcoa, seed.compound:cpd12196, seed.compound:cpd00086	metanetx.chemical:MNXM1106156, bigg.metabolite:ppcoa, seed.compound:cpd12196, seed.compound:cpd00086	Same
1178	pro__L_c	L-Proline	C5H9NO2	0	C5H9NO2	0	Clean	unconstrained Target & Adherence & metanetx.chemical:MNXM114, seed.compound:cpd00129, bigg.metabolite:pro__L, seed.compound:cpd15140	metanetx.chemical:MNXM114, seed.compound:cpd00129, bigg.metabolite:pro__L, seed.compound:cpd15140	metanetx.chemical:MNXM114, seed.compound:cpd00129, bigg.metabolite:pro__L, seed.compound:cpd15140	Same
1179	pro__L_e	L-Proline	C5H9NO2	0	C5H9NO2	0	Clean	unconstrained Target & Adherence & metanetx.chemical:MNXM114, seed.compound:cpd00129, bigg.metabolite:pro__L, seed.compound:cpd15140	metanetx.chemical:MNXM114, seed.compound:cpd00129, bigg.metabolite:pro__L, seed.compound:cpd15140	metanetx.chemical:MNXM114, seed.compound:cpd00129, bigg.metabolite:pro__L, seed.compound:cpd15140	Same
1180	pro__L_p	L-Proline	C5H9NO2	0	C5H9NO2	0	Clean	unconstrained Target & Adherence & metanetx.chemical:MNXM114, seed.compound:cpd00129, bigg.metabolite:pro__L, seed.compound:cpd15140	metanetx.chemical:MNXM114, seed.compound:cpd00129, bigg.metabolite:pro__L, seed.compound:cpd15140	metanetx.chemical:MNXM114, seed.compound:cpd00129, bigg.metabolite:pro__L, seed.compound:cpd15140	Same
1181	ptrc_c	Putrescine	C4H14N2	2	C4H14N2	2	Clean	unconstrained Target & Adherence & seed.compound:cpd12215, seed.compound:cpd00118, bigg.metabolite:ptrc, metanetx.chemical:MNXM118	seed.compound:cpd12215, seed.compound:cpd00118, bigg.metabolite:ptrc, metanetx.chemical:MNXM118	seed.compound:cpd12215, seed.compound:cpd00118, bigg.metabolite:ptrc, metanetx.chemical:MNXM118	Same
1182	ptrc_e	Putrescine	C4H14N2	2	C4H14N2	2	Clean	unconstrained Target & Adherence & seed.compound:cpd12215, seed.compound:cpd00118, bigg.metabolite:ptrc, metanetx.chemical:MNXM118	seed.compound:cpd12215, seed.compound:cpd00118, bigg.metabolite:ptrc, metanetx.chemical:MNXM118	seed.compound:cpd12215, seed.compound:cpd00118, bigg.metabolite:ptrc, metanetx.chemical:MNXM118	Same
1183	ptrc_p	Putrescine	C4H14N2	2	C4H14N2	2	Clean	unconstrained Target & Adherence & seed.compound:cpd12215, seed.compound:cpd00118, bigg.metabolite:ptrc, metanetx.chemical:MNXM118	seed.compound:cpd12215, seed.compound:cpd00118, bigg.metabolite:ptrc, metanetx.chemical:MNXM118	seed.compound:cpd12215, seed.compound:cpd00118, bigg.metabolite:ptrc, metanetx.chemical:MNXM118	Same
1184	rib__D_c	D-Ribose	C5H10O5	0	C5H10O5	0	Clean	unconstrained Target & Adherence & metanetx.chemical:MNXM732916, metanetx.chemical:MNXM1108051, bigg.metabolite:rib__D, seed.compound:cpd00105	metanetx.chemical:MNXM732916, metanetx.chemical:MNXM1108051, bigg.metabolite:rib__D, seed.compound:cpd00105	metanetx.chemical:MNXM732916, metanetx.chemical:MNXM1108051, bigg.metabolite:rib__D, seed.compound:cpd00105	Same
1185	rib__D_e	D-Ribose	C5H10O5	0	C5H10O5	0	Clean	unconstrained Target & Adherence & metanetx.chemical:MNXM732916, metanetx.chemical:MNXM1108051, bigg.metabolite:rib__D, seed.compound:cpd00105	metanetx.chemical:MNXM732916, metanetx.chemical:MNXM1108051, bigg.metabolite:rib__D, seed.compound:cpd00105	metanetx.chemical:MNXM732916, metanetx.chemical:MNXM1108051, bigg.metabolite:rib__D, seed.compound:cpd00105	Same
1186	rib__D_p	D-Ribose	C5H10O5	0	C5H10O5	0	Clean	unconstrained Target & Adherence & metanetx.chemical:MNXM732916, metanetx.chemical:MNXM1108051, bigg.metabolite:rib__D, seed.compound:cpd00105	metanetx.chemical:MNXM732916, metanetx.chemical:MNXM1108051, bigg.metabolite:rib__D, seed.compound:cpd00105	metanetx.chemical:MNXM732916, metanetx.chemical:MNXM1108051, bigg.metabolite:rib__D, seed.compound:cpd00105	Same
1187	suc6p_c	Sucrose 6-phosphate	C12H21O14P	-2	C12H21O14P	-2	Clean	unconstrained Target & Adherence & metanetx.chemical:MNXM725920, metanetx.chemical:MNXM725918, seed.compound:cpd01693, seed.compound:cpd19187	metanetx.chemical:MNXM725920, metanetx.chemical:MNXM725918, seed.compound:cpd01693, seed.compound:cpd19187	metanetx.chemical:MNXM725920, metanetx.chemical:MNXM725918, seed.compound:cpd01693, seed.compound:cpd19187	Same
1188	tyr__L_c	L-Tyrosine	C9H11NO3	0	C9H11NO3	0	Clean	unconstrained Target & Adherence & bigg.metabolite:tyr__L, seed.compound:cpd00069, metanetx.chemical:MNXM76, seed.compound:cpd30745	bigg.metabolite:tyr__L, seed.compound:cpd00069, metanetx.chemical:MNXM76, seed.compound:cpd30745	bigg.metabolite:tyr__L, seed.compound:cpd00069, metanetx.chemical:MNXM76, seed.compound:cpd30745	Same
1189	tyr__L_e	L-Tyrosine	C9H11NO3	0	C9H11NO3	0	Clean	unconstrained Target & Adherence & bigg.metabolite:tyr__L, seed.compound:cpd00069, metanetx.chemical:MNXM76, seed.compound:cpd30745	bigg.metabolite:tyr__L, seed.compound:cpd00069, metanetx.chemical:MNXM76, seed.compound:cpd30745	bigg.metabolite:tyr__L, seed.compound:cpd00069, metanetx.chemical:MNXM76, seed.compound:cpd30745	Same
1190	val__L_c	L-Valine	C5H11NO2	0	C5H11NO2	0	Clean	unconstrained Target & Adherence & bigg.metabolite:val__L, metanetx.chemical:MNXM199, seed.compound:cpd15141, seed.compound:cpd00156	bigg.metabolite:val__L, metanetx.chemical:MNXM199, seed.compound:cpd15141, seed.compound:cpd00156	bigg.metabolite:val__L, metanetx.chemical:MNXM199, seed.compound:cpd15141, seed.compound:cpd00156	Same
1191	val__L_e	L-Valine	C5H11NO2	0	C5H11NO2	0	Clean	unconstrained Target & Adherence & bigg.metabolite:val__L, metanetx.chemical:MNXM199, seed.compound:cpd15141, seed.compound:cpd00156	bigg.metabolite:val__L, metanetx.chemical:MNXM199, seed.compound:cpd15141, seed.compound:cpd00156	bigg.metabolite:val__L, metanetx.chemical:MNXM199, seed.compound:cpd15141, seed.compound:cpd00156	Same
1192	4hpro_LT_c	Trans 4 Hydroxy L proline C5H9NO3	C5H9NO3	0	C5H9NO3	0	Clean	unconstrained Target & Adherence & seed.compound:cpd00851, seed.compound:cpd02291, seed.compound:cpd29317, bigg.metabolite:4hpro_LT, metanetx.chemical:MNXM736065	seed.compound:cpd00851, seed.compound:cpd02291, seed.compound:cpd29317, bigg.metabolite:4hpro_LT, metanetx.chemical:MNXM736065	seed.compound:cpd00851, seed.compound:cpd02291, seed.compound:cpd29317, bigg.metabolite:4hpro_LT, metanetx.chemical:MNXM736065	Same
1193	acgam1p_c	N-Acetyl-D-glucosamine 1-phosphate	C8H14NO9P	-2	C8H14NO9P	-2	Clean	unconstrained Target & Adherence & metanetx.chemical:MNXM1105798, seed.compound:cpd02611, metanetx.chemical:MNXM1105799, bigg.metabolite:acgam1p, metanetx.chemical:MNXM729920	metanetx.chemical:MNXM1105798, seed.compound:cpd02611, metanetx.chemical:MNXM1105799, bigg.metabolite:acgam1p, metanetx.chemical:MNXM729920	metanetx.chemical:MNXM1105798, seed.compound:cpd02611, metanetx.chemical:MNXM1105799, bigg.metabolite:acgam1p, metanetx.chemical:MNXM729920	Same
1194	acgam_e	N-Acetyl-D-glucosamine	C8H15NO6	0	C8H15NO6	0	Clean	unconstrained Target & Adherence & seed.compound:cpd27608, seed.compound:cpd00122, bigg.metabolite:acgam, metanetx.chemical:MNXM1105933, metanetx.chemical:MNXM1105935	seed.compound:cpd27608, seed.compound:cpd00122, bigg.metabolite:acgam, metanetx.chemical:MNXM1105933, metanetx.chemical:MNXM1105935	seed.compound:cpd27608, seed.compound:cpd00122, bigg.metabolite:acgam, metanetx.chemical:MNXM1105933, metanetx.chemical:MNXM1105935	Same
1195	acmana_c	N-Acetyl-D-mannosamine	C8H15NO6	0	C8H15NO6	0	Clean	unconstrained Target & Adherence & bigg.metabolite:acmana, metanetx.chemical:MNXM731435, seed.compound:cpd00492, metanetx.chemical:MNXM1105881, metanetx.chemical:MNXM731439	bigg.metabolite:acmana, metanetx.chemical:MNXM731435, seed.compound:cpd00492, metanetx.chemical:MNXM1105881, metanetx.chemical:MNXM731439	bigg.metabolite:acmana, metanetx.chemical:MNXM731435, seed.compound:cpd00492, metanetx.chemical:MNXM1105881, metanetx.chemical:MNXM731439	Same
1196	asn__L_c	L-Asparagine	C4H8N2O3	0	C4H8N2O3	0	Clean	unconstrained Target & Adherence & seed.compound:cpd15142, seed.compound:cpd00132, metanetx.chemical:MNXM1107821, metanetx.chemical:MNXM1107820, bigg.metabolite:asn__L	seed.compound:cpd15142, seed.compound:cpd00132, metanetx.chemical:MNXM1107821, metanetx.chemical:MNXM1107820, bigg.metabolite:asn__L	seed.compound:cpd15142, seed.compound:cpd00132, metanetx.chemical:MNXM1107821, metanetx.chemical:MNXM1107820, bigg.metabolite:asn__L	Same
1197	asn__L_e	L-Asparagine	C4H8N2O3	0	C4H8N2O3	0	Clean	unconstrained Target & Adherence & seed.compound:cpd15142, seed.compound:cpd00132, metanetx.chemical:MNXM1107821, metanetx.chemical:MNXM1107820, bigg.metabolite:asn__L	seed.compound:cpd15142, seed.compound:cpd00132, metanetx.chemical:MNXM1107821, metanetx.chemical:MNXM1107820, bigg.metabolite:asn__L	seed.compound:cpd15142, seed.compound:cpd00132, metanetx.chemical:MNXM1107821, metanetx.chemical:MNXM1107820, bigg.metabolite:asn__L	Same
1198	asn__L_p	L-Asparagine	C4H8N2O3	0	C4H8N2O3	0	Clean	unconstrained Target & Adherence & seed.compound:cpd15142, seed.compound:cpd00132, metanetx.chemical:MNXM1107821, metanetx.chemical:MNXM1107820, bigg.metabolite:asn__L	seed.compound:cpd15142, seed.compound:cpd00132, metanetx.chemical:MNXM1107821, metanetx.chemical:MNXM1107820, bigg.metabolite:asn__L	seed.compound:cpd15142, seed.compound:cpd00132, metanetx.chemical:MNXM1107821, metanetx.chemical:MNXM1107820, bigg.metabolite:asn__L	Same
1199	g1p_c	D-Glucose 1-phosphate	C6H11O9P	-2	C6H11O9P	-2	Clean	unconstrained Target & Adherence & seed.compound:cpd00089, metanetx.chemical:MNXM1106066, bigg.metabolite:g1p, metanetx.chemical:MNXM1106065, metanetx.chemical:MNXM1106068	seed.compound:cpd00089, metanetx.chemical:MNXM1106066, bigg.metabolite:g1p, metanetx.chemical:MNXM1106065, metanetx.chemical:MNXM1106068	seed.compound:cpd00089, metanetx.chemical:MNXM1106066, bigg.metabolite:g1p, metanetx.chemical:MNXM1106065, metanetx.chemical:MNXM1106068	Same
1200	gal1p_c	Alpha-D-Galactose 1-phosphate	C6H11O9P	-2	C6H11O9P	-2	Clean	unconstrained Target & Adherence & seed.compound:cpd19025, bigg.metabolite:gal1p, metanetx.chemical:MNXM1106067, metanetx.chemical:MNXM1106068, seed.compound:cpd00348	seed.compound:cpd19025, bigg.metabolite:gal1p, metanetx.chemical:MNXM1106067, metanetx.chemical:MNXM1106068, seed.compound:cpd00348	seed.compound:cpd19025, bigg.metabolite:gal1p, metanetx.chemical:MNXM1106067, metanetx.chemical:MNXM1106068, seed.compound:cpd00348	Same
1201	met__L_c	L-Methionine	C5H11NO2S	0	C5H11NO2S	0	Clean	unconstrained Target & Adherence & metanetx.chemical:MNXM738803, seed.compound:cpd30746, metanetx.chemical:MNXM738804, seed.compound:cpd00060, bigg.metabolite:met__L	metanetx.chemical:MNXM738803, seed.compound:cpd30746, metanetx.chemical:MNXM738804, seed.compound:cpd00060, bigg.metabolite:met__L	metanetx.chemical:MNXM738803, seed.compound:cpd30746, metanetx.chemical:MNXM738804, seed.compound:cpd00060, bigg.metabolite:met__L	Same
1202	met__L_e	L-Methionine	C5H11NO2S	0	C5H11NO2S	0	Clean	unconstrained Target & Adherence & metanetx.chemical:MNXM738803, seed.compound:cpd30746, metanetx.chemical:MNXM738804, seed.compound:cpd00060, bigg.metabolite:met__L	metanetx.chemical:MNXM738803, seed.compound:cpd30746, metanetx.chemical:MNXM738804, seed.compound:cpd00060, bigg.metabolite:met__L	metanetx.chemical:MNXM738803, seed.compound:cpd30746, metanetx.chemical:MNXM738804, seed.compound:cpd00060, bigg.metabolite:met__L	Same
1203	met__L_p	L-Methionine	C5H11NO2S	0	C5H11NO2S	0	Clean	unconstrained Target & Adherence & metanetx.chemical:MNXM738803, seed.compound:cpd30746, metanetx.chemical:MNXM738804, seed.compound:cpd00060, bigg.metabolite:met__L	metanetx.chemical:MNXM738803, seed.compound:cpd30746, metanetx.chemical:MNXM738804, seed.compound:cpd00060, bigg.metabolite:met__L	metanetx.chemical:MNXM738803, seed.compound:cpd30746, metanetx.chemical:MNXM738804, seed.compound:cpd00060, bigg.metabolite:met__L	Same
1204	metsox_S__L_c	L-Methionine Sulfoxide	C5H11NO3S	0	C5H11NO3S	0	Clean	unconstrained Target & Adherence & metanetx.chemical:MNXM1106045, metanetx.chemical:MNXM1106044, seed.compound:cpd01914, seed.compound:cpd29319, seed.compound:cpd15498	metanetx.chemical:MNXM1106045, metanetx.chemical:MNXM1106044, seed.compound:cpd01914, seed.compound:cpd29319, seed.compound:cpd15498	metanetx.chemical:MNXM1106045, metanetx.chemical:MNXM1106044, seed.compound:cpd01914, seed.compound:cpd29319, seed.compound:cpd15498	Same
1205	metsox_S__L_e	L-Methionine Sulfoxide	C5H11NO3S	0	C5H11NO3S	0	Clean	unconstrained Target & Adherence & metanetx.chemical:MNXM1106045, metanetx.chemical:MNXM1106044, seed.compound:cpd01914, seed.compound:cpd29319, seed.compound:cpd15498	metanetx.chemical:MNXM1106045, metanetx.chemical:MNXM1106044, seed.compound:cpd01914, seed.compound:cpd29319, seed.compound:cpd15498	metanetx.chemical:MNXM1106045, metanetx.chemical:MNXM1106044, seed.compound:cpd01914, seed.compound:cpd29319, seed.compound:cpd15498	Same
1206	phe__L_c	L-Phenylalanine	C9H11NO2	0	C9H11NO2	0	Clean	unconstrained Target & Adherence & metanetx.chemical:MNXM741663, metanetx.chemical:MNXM741664, seed.compound:cpd00066, bigg.metabolite:phe__L, seed.compound:cpd01400	metanetx.chemical:MNXM741663, metanetx.chemical:MNXM741664, seed.compound:cpd00066, bigg.metabolite:phe__L, seed.compound:cpd01400	metanetx.chemical:MNXM741663, metanetx.chemical:MNXM741664, seed.compound:cpd00066, bigg.metabolite:phe__L, seed.compound:cpd01400	Same
1207	phe__L_e	L-Phenylalanine	C9H11NO2	0	C9H11NO2	0	Clean	unconstrained Target & Adherence & metanetx.chemical:MNXM741663, metanetx.chemical:MNXM741664, seed.compound:cpd00066, bigg.metabolite:phe__L, seed.compound:cpd01400	metanetx.chemical:MNXM741663, metanetx.chemical:MNXM741664, seed.compound:cpd00066, bigg.metabolite:phe__L, seed.compound:cpd01400	metanetx.chemical:MNXM741663, metanetx.chemical:MNXM741664, seed.compound:cpd00066, bigg.metabolite:phe__L, seed.compound:cpd01400	Same
1208	3hbcoa_c	(S)-3-Hydroxybutanoyl-CoA	C25H38N7O18P3S	-4	C25H38N7O18P3S	-4	Clean	unconstrained Target & Adherence & metanetx.chemical:MNXM1105913, bigg.metabolite:3hbcoa__R, metanetx.chemical:MNXM1105912, metanetx.chemical:MNXM162788, seed.compound:cpd00842, bigg.metabolite:3hbcoa	metanetx.chemical:MNXM1105913, bigg.metabolite:3hbcoa__R, metanetx.chemical:MNXM1105912, metanetx.chemical:MNXM162788, seed.compound:cpd00842, bigg.metabolite:3hbcoa	metanetx.chemical:MNXM1105913, bigg.metabolite:3hbcoa__R, metanetx.chemical:MNXM1105912, metanetx.chemical:MNXM162788, seed.compound:cpd00842, bigg.metabolite:3hbcoa	Same
1209	fru_c	D-Fructose	C6H12O6	0	C6H12O6	0	Clean	unconstrained Target & Adherence & metanetx.chemical:MNXM729611, seed.compound:cpd00082, bigg.metabolite:fru, metanetx.chemical:MNXM729613, seed.compound:cpd19015, seed.compound:cpd27040	metanetx.chemical:MNXM729611, seed.compound:cpd00082, bigg.metabolite:fru, metanetx.chemical:MNXM729613, seed.compound:cpd19015, seed.compound:cpd27040	metanetx.chemical:MNXM729611, seed.compound:cpd00082, bigg.metabolite:fru, metanetx.chemical:MNXM729613, seed.compound:cpd19015, seed.compound:cpd27040	Same
1210	fru_e	D-Fructose	C6H12O6	0	C6H12O6	0	Clean	unconstrained Target & Adherence & metanetx.chemical:MNXM729611, seed.compound:cpd00082, bigg.metabolite:fru, metanetx.chemical:MNXM729613, seed.compound:cpd19015, seed.compound:cpd27040	metanetx.chemical:MNXM729611, seed.compound:cpd00082, bigg.metabolite:fru, metanetx.chemical:MNXM729613, seed.compound:cpd19015, seed.compound:cpd27040	metanetx.chemical:MNXM729611, seed.compound:cpd00082, bigg.metabolite:fru, metanetx.chemical:MNXM729613, seed.compound:cpd19015, seed.compound:cpd27040	Same
1211	fru_p	D-Fructose	C6H12O6	0	C6H12O6	0	Clean	unconstrained Target & Adherence & metanetx.chemical:MNXM729611, seed.compound:cpd00082, bigg.metabolite:fru, metanetx.chemical:MNXM729613, seed.compound:cpd19015, seed.compound:cpd27040	metanetx.chemical:MNXM729611, seed.compound:cpd00082, bigg.metabolite:fru, metanetx.chemical:MNXM729613, seed.compound:cpd19015, seed.compound:cpd27040	metanetx.chemical:MNXM729611, seed.compound:cpd00082, bigg.metabolite:fru, metanetx.chemical:MNXM729613, seed.compound:cpd19015, seed.compound:cpd27040	Same
1212	gal_c	D-Galactose	C6H12O6	0	C6H12O6	0	Clean	unconstrained Target & Adherence & seed.compound:cpd00108, seed.compound:cpd00724, metanetx.chemical:MNXM735265, metanetx.chemical:MNXM1108175, bigg.metabolite:gal, metanetx.chemical:MNXM1108176	seed.compound:cpd00108, seed.compound:cpd00724, metanetx.chemical:MNXM735265, metanetx.chemical:MNXM1108175, bigg.metabolite:gal, metanetx.chemical:MNXM1108176	seed.compound:cpd00108, seed.compound:cpd00724, metanetx.chemical:MNXM735265, metanetx.chemical:MNXM1108175, bigg.metabolite:gal, metanetx.chemical:MNXM1108176	Same
1213	gal_p	D-Galactose	C6H12O6	0	C6H12O6	0	Clean	unconstrained Target & Adherence & seed.compound:cpd00108, seed.compound:cpd00724, metanetx.chemical:MNXM735265, metanetx.chemical:MNXM1108175, bigg.metabolite:gal, metanetx.chemical:MNXM1108176	seed.compound:cpd00108, seed.compound:cpd00724, metanetx.chemical:MNXM735265, metanetx.chemical:MNXM1108175, bigg.metabolite:gal, metanetx.chemical:MNXM1108176	seed.compound:cpd00108, seed.compound:cpd00724, metanetx.chemical:MNXM735265, metanetx.chemical:MNXM1108175, bigg.metabolite:gal, metanetx.chemical:MNXM1108176	Same
1214	glu__L_c	L-Glutamate	C5H8NO4	-1	C5H8NO4	-1	Clean	unconstrained Target & Adherence & seed.compound:cpd00023, metanetx.chemical:MNXM741173, seed.compound:cpd19002, bigg.metabolite:glu__L, metanetx.chemical:MNXM741172, seed.compound:cpd27177	seed.compound:cpd00023, metanetx.chemical:MNXM741173, seed.compound:cpd19002, bigg.metabolite:glu__L, metanetx.chemical:MNXM741172, seed.compound:cpd27177	seed.compound:cpd00023, metanetx.chemical:MNXM741173, seed.compound:cpd19002, bigg.metabolite:glu__L, metanetx.chemical:MNXM741172, seed.compound:cpd27177	Same
1215	glu__L_e	L-Glutamate	C5H8NO4	-1	C5H8NO4	-1	Clean	unconstrained Target & Adherence & seed.compound:cpd00023, metanetx.chemical:MNXM741173, seed.compound:cpd19002, bigg.metabolite:glu__L, metanetx.chemical:MNXM741172, seed.compound:cpd27177	seed.compound:cpd00023, metanetx.chemical:MNXM741173, seed.compound:cpd19002, bigg.metabolite:glu__L, metanetx.chemical:MNXM741172, seed.compound:cpd27177	seed.compound:cpd00023, metanetx.chemical:MNXM741173, seed.compound:cpd19002, bigg.metabolite:glu__L, metanetx.chemical:MNXM741172, seed.compound:cpd27177	Same
1216	glu__L_p	L-Glutamate	C5H8NO4	-1	C5H8NO4	-1	Clean	unconstrained Target & Adherence & seed.compound:cpd00023, metanetx.chemical:MNXM741173, seed.compound:cpd19002, bigg.metabolite:glu__L, metanetx.chemical:MNXM741172, seed.compound:cpd27177	seed.compound:cpd00023, metanetx.chemical:MNXM741173, seed.compound:cpd19002, bigg.metabolite:glu__L, metanetx.chemical:MNXM741172, seed.compound:cpd27177	seed.compound:cpd00023, metanetx.chemical:MNXM741173, seed.compound:cpd19002, bigg.metabolite:glu__L, metanetx.chemical:MNXM741172, seed.compound:cpd27177	Same
1217	ser__L_c	L-Serine	C3H7NO3	0	C3H7NO3	0	Clean	unconstrained Target & Adherence & seed.compound:cpd00054, bigg.metabolite:ser__L, seed.compound:cpd28171, metanetx.chemical:MNXM737787, metanetx.chemical:MNXM737786, seed.compound:cpd30743	seed.compound:cpd00054, bigg.metabolite:ser__L, seed.compound:cpd28171, metanetx.chemical:MNXM737787, metanetx.chemical:MNXM737786, seed.compound:cpd30743	seed.compound:cpd00054, bigg.metabolite:ser__L, seed.compound:cpd28171, metanetx.chemical:MNXM737787, metanetx.chemical:MNXM737786, seed.compound:cpd30743	Same
1218	ser__L_e	L-Serine	C3H7NO3	0	C3H7NO3	0	Clean	unconstrained Target & Adherence & seed.compound:cpd00054, bigg.metabolite:ser__L, seed.compound:cpd28171, metanetx.chemical:MNXM737787, metanetx.chemical:MNXM737786, seed.compound:cpd30743	seed.compound:cpd00054, bigg.metabolite:ser__L, seed.compound:cpd28171, metanetx.chemical:MNXM737787, metanetx.chemical:MNXM737786, seed.compound:cpd30743	seed.compound:cpd00054, bigg.metabolite:ser__L, seed.compound:cpd28171, metanetx.chemical:MNXM737787, metanetx.chemical:MNXM737786, seed.compound:cpd30743	Same
1219	ser__L_p	L-Serine	C3H7NO3	0	C3H7NO3	0	Clean	unconstrained Target & Adherence & seed.compound:cpd00054, bigg.metabolite:ser__L, seed.compound:cpd28171, metanetx.chemical:MNXM737787, metanetx.chemical:MNXM737786, seed.compound:cpd30743	seed.compound:cpd00054, bigg.metabolite:ser__L, seed.compound:cpd28171, metanetx.chemical:MNXM737787, metanetx.chemical:MNXM737786, seed.compound:cpd30743	seed.compound:cpd00054, bigg.metabolite:ser__L, seed.compound:cpd28171, metanetx.chemical:MNXM737787, metanetx.chemical:MNXM737786, seed.compound:cpd30743	Same
1220	cdpc19c19g_c	Cdp diacylglycerol (C19:0, C19:0)	C50H91N3O15P2	-2	C50H91N3O15P2	0	Clean	seed.compound:cpd15936	seed.compound:cpd15936		Diff
1221	fmcbtt_c	Iron(II) mycobactin T	C43FeH71N5O10	4	C43FeH71N5O10	0	Clean	seed.compound:cpd15953	seed.compound:cpd15953		Diff
1222	3c7ms2ohpta_c	3-carboxy-7-(methylsulfanyl)-2-oxoheptanoate	C9H12O5S	-2	C9H12O5S	0	Clean	metanetx.chemical:MNXM164246	metanetx.chemical:MNXM164246		Diff
1223	8oxgtp_c	8-oxo-GTP	C10H12N5O15P3	-4	C10H12N5O15P3	0	Clean	seed.compound:cpd23375	seed.compound:cpd23375		Diff
1224	12dnadp_c	1,2-dihydro-β-NADP	C21H26N7O17P3	-4	C21H26N7O17P3	0	Clean	metanetx.chemical:MNXM162728	metanetx.chemical:MNXM162728		Diff
1225	carbmesul2onn_c	3-carboxy-9-(methylsulfanyl)-2-oxononanoate	C11H16O5S	-2	C11H16O5S	0	Clean	metanetx.chemical:MNXM164248	metanetx.chemical:MNXM164248		Diff
1226	thrcbad_c	(L-threonylcarbamoyl)adenylate	C15H19N6O11P	-2	C15H19N6O11P	0	Clean	metanetx.chemical:MNXM145767	metanetx.chemical:MNXM145767		Diff
1227	udpacmalaglulys_c	UDP-N-acetyl-α-D-muramoyl-L-alanyl-γ-D-glutamyl-L-lysine	C34H52N7O24P2	-3	C34H52N7O24P2	0	Clean	seed.compound:cpd03490	seed.compound:cpd03490		Diff
1228	cansuc_c	canavaninosuccinate	C9H15N4O7	-1	C9H15N4O7	0	Clean	seed.compound:cpd22505	seed.compound:cpd22505		Diff
1229	mococo_c	MoO2-molybdopterin cofactor	C10H10MoN5O8PS2	-2	C10H10MoN5O8PS2	0	Clean	seed.compound:cpd19503	seed.compound:cpd19503		Diff
1230	hydoxdATP_c	2-hydroxy-dATP	C10H12N5O13P3	-4	C10H12N5O13P3	0	Clean	metanetx.chemical:MNXM9835	metanetx.chemical:MNXM9835		Diff
1231	sulgluth_c	S-sulfanylglutathione	C10H16N3O6S2	-1	C10H16N3O6S2	0	Clean	metanetx.chemical:MNXM2032, seed.compound:cpd17456	metanetx.chemical:MNXM2032, seed.compound:cpd17456		Diff
1232	decdep2u_c	trans,octacis-decaprenylphospho-β-D-erythro-pentofuranosid-2-ulose	C55H88O8P	-1	C55H88O8P	0	Clean	metanetx.chemical:MNXM11306, seed.compound:cpd23207	metanetx.chemical:MNXM11306, seed.compound:cpd23207		Diff
1233	2ovac_c	2-oxovalerate	C5H7O3	-1	C5H7O3	0	Clean	seed.compound:cpd03737, metanetx.chemical:MNXM4302	seed.compound:cpd03737, metanetx.chemical:MNXM4302		Diff
1234	3mb2coa_c	3-Methylbut-2-enoyl-CoA	C26H38N7O17P3S	-4	C26H38N7O17P3S	0	Clean	seed.compound:cpd01966, bigg.metabolite:3mb2coa	seed.compound:cpd01966, bigg.metabolite:3mb2coa		Diff
1235	3mgcoa_c	3-Methylglutaconyl-CoA	C27H37N7O19P3S	-5	C27H37N7O19P3S	0	Clean	bigg.metabolite:3mgcoa, seed.compound:cpd02068	bigg.metabolite:3mgcoa, seed.compound:cpd02068		Diff
1236	mi2p__D_c	1D-myo-inositol 2-monophosphate	C6H11O9P	-2	C6H11O9P	0	Clean	seed.compound:cpd24655, metanetx.chemical:MNXM8031	seed.compound:cpd24655, metanetx.chemical:MNXM8031		Diff
1237	mocoadp_c	molybdopterin adenine dinucleotide	C20H23N10O12P2S2	-3	C20H23N10O12P2S2	0	Clean	metanetx.chemical:MNXM3054, seed.compound:cpd21090	metanetx.chemical:MNXM3054, seed.compound:cpd21090		Diff
1238	dcapdrib5p_c	trans,octacis-decaprenylphospho-β-D-ribofuranose 5-phosphate	C55H89O11P2	-3	C55H89O11P2	0	Clean	seed.compound:cpd15947, metanetx.chemical:MNXM11307	seed.compound:cpd15947, metanetx.chemical:MNXM11307		Diff
1239	5oxpro_c	5-Oxoproline	C5H6NO3	-1	C5H6NO3	0	Clean	bigg.metabolite:5oxpro, metanetx.chemical:MNXM722719, seed.compound:cpd01293	bigg.metabolite:5oxpro, metanetx.chemical:MNXM722719, seed.compound:cpd01293		Diff
1240	ppp9_c	Protoporphyrin	C34H32N4O4	-2	C34H32N4O4	0	Clean	metanetx.chemical:MNXM1108135, metanetx.chemical:MNXM1108136, seed.compound:cpd01476, bigg.metabolite:ppp9	metanetx.chemical:MNXM1108135, metanetx.chemical:MNXM1108136, seed.compound:cpd01476, bigg.metabolite:ppp9		Diff
1241	creat_c	Creatine cytosol	C4H9N3O2	0	C4H7N3O	0	Clean	bigg.metabolite:creat	bigg.metabolite:creat	seed.compound:cpd00585, metanetx.chemical:MNXM728946	Diff
1242	creat_e	Creatine cytosol	C4H9N3O2	0	C4H7N3O	0	Clean	bigg.metabolite:creat	bigg.metabolite:creat	seed.compound:cpd00585, metanetx.chemical:MNXM728946	Diff
1243	creat_p	Creatine cytosol	C4H9N3O2	0	C4H7N3O	0	Clean	bigg.metabolite:creat	bigg.metabolite:creat	seed.compound:cpd00585, metanetx.chemical:MNXM728946	Diff
1244	mssg_c	Mycothiol (oxidized - dimer)	C34H58N4O24S	0	C34H58N4O24S2	0	Clean	seed.compound:cpd15999	seed.compound:cpd15999		Diff
1245	psd5p_c	Pseudouridine 5 phosphate C9H11N2O9P	C9H11N2O9P	-2	C9H13N2O9P	-2	Clean	bigg.metabolite:psd5p	bigg.metabolite:psd5p		Diff
1246	7msh3mal_c	3-[(7'-methylsulfanyl)heptyl]malate	C12H22O5S	0	C12H21O5S	0	Clean	metanetx.chemical:MNXM5508	metanetx.chemical:MNXM5508		Diff
1247	7ms2ohpta_c	3-carboxy-8-(methylsulfanyl)-2-oxooctanoate	C8H14O3S	0	C8H12O3S	0	Clean	metanetx.chemical:MNXM3820	metanetx.chemical:MNXM3820		Diff
1248	deadextrin_c	acyl phosphate	C60H102O51	0	C6H10O5	0	Clean	seed.compound:cpd25936	seed.compound:cpd25936		Diff
1249	10meths2odc_c	10-(methylsulfanyl)-2-oxodecanoate	C11H20O3S	0	C11H19O3S	0	Clean	metanetx.chemical:MNXM5486	metanetx.chemical:MNXM5486		Diff
1250	trdcpp_c	all-trans-tridecaprenyl diphosphate	C65H106O7P2	-2	C65H105O7P2	-2	Clean	seed.compound:cpd25921	seed.compound:cpd25921		Diff
1251	2imbutan_c	2-iminobutanoate	C4H7NO2	0	C4H6NO2	0	Clean	metanetx.chemical:MNXM145836	metanetx.chemical:MNXM145836		Diff
1252	9ms2oxonn_c	9-(methylsulfanyl)-2-oxononanoate	C10H18O3S	0	C10H17O3S	0	Clean	metanetx.chemical:MNXM3822	metanetx.chemical:MNXM3822		Diff
1253	3msbmal_c	3-[(4'-methylsulfanyl)butyl]malate	C9H16O5S	0	C9H14O5S	0	Clean	metanetx.chemical:MNXM5505	metanetx.chemical:MNXM5505		Diff
1254	deacppdman_c	trans,octacis-decaprenylphospho-β-D-mannose	C56H93O9P	0	C56H92O9P	0	Clean	metanetx.chemical:MNXM44049	metanetx.chemical:MNXM44049		Diff
1255	14dh2napcoa_c	1,4-Dihydroxy-2-naphthoyl-CoA	C32H38N7O19P3S	-4	C32H42N7O19P3S	-4	Clean	seed.compound:cpd11217	seed.compound:cpd11217		Diff
1256	mcbtt_c	Mycobactin T	C47H77N5O10	0	C43H71N5O10	0	Clean	seed.compound:cpd15972, metanetx.chemical:MNXM62700	seed.compound:cpd15972, metanetx.chemical:MNXM62700		Diff
1257	dmmg7_c	demethylmenaquinol-7	C45H64O2	0	C45H61O2	0	Clean	metanetx.chemical:MNXM8528, seed.compound:cpd23249	metanetx.chemical:MNXM8528, seed.compound:cpd23249		Diff
1258	dmmql12_c	demethylmenaquinol-12	C70H104O2	0	C70H101O2	0	Clean	seed.compound:cpd23253, metanetx.chemical:MNXM8525	seed.compound:cpd23253, metanetx.chemical:MNXM8525		Diff
1259	dmmql13_c	Deoxyuridine	C75H112O2	0	C75H109O2	0	Clean	metanetx.chemical:MNXM8526, seed.compound:cpd23254	metanetx.chemical:MNXM8526, seed.compound:cpd23254		Diff
1260	dmmql9_c	demethylmenaquinol-9	C55H80O2	0	C55H77O2	0	Clean	seed.compound:cpd23250, metanetx.chemical:MNXM8529	seed.compound:cpd23250, metanetx.chemical:MNXM8529		Diff
1261	adextrin_c	α-limit dextrin	C156H262O131	0	C24H42O21	0	Clean	seed.compound:cpd26551, metanetx.chemical:MNXM8465	seed.compound:cpd26551, metanetx.chemical:MNXM8465		Diff
1262	mql9_c	menaquinol-9	C56H82O2	0	C56H79O2	0	Clean	seed.compound:cpd23256, metanetx.chemical:MNXM12234	seed.compound:cpd23256, metanetx.chemical:MNXM12234		Diff
1263	2abutnte_c	(2Z)-2-aminobut-2-enoate	C4H7NO2	0	C4H6NO2	0	Clean	seed.compound:cpd17424, metanetx.chemical:MNXM1454	seed.compound:cpd17424, metanetx.chemical:MNXM1454		Diff
1264	2mahmp_c	2-Methyl-4-amino-5-hydroxymethylpyrimidine diphosphate	C6H9N3O7P2	-2	C6H8N3O7P2	-3	Clean	seed.compound:cpd02894	seed.compound:cpd02894		Proton Diff
1265	4ahmmp_c	4-Amino-5-hydroxymethyl-2-methylpyrimidine	C6H10N3O	1	C6H9N3O	0	Clean	seed.compound:cpd00939	seed.compound:cpd00939		Proton Diff
1266	4ahmmp_e	4-Amino-5-hydroxymethyl-2-methylpyrimidine	C6H10N3O	1	C6H9N3O	0	Clean	seed.compound:cpd00939	seed.compound:cpd00939		Proton Diff
1267	5mthf_c	5-Methyltetrahydrofolate	C20H23N7O6	-2	C20H24N7O6	-1	Clean	seed.compound:cpd00345	seed.compound:cpd00345		Proton Diff
1268	cmcbtt_c	Carboxymycobactin T (R=8 carbon, final carbon is carboxyl group)	C33H46N5O12	-1	C33H48N5O13	0	Clean	seed.compound:cpd15940	seed.compound:cpd15940		Diff
1269	cmcbtt_e	Carboxymycobactin T (R=8 carbon, final carbon is carboxyl group)	C33H46N5O12	-1	C33H48N5O13	0	Clean	seed.compound:cpd15940	seed.compound:cpd15940		Diff
1270	cmcbtt_p	Carboxymycobactin T (R=8 carbon, final carbon is carboxyl group)	C33H46N5O12	-1	C33H48N5O13	0	Clean	seed.compound:cpd15940	seed.compound:cpd15940		Diff
1271	fcmcbtt_c	Iron(III) chelated carboxymycobactin T (R=8 carbon, final carbon is carboxyl group)	C33H44N5O12	-1	C33FeH48N5O13	0	Clean	seed.compound:cpd15952	seed.compound:cpd15952		Diff
1272	ficytc_c	Ferricytochrome c C42H52FeN8O6S2	C42FeH54N8O6S2	3	C42FeH52N8O6S2	0	Clean	bigg.metabolite:ficytC	bigg.metabolite:ficytC		Diff
1273	focytc_c	Ferrocytochrome c C42H53FeN8O6S2	C33FeH32N4O4	2	C42FeH53N8O6S2	0	Clean	metanetx.chemical:MNXM5750	metanetx.chemical:MNXM5750		Diff
1274	pgp141_c	Phosphatidylglycerophosphate (ditetradec-7-enoyl, n-C14:1)	C34H62O13P2	-2	C34H61O13P2	-3	Clean	metanetx.chemical:MNXM5271	metanetx.chemical:MNXM5271		Proton Diff
1275	pgp181_c	Phosphatidylglycerophosphate (dioctadec-11-enoyl, n-C18:1)	C42H78O13P2	-2	C42H77O13P2	-3	Clean	metanetx.chemical:MNXM5269	metanetx.chemical:MNXM5269		Proton Diff
1276	prbatp_c	1-(5-Phosphoribosyl)-ATP	C15H25N5O20P4	0	C15H19N5O20P4	-6	Clean	metanetx.chemical:MNXM728133	metanetx.chemical:MNXM728133		Proton Diff
1277	udcpdp_c	Undecaprenyl diphosphate	C55H90O7P2	-2	C55H89O7P2	-3	Clean	seed.compound:cpd25775	seed.compound:cpd25775		Proton Diff
1278	3eth2osuc_c	3-ethyl-2-oxosuccinate	C6H6O5	-2	C6H7O5	0	Clean	metanetx.chemical:MNXM164223	metanetx.chemical:MNXM164223		Diff
1279	hepdp_c	All-trans-Heptaprenyl diphosphate	C35H58O7P2	-2	C35H57O7P2	-3	Clean	seed.compound:cpd02590	seed.compound:cpd02590		Proton Diff
1280	3c10ms2odca_c	3-carboxy-10-(methylsulfanyl)-2-oxodecanoate	C12H18O5S	-2	C12H19O5S	0	Clean	metanetx.chemical:MNXM164244	metanetx.chemical:MNXM164244		Diff
1281	5pr5hbz_c	N1-(5-Phospho-alpha-D-ribosyl)-5-hydroxybenzimidazole	C12H13N2O8P	-2	C12H15N2O8P	0	Clean	seed.compound:cpd15826	seed.compound:cpd15826		Proton Diff
1282	osuc_c	Oxalosuccinate	C6H3O7	-3	C6H6O7	0	Clean	seed.compound:cpd03187	seed.compound:cpd03187		Proton Diff
1283	hsucchd1carb_c	2-O-(6-O-acyl-α-D-mannosyl)-1-phosphatidyl-1D-myo-inositol	C11H10O6	-2	C11H12O6	0	Clean	seed.compound:cpd03451	seed.compound:cpd03451		Proton Diff
1284	ortrisulf_c	bisorganyltrisulfane	C20H33N6O12S3	-1	C20H32N6O12S3	0	Clean	seed.compound:cpd23082	seed.compound:cpd23082		Diff
1285	hexdp_c	All trans Hexaprenyl diphosphate C30H49O7P2	C30H50O7P2	-2	C30H49O7P2	-3	Clean	seed.compound:cpd00906	seed.compound:cpd00906		Proton Diff
1286	8oxdgtp_c	8-oxo-dGTP	C19H19N7O6	-2	C10H12N5O14P3	0	Clean	bigg.metabolite:dhf	bigg.metabolite:dhf		Diff
1287	ddcpdp_c	Dodecaprenyldiphosphate	C60H98O7P2	-2	C60H97O7P2	-3	Clean	seed.compound:cpd25776	seed.compound:cpd25776		Proton Diff
1288	co_c	Carbon monoxide	CHO	1	CO	0	Clean	seed.compound:cpd00204	seed.compound:cpd00204		Proton Diff
1289	hemeA_c	Heme A C49H55FeN4O6	C49FeH54N4O6	-2	C49FeH55N4O6	-6	Clean	seed.compound:cpd11312	seed.compound:cpd11312		Diff
1290	fe3dcit_e	Fe(III)dicitrate	C12FeH22O14	0	C12FeH10O14	-3	Clean	metanetx.chemical:MNXM1107801, seed.compound:cpd03725	metanetx.chemical:MNXM1107801, seed.compound:cpd03725		Diff
1291	pprdn_c	Piperideine	C5H10N	1	C5H9N	0	Clean	metanetx.chemical:MNXM1438, seed.compound:cpd03691	metanetx.chemical:MNXM1438, seed.compound:cpd03691		Proton Diff
1292	3ethmal_c	3-ethylmalate	C6H8O5	-2	C6H9O5	0	Clean	metanetx.chemical:MNXM4331, seed.compound:cpd01362	metanetx.chemical:MNXM4331, seed.compound:cpd01362		Diff
1293	decda_tb_c	Decaprenylphosphoryl-beta-D-arabinofuranose	C55H90O8P	-1	C55H89O8P	0	Clean	seed.compound:cpd15942, metanetx.chemical:MNXM97075	seed.compound:cpd15942, metanetx.chemical:MNXM97075		Diff
1294	glucys_c	acyl phosphate	C8H13N2O5S	-1	C8H14N2O5S	0	Clean	bigg.metabolite:glucys, seed.compound:cpd00506	bigg.metabolite:glucys, seed.compound:cpd00506		Proton Diff
1295	4ogm_c	4-oxoglutaramate	C5H6NO4	-1	C5H7NO4	0	Clean	metanetx.chemical:MNXM4374, seed.compound:cpd03303	metanetx.chemical:MNXM4374, seed.compound:cpd03303		Proton Diff
1296	fol_c	Folate	C19H17N7O6	-2	C19H18N7O6	0	Clean	seed.compound:cpd00393, metanetx.chemical:MNXM617	seed.compound:cpd00393, metanetx.chemical:MNXM617		Diff
1297	mql7_c	Menaquinol 7 C46H66O2	C46H66O2	0	C46H66O	-2	Clean	metanetx.chemical:MNXM12233, seed.compound:cpd23255	metanetx.chemical:MNXM12233, seed.compound:cpd23255		Diff
1298	aminoketopime_c	L-α-amino-ε-keto-pimelate	C7H10NO5	-1	C7H11NO5	0	Clean	seed.compound:cpd02414, metanetx.chemical:MNXM1873	seed.compound:cpd02414, metanetx.chemical:MNXM1873		Proton Diff
1299	aso3_c	Arsenite	AsH2O3	-1	AH3O3S	0	Clean	metanetx.chemical:MNXM739272, seed.compound:cpd26385, seed.compound:cpd04098	metanetx.chemical:MNXM739272, seed.compound:cpd26385, seed.compound:cpd04098		Diff
1300	aso3_e	Arsenite	AsH2O3	-1	AH3O3S	0	Clean	metanetx.chemical:MNXM739272, seed.compound:cpd26385, seed.compound:cpd04098	metanetx.chemical:MNXM739272, seed.compound:cpd26385, seed.compound:cpd04098		Diff
1301	aso3_p	Arsenite	AsH2O3	-1	AH3O3S	0	Clean	metanetx.chemical:MNXM739272, seed.compound:cpd26385, seed.compound:cpd04098	metanetx.chemical:MNXM739272, seed.compound:cpd26385, seed.compound:cpd04098		Diff
1302	h2s_c	Hydrogen sulfide	HS	-1	H2S	0	Clean	bigg.metabolite:h2s, metanetx.chemical:MNXM124865, seed.compound:cpd24697, seed.compound:cpd00239	bigg.metabolite:h2s, metanetx.chemical:MNXM124865, seed.compound:cpd24697, seed.compound:cpd00239		Proton Diff
1303	h2s_e	Hydrogen sulfide	HS	-1	H2S	0	Clean	bigg.metabolite:h2s, metanetx.chemical:MNXM124865, seed.compound:cpd24697, seed.compound:cpd00239	bigg.metabolite:h2s, metanetx.chemical:MNXM124865, seed.compound:cpd24697, seed.compound:cpd00239		Proton Diff
