# Supplementary material for: MCC: automated mass and charge curation at the genome scale applied to C. tuberculostearicum
Source: Microbiol Spectr. 2025 Dec 31;14(2):e03200-24. doi: 10.1128/spectrum.03200-24 (PMC12893189; doi:10.1128/spectrum.03200-24)
Supplement: Supplemental material S3 — Reaction report Dolosigranulum pigrum model. [file spectrum.03200-24-s0003.csv]

	Id	Unbalanced Reaction	Unbalanced Type	Reason	Shared Metabolites	Mass Difference	Charge Difference
0	3HAD140	Reaction(id='3HAD140', name='3-hydroxyacyl-[acyl-carrier-protein] dehydratase (n-C14:0)', metabolites={Metabolite(id='3hmrsACP_c', name='(R)-3-Hydroxytetradecanoyl-[acyl-carrier protein]', formula=C25H47N2O9P, charge=-1, SBO=None): -1.0, Metabolite(id='h2o_c', name='H2O', formula=H2O, charge=0, SBO=None): 1.0, Metabolite(id='tmrs2eACP_c', name='Trans-Tetradec-2-enoyl-[acyl-carrier protein]', form…	Mass, Charge	3HAD140	tmrs2eACP_c, 3hmrsACP_c, h_c, h2o_c	S: 3.0, O: 135.0, N: 94.0, C: 373.0	-581.0
1	3HAD180	Reaction(id='3HAD180', name='3-hydroxyacyl-[acyl-carrier-protein] dehydratase (n-C18:0)', metabolites={Metabolite(id='3hoctaACP_c', name='(R)-3-Hydroxyoctadecanoyl-[acyl-carrier protein]', formula=C29H55N2O9P, charge=-1, SBO=None): -1.0, Metabolite(id='h2o_c', name='H2O', formula=H2O, charge=0, SBO=None): 1.0, Metabolite(id='toctd2eACP_c', name='Trans-octadec-2-enoyl-[acyl-carrier protein]', form…	Mass, Charge	3HAD180	3hoctaACP_c, toctd2eACP_c, h_c, h2o_c	S: 3.0, O: 135.0, N: 94.0, C: 373.0	-581.0
2	3HAD60	Reaction(id='3HAD60', name='3-hydroxyacyl-[acyl-carrier-protein] dehydratase (n-C6:0)', metabolites={Metabolite(id='3hhexACP_c', name='(R)-3-Hydroxyhexanoyl-[acyl-carrier protein]', formula=C390H613N96O144PS3, charge=0, SBO=None): -1.0, Metabolite(id='h2o_c', name='H2O', formula=H2O, charge=0, SBO=None): 1.0, Metabolite(id='thex2eACP_c', name='Trans-Hex-2-enoyl-[acyl-carrier protein]', formula=C1…	Mass, Charge	3HAD60	3hhexACP_c, thex2eACP_c, h_c, h2o_c	S: -3.0, O: -135.0, N: -94.0, C: -373.0	581.0
3	3OAR120	Reaction(id='3OAR120', name='3-oxoacyl-[acyl-carrier-protein] reductase (n-C12:0)', metabolites={Metabolite(id='3oddecACP_c', name='3-Oxododecanoyl-[acyl-carrier protein]', formula=C23H42N2O9P, charge=-2, SBO=None): -1.0, Metabolite(id='h_c', name='H+', formula=H, charge=1, SBO=None): -580.0, Metabolite(id='nadph_c', name='Nicotinamide adenine dinucleotide phosphate - reduced', formula=C21H26N7O1…	Mass, Charge	3OAR120	nadp_c, nadph_c, h_c, 3oddecACP_c, 3hddecACP_c	S: 3.0, O: 135.0, N: 94.0, C: 373.0	-579.0
4	3OAR140	Reaction(id='3OAR140', name='3-oxoacyl-[acyl-carrier-protein] reductase (n-C14:0)', metabolites={Metabolite(id='3omrsACP_c', name='3-Oxotetradecanoyl-[acyl-carrier protein]', formula=C398H625N96O144PS3, charge=-2, SBO=None): -1.0, Metabolite(id='h_c', name='H+', formula=H, charge=1, SBO=None): 579.0, Metabolite(id='nadph_c', name='Nicotinamide adenine dinucleotide phosphate - reduced', formula=C2…	Mass, Charge	3OAR140	nadp_c, 3omrsACP_c, nadph_c, 3hmrsACP_c, h_c	S: -3.0, O: -135.0, N: -94.0, C: -373.0	581.0
5	3OAR160	Reaction(id='3OAR160', name='3-oxoacyl-[acyl-carrier-protein] reductase (n-C16:0)', metabolites={Metabolite(id='3opalmACP_c', name='3-Oxohexadecanoyl-[acyl-carrier protein]', formula=C27H50N2O9P, charge=-2, SBO=None): -1.0, Metabolite(id='h_c', name='H+', formula=H, charge=1, SBO=None): -580.0, Metabolite(id='nadph_c', name='Nicotinamide adenine dinucleotide phosphate - reduced', formula=C21H26N7…	Mass, Charge	3OAR160	nadp_c, nadph_c, 3opalmACP_c, h_c, 3hpalmACP_c	S: 3.0, O: 135.0, N: 94.0, C: 373.0	-579.0
6	3OAR180	Reaction(id='3OAR180', name='3-oxoacyl-[acyl-carrier-protein] reductase (n-C18:0)', metabolites={Metabolite(id='3ooctdACP_c', name='3-Oxooctadecanoyl-[acyl-carrier protein]', formula=C402H634N96O144PS3, charge=-1, SBO=None): -1.0, Metabolite(id='h_c', name='H+', formula=H, charge=1, SBO=None): 580.0, Metabolite(id='nadph_c', name='Nicotinamide adenine dinucleotide phosphate - reduced', formula=C2…	Mass, Charge	3OAR180	3hoctaACP_c, 3ooctdACP_c, nadp_c, nadph_c, h_c	S: -3.0, O: -135.0, N: -94.0, C: -373.0	581.0
7	3OAR60	Reaction(id='3OAR60', name='3-oxoacyl-[acyl-carrier-protein] reductase (n-C6:0)', metabolites={Metabolite(id='3ohexACP_c', name='3-Oxohexanoyl-[acyl-carrier protein]', formula=C17H30N2O9P, charge=-2, SBO=None): -1.0, Metabolite(id='h_c', name='H+', formula=H, charge=1, SBO=None): -582.0, Metabolite(id='nadph_c', name='Nicotinamide adenine dinucleotide phosphate - reduced', formula=C21H26N7O17P3, …	Mass, Charge	3OAR60	nadp_c, nadph_c, h_c, 3hhexACP_c, 3ohexACP_c	S: 3.0, O: 135.0, N: 94.0, C: 373.0	-579.0
8	3OAS120	Reaction(id='3OAS120', name='3-oxoacyl-[acyl-carrier-protein] synthase (n-C12:0)', metabolites={Metabolite(id='dcaACP_c', name='Decanoyl-ACP (n-C10:0ACP)', formula=C394H620N96O143PS3, charge=-1, SBO=None): -1.0, Metabolite(id='h_c', name='H+', formula=H, charge=1, SBO=None): 600.0, Metabolite(id='malACP_c', name='Malonyl-[acyl-carrier protein]', formula=C387H603N96O145PS3, charge=-2, SBO=None): -…	Mass, Charge	3OAS120	ACP_c, dcaACP_c, h_c, co2_c, 3oddecACP_c, malACP_c	S: -3.0, O: -135.0, N: -94.0, C: -373.0	601.0
9	3OAS160	Reaction(id='3OAS160', name='3-oxoacyl-[acyl-carrier-protein] synthase (n-C16:0)', metabolites={Metabolite(id='h_c', name='H+', formula=H, charge=1, SBO=None): 600.0, Metabolite(id='malACP_c', name='Malonyl-[acyl-carrier protein]', formula=C387H603N96O145PS3, charge=-2, SBO=None): -1.0, Metabolite(id='myrsACP_c', name='Myristoyl-ACP (n-C14:0ACP)', formula=C398H628N96O143PS3, charge=-1, SBO=None):…	Mass, Charge	3OAS160	ACP_c, h_c, 3opalmACP_c, co2_c, myrsACP_c, malACP_c	S: -3.0, O: -135.0, N: -94.0, C: -373.0	601.0
10	3OAS60	Reaction(id='3OAS60', name='3-oxoacyl-[acyl-carrier-protein] synthase (n-C6:0)', metabolites={Metabolite(id='butACP_c', name='Butyryl-ACP (n-C4:0ACP)', formula=C388H609N96O143PS3, charge=0, SBO=None): -1.0, Metabolite(id='h_c', name='H+', formula=H, charge=1, SBO=None): 601.0, Metabolite(id='malACP_c', name='Malonyl-[acyl-carrier protein]', formula=C387H603N96O145PS3, charge=-2, SBO=None): -1.0, …	Mass, Charge	3OAS60	3ohexACP_c, ACP_c, h_c, co2_c, malACP_c, butACP_c	S: -3.0, O: -135.0, N: -94.0, C: -373.0	601.0
11	3OAS80	Reaction(id='3OAS80', name='3-oxoacyl-[acyl-carrier-protein] synthase (n-C8:0)', metabolites={Metabolite(id='h_c', name='H+', formula=H, charge=1, SBO=None): -1.0, Metabolite(id='hexACP_c', name='Hexanoyl-ACP (n-C6:0ACP)', formula=C6H11O, charge=0, SBO=None): -1.0, Metabolite(id='malACP_c', name='Malonyl-[acyl-carrier protein]', formula=C387H603N96O145PS3, charge=-2, SBO=None): -1.0, Metabolite(i…	Mass, Charge	3OAS80	3ooctACP_c, ACP_c, h_c, co2_c, hexACP_c, malACP_c	P: 1.0, O: 7.0, N: 2.0, C: 11.0	-1.0
12	EAR60x	Reaction(id='EAR60x', name='Enoyl-[acyl-carrier-protein] reductase (NADH) (n-C6:0)', metabolites={Metabolite(id='h_c', name='H+', formula=H, charge=1, SBO=None): 19.0, Metabolite(id='nadh_c', name='Nicotinamide adenine dinucleotide - reduced', formula=C21H27N7O14P2, charge=-2, SBO=None): -1.0, Metabolite(id='thex2eACP_c', name='Trans-Hex-2-enoyl-[acyl-carrier protein]', formula=C17H29N2O8P, charg…	Mass, Charge	EAR60x	thex2eACP_c, h_c, nadh_c, hexACP_c, nad_c	C: -11.0, N: -2.0, O: -7.0, P: -1.0	21.0
13	EAR80x	Reaction(id='EAR80x', name='Enoyl-[acyl-carrier-protein] reductase (NADH) (n-C8:0)', metabolites={Metabolite(id='h_c', name='H+', formula=H, charge=1, SBO=None): -581.0, Metabolite(id='nadh_c', name='Nicotinamide adenine dinucleotide - reduced', formula=C21H27N7O14P2, charge=-2, SBO=None): -1.0, Metabolite(id='toct2eACP_c', name='Trans-Oct-2-enoyl-[acyl-carrier protein]', formula=C19H34N2O8P, cha…	Mass, Charge	EAR80x	toct2eACP_c, ocACP_c, h_c, nadh_c, nad_c	C: 373.0, N: 94.0, O: 135.0, S: 3.0	-579.0
14	FASC200ACP	Reaction(id='FASC200ACP', name='Fatty acid biosynthesis (n-C20:0)', metabolites={Metabolite(id='h_c', name='H+', formula=H, charge=1, SBO=None): 598.0, Metabolite(id='malACP_c', name='Malonyl-[acyl-carrier protein]', formula=C387H603N96O145PS3, charge=-2, SBO=None): -1.0, Metabolite(id='nadph_c', name='Nicotinamide adenine dinucleotide phosphate - reduced', formula=C21H26N7O17P3, charge=-4, SBO=N…	Mass, Charge	FASC200ACP	nadp_c, nadph_c, malACP_c, ACP_c, arachACP_c, ocdcaACP_c, h_c, h2o_c, co2_c	S: -3.0, O: -135.0, N: -94.0, C: -373.0, R: 1.0	603.0
15	FNOR	Reaction(id='FNOR', name='Ferredoxin---NADP+ reductase', metabolites={Metabolite(id='h_c', name='H+', formula=H, charge=1, SBO=None): -1.0, Metabolite(id='nadp_c', name='Nicotinamide adenine dinucleotide phosphate', formula=C21H25N7O17P3, charge=-3, SBO=None): -1.0, Metabolite(id='fdxrd_c', name='Reduced ferredoxin', formula=Fe26, charge=4, SBO=None): -2.0, Metabolite(id='nadph_c', name='Nicotina…	Mass, Charge	FNOR	nadp_c, fdxo_2_2_c, nadph_c, fdxrd_c, h_c	R: 2.0	2.0
16	GLBRAN2	Reaction(id='GLBRAN2', name='1,4-alpha-glucan branching enzyme (glycogen -> bglycogen)', metabolites={Metabolite(id='glycogen_c', name='Glycogen', formula=C24H42O21, charge=0, SBO=None): -1.0, Metabolite(id='bglycogen_c', name='Branching glycogen', formula=C30H52O26, charge=0, SBO=None): 1.0, Metabolite(id='h_c', name='H+', formula=H, charge=1, SBO=None): -10.0}, SBO='0000375')	Mass, Charge	GLBRAN2	bglycogen_c, glycogen_c, h_c	O: 5.0, C: 6.0	-10.0
17	GLCP	Reaction(id='GLCP', name='Glycogen phosphorylase', metabolites={Metabolite(id='glycogen_c', name='Glycogen', formula=C24H42O21, charge=0, SBO=None): -1.0, Metabolite(id='pi_c', name='Phosphate', formula=HO4P, charge=-2, SBO=None): -1.0, Metabolite(id='g1p_c', name='D-Glucose 1-phosphate', formula=C6H11O9P, charge=-2, SBO=None): 1.0, Metabolite(id='h_c', name='H+', formula=H, charge=1, SBO=None): …	Mass, Charge	GLCP	pi_c, glycogen_c, h_c, g1p_c	O: -16.0, C: -18.0	32.0
18	GLCP2	Reaction(id='GLCP2', name='Glycogen phosphorylase', metabolites={Metabolite(id='bglycogen_c', name='Branching glycogen', formula=C30H52O26, charge=0, SBO=None): -1.0, Metabolite(id='pi_c', name='Phosphate', formula=HO4P, charge=-2, SBO=None): -1.0, Metabolite(id='g1p_c', name='D-Glucose 1-phosphate', formula=C6H11O9P, charge=-2, SBO=None): 1.0, Metabolite(id='h_c', name='H+', formula=H, charge=1,…	Mass, Charge	GLCP2	bglycogen_c, pi_c, h_c, g1p_c	C: -24.0, O: -21.0	42.0
19	GLCS1	Reaction(id='GLCS1', name='Glycogen synthase (ADPGlc)', metabolites={Metabolite(id='adpglc_c', name='ADPglucose', formula=C16H23N5O15P2, charge=-2, SBO=None): -1.0, Metabolite(id='adp_c', name='ADP', formula=C10H12N5O10P2, charge=-3, SBO=None): 1.0, Metabolite(id='glycogen_c', name='Glycogen', formula=C24H42O21, charge=0, SBO=None): 1.0, Metabolite(id='h_c', name='H+', formula=H, charge=1, SBO=No…	Mass, Charge	GLCS1	glycogen_c, h_c, adpglc_c, adp_c	C: 18.0, O: 16.0	-32.0
20	I2FE2SR	Reaction(id='I2FE2SR', name='ISC [2Fe-2S] regeneration', metabolites={Metabolite(id='2fe1s_c', name='[2Fe-1S] desulfurated iron-sulfur cluster', formula=Fe26HRS, charge=2, SBO=None): -1.0, Metabolite(id='iscssh_c', name='IscS with bound sulfur', formula=, charge=0, SBO=None): -1.0, Metabolite(id='iscu_c', name='IscU scaffold protein', formula=H8O2RS6, charge=0, SBO=None): -1.0, Metabolite(id='h_c…	Mass, Charge	I2FE2SR	iscssh_c, 2fe1s_c, h_c, iscu_c, iscu_2fe2s_c, iscs_c	S: 2.0	-1.0
21	I2FE2SS2	Reaction(id='I2FE2SS2', name='ISC [2Fe-2S] Synthesis II', metabolites={Metabolite(id='fadh2_c', name='Flavin adenine dinucleotide reduced', formula=C27H33N9O15P2, charge=-2, SBO=None): -1.0, Metabolite(id='fe2_c', name='Fe2+', formula=Fe, charge=2, SBO=None): -2.0, Metabolite(id='iscssh_c', name='IscS with bound sulfur', formula=, charge=0, SBO=None): -2.0, Metabolite(id='iscu_2fe2s_c', name='Isc…	Mass, Charge	I2FE2SS2	fadh2_c, fe2_c, fad_c, iscs_c, iscssh_c, h_c, iscu_2fe2s2_c, iscu_2fe2s_c	S: 4.0, R: 2.0	-2.0
22	ICYSDS	Reaction(id='ICYSDS', name='ISC Cysteine desulfuration', metabolites={Metabolite(id='cys__L_c', name='L-Cysteine', formula=C3H7NO2S, charge=0, SBO=None): -1.0, Metabolite(id='iscs_c', name='IscS sulfur acceptor protein', formula=HRS, charge=0, SBO=None): -1.0, Metabolite(id='ala__L_c', name='L-Alanine', formula=C3H7NO2, charge=0, SBO=None): 1.0, Metabolite(id='iscssh_c', name='IscS with bound sul…	Mass, Charge	ICYSDS	cys__L_c, iscssh_c, h_c, ala__L_c, iscs_c	S: -2.0, R: -1.0	1.0
23	KAS16	Reaction(id='KAS16', name='3-hydroxy-myristoyl-ACP synthesis', metabolites={Metabolite(id='ddcaACP_c', name='Dodecanoyl-ACP (n-C12:0ACP)', formula=C396H625N96O143PS3, charge=0, SBO=None): -1.0, Metabolite(id='h_c', name='H+', formula=H, charge=1, SBO=None): 601.0, Metabolite(id='malACP_c', name='Malonyl-[acyl-carrier protein]', formula=C387H603N96O145PS3, charge=-2, SBO=None): -1.0, Metabolite(id…	Mass, Charge	KAS16	nadp_c, ddcaACP_c, nadph_c, 3hmrsACP_c, malACP_c, ACP_c, h_c, co2_c	S: -3.0, O: -135.0, N: -94.0, C: -373.0	603.0
24	KAS_HP2	Reaction(id='KAS_HP2', name='3-hydroxy-octadecanoyl-ACP synthesis', metabolites={Metabolite(id='h_c', name='H+', formula=H, charge=1, SBO=None): 600.0, Metabolite(id='malACP_c', name='Malonyl-[acyl-carrier protein]', formula=C387H603N96O145PS3, charge=-2, SBO=None): -1.0, Metabolite(id='nadph_c', name='Nicotinamide adenine dinucleotide phosphate - reduced', formula=C21H26N7O17P3, charge=-4, SBO=N…	Mass, Charge	KAS_HP2	3hoctaACP_c, nadp_c, nadph_c, malACP_c, ACP_c, h_c, co2_c, palmACP_c	S: -3.0, O: -135.0, N: -94.0, C: -373.0	603.0
25	MLTG6	Reaction(id='MLTG6', name='Maltodextrin glucosidase dextrin ', metabolites={Metabolite(id='h2o_c', name='H2O', formula=H2O, charge=0, SBO=None): -2.0, Metabolite(id='dextrin_c', name='Dextrin C12H20O10', formula=C18H32O16, charge=0, SBO=None): -1.0, Metabolite(id='glc__D_c', name='D-Glucose', formula=C6H12O6, charge=0, SBO=None): 2.0, Metabolite(id='h_c', name='H+', formula=H, charge=1, SBO=None)…	Mass, Charge	MLTG6	h_c, glc__D_c, dextrin_c, h2o_c	O: -6.0, C: -6.0	12.0
26	PREPHACPH	Reaction(id='PREPHACPH', name='PREPHACPH', metabolites={Metabolite(id='h2o_c', name='H2O', formula=H2O, charge=0, SBO=None): -1.0, Metabolite(id='prephthACP_c', name='Phthiocerol precursor bound ACP', formula=C43H81N2O11PR, charge=-1, SBO=None): -1.0, Metabolite(id='ACP_c', name='Acyl carrier protein', formula=C384H581N96O142PS3, charge=0, SBO=None): 1.0, Metabolite(id='h_c', name='H+', formula=H…	Mass, Charge	PREPHACPH	ACP_c, h_c, h2o_c, prephthACP_c, prephth_c	O: 135.0, C: 373.0, N: 94.0, R: -1.0, S: 3.0	-559.0
27	U23GAAT	Reaction(id='U23GAAT', name='UDP-3-O-(3-hydroxymyristoyl)glucosamine acyltransferase', metabolites={Metabolite(id='3hmrsACP_c', name='(R)-3-Hydroxytetradecanoyl-[acyl-carrier protein]', formula=C25H47N2O9P, charge=-1, SBO=None): -1.0, Metabolite(id='u3hga_c', name='UDP-3-O-(3-hydroxytetradecanoyl)-D-glucosamine', formula=C29H50N3O18P2, charge=-1, SBO=None): -1.0, Metabolite(id='ACP_c', name='Acyl…	Mass, Charge	U23GAAT	ACP_c, u23ga_c, 3hmrsACP_c, h_c, u3hga_c	S: 3.0, O: 135.0, N: 94.0, C: 373.0	-559.0
28	UAGAAT	Reaction(id='UAGAAT', name='UDP-N-acetylglucosamine acyltransferase', metabolites={Metabolite(id='3hmrsACP_c', name='(R)-3-Hydroxytetradecanoyl-[acyl-carrier protein]', formula=C25H47N2O9P, charge=-1, SBO=None): -1.0, Metabolite(id='uacgam_c', name='UDP-N-acetyl-D-glucosamine', formula=C17H25N3O17P2, charge=-2, SBO=None): -1.0, Metabolite(id='ACP_c', name='Acyl carrier protein', formula=C384H581N…	Mass, Charge	UAGAAT	ACP_c, uacgam_c, 3hmrsACP_c, h_c, u3aga_c	S: 3.0, O: 135.0, N: 94.0, C: 373.0	-559.0
29	Growth	Reaction(id='Growth', name='', metabolites={Metabolite(id='10fthf_c', name='10-Formyltetrahydrofolate', formula=C20H21N7O7, charge=-2, SBO=None): -0.000215957436615497, Metabolite(id='ala__L_c', name='L-Alanine', formula=C3H7NO2, charge=0, SBO=None): -0.497466186805283, Metabolite(id='amet_c', name='S-Adenosyl-L-methionine', formula=C15H23N6O5S, charge=1, SBO=None): -0.000215957436615497, Metabol…	Mass, Charge	Growth	thf_c, thmpp_c, pydx5p_c, mn2_c, tyr__L_c, cys__L_c, ctp_c, arg__L_c, datp_c, dctp_c, leu__L_c, uaagmda_c, pi_c, mlthf_c, cobalt2_c, gln__L_c, k_c, glu__L_c, fe2_c, pro__L_c, utp_c, ca2_c, his__L_c, gly_c, ser__L_c, mql8_c, fe3_c, dgtp_c, trp__L_c, met__L_c, nadp_c, phe__L_c, ribflv_c, lys__L_c, ppi_c, fad_c, gtp_c, asp__L_c, val__L_c, ile__L_c, mg2_c, so4_c, amet_c, thr__L_c, 10fthf_c, adp_c, al…	C: -41.31780864519669, H: 0.17809693041183527, N: -10.843603481130629, O: -15.145141513957645, S: -0.24271097986186338, P: -0.9549511952668819, Ca: -0.00504062088602539, Cl: -0.00504062088602539, Co: -9.68418998275772e-05, Cu: -0.000686609069777522, Fe: -0.01406434911195904, K: -0.189028609530443, Mg: -0.00840103481004232, Mn: -0.000669177527808559, Zn: -0.000330230878412038	63.78092630127661
30	I2FE2ST	Reaction(id='I2FE2ST', name='ISC [2Fe-2S] Transfer', metabolites={Metabolite(id='h_c', name='H+', formula=H, charge=1, SBO=None): -7.0, Metabolite(id='iscu_2fe2s_c', name='IscU with bound [2Fe-2S] cluster', formula=Fe26HO2RS8, charge=-6, SBO=None): -1.0, Metabolite(id='2fe2s_c', name='[2Fe-2S] iron-sulfur cluster', formula=Fe26RS2, charge=1, SBO=None): 1.0, Metabolite(id='iscu_c', name='IscU scaf…	Mass			R: 1.0	0.0
31	I4FE4ST	Reaction(id='I4FE4ST', name='ISC [4Fe-4S] Transfer', metabolites={Metabolite(id='h_c', name='H+', formula=H, charge=1, SBO=None): -2.0, Metabolite(id='iscu_4fe4s_c', name='IscU with bound [4Fe-4S] cluster', formula=Fe28H7O2RS10, charge=0, SBO=None): -1.0, Metabolite(id='4fe4s_c', name='[4Fe-4S] iron-sulfur cluster', formula=Fe28HRS4, charge=2, SBO=None): 1.0, Metabolite(id='iscu_c', name='IscU sc…	Mass			R: 1.0	0.0
32	S2FE2SR	Reaction(id='S2FE2SR', name='SUF [2Fe-2S] regeneration', metabolites={Metabolite(id='2fe1s_c', name='[2Fe-1S] desulfurated iron-sulfur cluster', formula=Fe26HRS, charge=2, SBO=None): -1.0, Metabolite(id='atp_c', name='ATP', formula=C10H12N5O13P3, charge=-4, SBO=None): -1.0, Metabolite(id='h2o_c', name='H2O', formula=H2O, charge=0, SBO=None): -1.0, Metabolite(id='sufbcd_c', name='SufBCD scaffold c…	Mass			R: -1.0	0.0
33	S2FE2ST	Reaction(id='S2FE2ST', name='SUF [2Fe-2S] Transfer', metabolites={Metabolite(id='h_c', name='H+', formula=H, charge=1, SBO=None): -7.0, Metabolite(id='sufbcd_2fe2s_c', name='SufBCD with bound [2Fe-2S] cluster', formula=Fe26HO2RS8, charge=-6, SBO=None): -1.0, Metabolite(id='2fe2s_c', name='[2Fe-2S] iron-sulfur cluster', formula=Fe26RS2, charge=1, SBO=None): 1.0, Metabolite(id='sufbcd_c', name='Suf…	Mass			R: 1.0	0.0
34	S4FE4ST	Reaction(id='S4FE4ST', name='SUF [4Fe-4S] Transfer', metabolites={Metabolite(id='h_c', name='H+', formula=H, charge=1, SBO=None): -2.0, Metabolite(id='sufbcd_4fe4s_c', name='SufBCD with bound [4Fe-4S] cluster', formula=Fe28H7O2RS10, charge=0, SBO=None): -1.0, Metabolite(id='4fe4s_c', name='[4Fe-4S] iron-sulfur cluster', formula=Fe28HRS4, charge=2, SBO=None): 1.0, Metabolite(id='sufbcd_c', name='S…	Mass			R: 1.0	0.0
35	3HAD40	Reaction(id='3HAD40', name='3-hydroxyacyl-[acyl-carrier-protein] dehydratase (n-C4:0)', metabolites={Metabolite(id='3haACP_c', name='(3R)-3-Hydroxyacyl-[acyl-carrier protein]', formula=C388H609N96O144PS3, charge=-1, SBO=None): -1.0, Metabolite(id='but2eACP_c', name='But-2-enoyl-[acyl-carrier protein]', formula=C388H607N96O143PS3, charge=0, SBO=None): 1.0, Metabolite(id='h2o_c', name='H2O', formul…	Charge	3HAD40	but2eACP_c, h2o_c, h_c, 3haACP_c		1.0
36	3OAS100	Reaction(id='3OAS100', name='3-oxoacyl-[acyl-carrier-protein] synthase (n-C10:0)', metabolites={Metabolite(id='h_c', name='H+', formula=H, charge=1, SBO=None): 21.0, Metabolite(id='malACP_c', name='Malonyl-[acyl-carrier protein]', formula=C387H603N96O145PS3, charge=-2, SBO=None): -1.0, Metabolite(id='ocACP_c', name='Octanoyl-ACP (n-C8:0ACP)', formula=C392H616N96O143PS3, charge=-1, SBO=None): -1.0…	Charge				22.0
37	3OAS121	Reaction(id='3OAS121', name='3-oxoacyl-[acyl-carrier-protein] synthase (n-C12:1)', metabolites={Metabolite(id='cdec3eACP_c', name='Cis-dec-3-enoyl-[acyl-carrier protein] (n-C10:1)', formula=C394H619N96O143PS3, charge=0, SBO=None): -1.0, Metabolite(id='h_c', name='H+', formula=H, charge=1, SBO=None): 21.0, Metabolite(id='malACP_c', name='Malonyl-[acyl-carrier protein]', formula=C387H603N96O145PS3,…	Charge				22.0
38	3OAS140	Reaction(id='3OAS140', name='3-oxoacyl-[acyl-carrier-protein] synthase (n-C14:0)', metabolites={Metabolite(id='ddcaACP_c', name='Dodecanoyl-ACP (n-C12:0ACP)', formula=C396H625N96O143PS3, charge=0, SBO=None): -1.0, Metabolite(id='h_c', name='H+', formula=H, charge=1, SBO=None): 22.0, Metabolite(id='malACP_c', name='Malonyl-[acyl-carrier protein]', formula=C387H603N96O145PS3, charge=-2, SBO=None): …	Charge				22.0
39	3OAS141	Reaction(id='3OAS141', name='3-oxoacyl-[acyl-carrier-protein] synthase (n-C14:1)', metabolites={Metabolite(id='cddec5eACP_c', name='Cis-dodec-5-enoyl-[acyl-carrier protein] (n-C12:1)', formula=C396H623N96O143PS3, charge=0, SBO=None): -1.0, Metabolite(id='h_c', name='H+', formula=H, charge=1, SBO=None): 21.0, Metabolite(id='malACP_c', name='Malonyl-[acyl-carrier protein]', formula=C387H603N96O145P…	Charge				22.0
40	3OAS161	Reaction(id='3OAS161', name='3-oxoacyl-[acyl-carrier-protein] synthase (n-C16:1)', metabolites={Metabolite(id='h_c', name='H+', formula=H, charge=1, SBO=None): 20.0, Metabolite(id='malACP_c', name='Malonyl-[acyl-carrier protein]', formula=C387H603N96O145PS3, charge=-2, SBO=None): -1.0, Metabolite(id='tdeACP_c', name='Cis-tetradec-7-enoyl-[acyl-carrier protein] (n-C14:1)', formula=C398H626N96O143P…	Charge				22.0
41	3OAS180	Reaction(id='3OAS180', name='3-oxoacyl-[acyl-carrier-protein] synthase (n-C18:0)', metabolites={Metabolite(id='h_c', name='H+', formula=H, charge=1, SBO=None): 20.0, Metabolite(id='malACP_c', name='Malonyl-[acyl-carrier protein]', formula=C387H603N96O145PS3, charge=-2, SBO=None): -1.0, Metabolite(id='palmACP_c', name='Palmitoyl-ACP (n-C16:0ACP)', formula=C400H632N96O143PS3, charge=-1, SBO=None): …	Charge				22.0
42	3OAS181	Reaction(id='3OAS181', name='3-oxoacyl-[acyl-carrier-protein] synthase (n-C18:1)', metabolites={Metabolite(id='h_c', name='H+', formula=H, charge=1, SBO=None): 20.0, Metabolite(id='hdeACP_c', name='Cis-hexadec-9-enoyl-[acyl-carrier protein] (n-C16:1)', formula=C400H630N96O143PS3, charge=-1, SBO=None): -1.0, Metabolite(id='malACP_c', name='Malonyl-[acyl-carrier protein]', formula=C387H603N96O145PS…	Charge				22.0
43	AACPS1	Reaction(id='AACPS1', name='Acyl-[acyl-carrier-protein] synthetase (n-C14:0)', metabolites={Metabolite(id='ACP_c', name='Acyl carrier protein', formula=C384H581N96O142PS3, charge=0, SBO=None): -1.0, Metabolite(id='atp_c', name='ATP', formula=C10H12N5O13P3, charge=-4, SBO=None): -1.0, Metabolite(id='ttdca_c', name='Tetradecanoate (n-C14:0)', formula=C14H27O2, charge=-1, SBO=None): -1.0, Metabolite…	Charge				-22.0
44	AACPS2	Reaction(id='AACPS2', name='Acyl-[acyl-carrier-protein] synthetase (n-C14:1)', metabolites={Metabolite(id='ACP_c', name='Acyl carrier protein', formula=C384H581N96O142PS3, charge=0, SBO=None): -1.0, Metabolite(id='atp_c', name='ATP', formula=C10H12N5O13P3, charge=-4, SBO=None): -1.0, Metabolite(id='ttdcea_c', name='Tetradecenoate (n-C14:1)', formula=C14H25O2, charge=-1, SBO=None): -1.0, Metabolit…	Charge				-22.0
45	AACPS3	Reaction(id='AACPS3', name='Acyl-[acyl-carrier-protein] synthetase (n-C16:0)', metabolites={Metabolite(id='ACP_c', name='Acyl carrier protein', formula=C384H581N96O142PS3, charge=0, SBO=None): -1.0, Metabolite(id='atp_c', name='ATP', formula=C10H12N5O13P3, charge=-4, SBO=None): -1.0, Metabolite(id='hdca_c', name='Hexadecanoate (n-C16:0)', formula=C16H31O2, charge=-1, SBO=None): -1.0, Metabolite(i…	Charge				-22.0
46	AACPS4	Reaction(id='AACPS4', name='Acyl-[acyl-carrier-protein] synthetase (n-C16:1)', metabolites={Metabolite(id='ACP_c', name='Acyl carrier protein', formula=C384H581N96O142PS3, charge=0, SBO=None): -1.0, Metabolite(id='atp_c', name='ATP', formula=C10H12N5O13P3, charge=-4, SBO=None): -1.0, Metabolite(id='hdcea_c', name='Hexadecenoate (n-C16:1)', formula=C16H29O2, charge=-1, SBO=None): -1.0, Metabolite(…	Charge				-22.0
47	AACPS5	Reaction(id='AACPS5', name='Acyl-[acyl-carrier-protein] synthetase (n-C18:1)', metabolites={Metabolite(id='ACP_c', name='Acyl carrier protein', formula=C384H581N96O142PS3, charge=0, SBO=None): -1.0, Metabolite(id='atp_c', name='ATP', formula=C10H12N5O13P3, charge=-4, SBO=None): -1.0, Metabolite(id='ocdcea_c', name='Octadecenoate (n-C18:1)', formula=C18H33O2, charge=-1, SBO=None): -1.0, Metabolite…	Charge				-22.0
48	AACPS6	Reaction(id='AACPS6', name='Acyl-[acyl-carrier-protein] synthetase (n-C18:0)', metabolites={Metabolite(id='ACP_c', name='Acyl carrier protein', formula=C384H581N96O142PS3, charge=0, SBO=None): -1.0, Metabolite(id='atp_c', name='ATP', formula=C10H12N5O13P3, charge=-4, SBO=None): -1.0, Metabolite(id='ocdca_c', name='Octadecanoate (n-C18:0)', formula=C18H35O2, charge=-1, SBO=None): -1.0, Metabolite(…	Charge				-22.0
49	AACPS7	Reaction(id='AACPS7', name='Acyl-[acyl-carrier-protein] synthetase (n-C12:0)', metabolites={Metabolite(id='ACP_c', name='Acyl carrier protein', formula=C384H581N96O142PS3, charge=0, SBO=None): -1.0, Metabolite(id='atp_c', name='ATP', formula=C10H12N5O13P3, charge=-4, SBO=None): -1.0, Metabolite(id='ddca_c', name='Dodecanoate (n-C12:0)', formula=C12H23O2, charge=-1, SBO=None): -1.0, Metabolite(id=…	Charge				-22.0
50	AACPS8	Reaction(id='AACPS8', name='Acyl-[acyl-carrier-protein] synthetase (n-C10:0)', metabolites={Metabolite(id='ACP_c', name='Acyl carrier protein', formula=C384H581N96O142PS3, charge=0, SBO=None): -1.0, Metabolite(id='atp_c', name='ATP', formula=C10H12N5O13P3, charge=-4, SBO=None): -1.0, Metabolite(id='dca_c', name='Decanoate (n-C10:0)', formula=C10H19O2, charge=-1, SBO=None): -1.0, Metabolite(id='am…	Charge				-22.0
51	AACPS9	Reaction(id='AACPS9', name='Acyl-[acyl-carrier-protein] synthetase (n-C8:0)', metabolites={Metabolite(id='ACP_c', name='Acyl carrier protein', formula=C384H581N96O142PS3, charge=0, SBO=None): -1.0, Metabolite(id='atp_c', name='ATP', formula=C10H12N5O13P3, charge=-4, SBO=None): -1.0, Metabolite(id='octa_c', name='Octanoate (n-C8:0)', formula=C8H15O2, charge=-1, SBO=None): -1.0, Metabolite(id='amp_…	Charge				-22.0
52	ACOATA	Reaction(id='ACOATA', name='Acetyl-CoA ACP transacylase', metabolites={Metabolite(id='ACP_c', name='Acyl carrier protein', formula=C384H581N96O142PS3, charge=0, SBO=None): -1.0, Metabolite(id='accoa_c', name='Acetyl-CoA', formula=C23H34N7O17P3S, charge=-4, SBO=None): -1.0, Metabolite(id='acACP_c', name='Acetyl-ACP', formula=C386H603N96O143PS3, charge=-2, SBO=None): 1.0, Metabolite(id='coa_c', nam…	Charge				-22.0
53	ACPPAT120	Reaction(id='ACPPAT120', name='Acyl-(acyl carrier protein):phosphate acyltransferase (C12:0)', metabolites={Metabolite(id='ddcaACP_c', name='Dodecanoyl-ACP (n-C12:0ACP)', formula=C396H625N96O143PS3, charge=0, SBO=None): -1.0, Metabolite(id='h_c', name='H+', formula=H, charge=1, SBO=None): 21.0, Metabolite(id='pi_c', name='Phosphate', formula=HO4P, charge=-2, SBO=None): -1.0, Metabolite(id='ACP_c'…	Charge				22.0
54	ACPPAT140	Reaction(id='ACPPAT140', name='Acyl-(acyl carrier protein):phosphate acyltransferase (C14:0)', metabolites={Metabolite(id='h_c', name='H+', formula=H, charge=1, SBO=None): 20.0, Metabolite(id='myrsACP_c', name='Myristoyl-ACP (n-C14:0ACP)', formula=C398H628N96O143PS3, charge=-1, SBO=None): -1.0, Metabolite(id='pi_c', name='Phosphate', formula=HO4P, charge=-2, SBO=None): -1.0, Metabolite(id='ACP_c'…	Charge				22.0
55	ACPPAT141	Reaction(id='ACPPAT141', name='Acyl-(acyl carrier protein):phosphate acyltransferase (C14:1)', metabolites={Metabolite(id='h_c', name='H+', formula=H, charge=1, SBO=None): 20.0, Metabolite(id='pi_c', name='Phosphate', formula=HO4P, charge=-2, SBO=None): -1.0, Metabolite(id='tdeACP_c', name='Cis-tetradec-7-enoyl-[acyl-carrier protein] (n-C14:1)', formula=C398H626N96O143PS3, charge=-1, SBO=None): -…	Charge				22.0
56	ACPPAT160	Reaction(id='ACPPAT160', name='Acyl-(acyl carrier protein):phosphate acyltransferase (C16:0)', metabolites={Metabolite(id='h_c', name='H+', formula=H, charge=1, SBO=None): 20.0, Metabolite(id='palmACP_c', name='Palmitoyl-ACP (n-C16:0ACP)', formula=C400H632N96O143PS3, charge=-1, SBO=None): -1.0, Metabolite(id='pi_c', name='Phosphate', formula=HO4P, charge=-2, SBO=None): -1.0, Metabolite(id='ACP_c'…	Charge				22.0
57	ACPPAT161	Reaction(id='ACPPAT161', name='Acyl-(acyl carrier protein):phosphate acyltransferase (C16:1)', metabolites={Metabolite(id='h_c', name='H+', formula=H, charge=1, SBO=None): 20.0, Metabolite(id='hdeACP_c', name='Cis-hexadec-9-enoyl-[acyl-carrier protein] (n-C16:1)', formula=C400H630N96O143PS3, charge=-1, SBO=None): -1.0, Metabolite(id='pi_c', name='Phosphate', formula=HO4P, charge=-2, SBO=None): -1…	Charge				22.0
58	ACPPAT180	Reaction(id='ACPPAT180', name='Acyl-(acyl carrier protein):phosphate acyltransferase (C18:0)', metabolites={Metabolite(id='h_c', name='H+', formula=H, charge=1, SBO=None): 20.0, Metabolite(id='ocdcaACP_c', name='Octadecanoyl-ACP (n-C18:0ACP)', formula=C402H636N96O143PS3, charge=-1, SBO=None): -1.0, Metabolite(id='pi_c', name='Phosphate', formula=HO4P, charge=-2, SBO=None): -1.0, Metabolite(id='AC…	Charge				22.0
59	ACPPAT181	Reaction(id='ACPPAT181', name='Acyl-(acyl carrier protein):phosphate acyltransferase (C18:1)', metabolites={Metabolite(id='h_c', name='H+', formula=H, charge=1, SBO=None): 20.0, Metabolite(id='octeACP_c', name='Cis-octadec-11-enoyl-[acyl-carrier protein] (n-C18:1)', formula=C402H634N96O143PS3, charge=-1, SBO=None): -1.0, Metabolite(id='pi_c', name='Phosphate', formula=HO4P, charge=-2, SBO=None): …	Charge				22.0
60	AGPAT120	Reaction(id='AGPAT120', name='1-tetradecanoyl-sn-glycerol 3-phosphate O-acyltransferase (n-C12:0)', metabolites={Metabolite(id='1ddecg3p_c', name='1-dodecanoyl-sn-glycerol 3-phosphate', formula=C15H29O7P, charge=-2, SBO=None): -1.0, Metabolite(id='ddcaACP_c', name='Dodecanoyl-ACP (n-C12:0ACP)', formula=C396H625N96O143PS3, charge=0, SBO=None): -1.0, Metabolite(id='ACP_c', name='Acyl carrier protei…	Charge				22.0
61	AGPAT140	Reaction(id='AGPAT140', name='1-tetradecanoyl-sn-glycerol 3-phosphate O-acyltransferase (n-C14:0)', metabolites={Metabolite(id='1tdecg3p_c', name='1-tetradecanoyl-sn-glycerol 3-phosphate', formula=C17H33O7P, charge=-2, SBO=None): -1.0, Metabolite(id='myrsACP_c', name='Myristoyl-ACP (n-C14:0ACP)', formula=C398H628N96O143PS3, charge=-1, SBO=None): -1.0, Metabolite(id='ACP_c', name='Acyl carrier pro…	Charge				22.0
62	AGPAT141	Reaction(id='AGPAT141', name='1-tetradec-7-enoyl-sn-glycerol 3-phosphate O-acyltransferase (n-C14:1)', metabolites={Metabolite(id='1tdec7eg3p_c', name='1-tetradec-7-enoyl-sn-glycerol 3-phosphate', formula=C17H32O7P, charge=-1, SBO=None): -1.0, Metabolite(id='tdeACP_c', name='Cis-tetradec-7-enoyl-[acyl-carrier protein] (n-C14:1)', formula=C398H626N96O143PS3, charge=-1, SBO=None): -1.0, Metabolite(…	Charge				22.0
63	AGPAT160	Reaction(id='AGPAT160', name='1-hexadecanoyl-sn-glycerol 3-phosphate O-acyltransferase (n-C16:0)', metabolites={Metabolite(id='1hdecg3p_c', name='1-hexadecanoyl-sn-glycerol 3-phosphate', formula=C19H38O7P, charge=-1, SBO=None): -1.0, Metabolite(id='palmACP_c', name='Palmitoyl-ACP (n-C16:0ACP)', formula=C400H632N96O143PS3, charge=-1, SBO=None): -1.0, Metabolite(id='ACP_c', name='Acyl carrier prote…	Charge				22.0
64	AGPAT161	Reaction(id='AGPAT161', name='1-hexadec-7-enoyl-sn-glycerol 3-phosphate O-acyltransferase (n-C16:1)', metabolites={Metabolite(id='1hdec9eg3p_c', name='1-hexadec-9-enoyl-sn-glycerol 3-phosphate', formula=C19H36O7P, charge=-1, SBO=None): -1.0, Metabolite(id='hdeACP_c', name='Cis-hexadec-9-enoyl-[acyl-carrier protein] (n-C16:1)', formula=C400H630N96O143PS3, charge=-1, SBO=None): -1.0, Metabolite(id=…	Charge				22.0
65	AGPAT180	Reaction(id='AGPAT180', name='1-octadecanoyl-sn-glycerol 3-phosphate O-acyltransferase (n-C18:0)', metabolites={Metabolite(id='1odecg3p_c', name='1-octadecanoyl-sn-glycerol 3-phosphate', formula=C21H41O7P, charge=-2, SBO=None): -1.0, Metabolite(id='ocdcaACP_c', name='Octadecanoyl-ACP (n-C18:0ACP)', formula=C402H636N96O143PS3, charge=-1, SBO=None): -1.0, Metabolite(id='ACP_c', name='Acyl carrier p…	Charge				22.0
66	AGPAT181	Reaction(id='AGPAT181', name='1-octadec-7-enoyl-sn-glycerol 3-phosphate O-acyltransferase (n-C18:1)', metabolites={Metabolite(id='1odec11eg3p_c', name='1-octadec-11-enoyl-sn-glycerol 3-phosphate', formula=C21H40O7P, charge=-1, SBO=None): -1.0, Metabolite(id='octeACP_c', name='Cis-octadec-11-enoyl-[acyl-carrier protein] (n-C18:1)', formula=C402H634N96O143PS3, charge=-1, SBO=None): -1.0, Metabolite…	Charge				22.0
67	C100SN	Reaction(id='C100SN', name='Fatty acid biosynthesis (n-C10:0)', metabolites={Metabolite(id='actACP_c', name='Acetoacetyl-ACP', formula=C388H602N96O144PS3, charge=0, SBO=None): -1.0, Metabolite(id='h_c', name='H+', formula=H, charge=1, SBO=None): 48.0, Metabolite(id='malACP_c', name='Malonyl-[acyl-carrier protein]', formula=C387H603N96O145PS3, charge=-2, SBO=None): -3.0, Metabolite(id='nadph_c', n…	Charge				61.0
68	C120SN	Reaction(id='C120SN', name='Fatty acid biosynthesis (n-C12:0)', metabolites={Metabolite(id='actACP_c', name='Acetoacetyl-ACP', formula=C388H602N96O144PS3, charge=0, SBO=None): -1.0, Metabolite(id='h_c', name='H+', formula=H, charge=1, SBO=None): 65.0, Metabolite(id='malACP_c', name='Malonyl-[acyl-carrier protein]', formula=C387H603N96O145PS3, charge=-2, SBO=None): -4.0, Metabolite(id='nadph_c', n…	Charge				83.0
69	C140SN	Reaction(id='C140SN', name='Fatty acid biosynthesis (n-C14:0)', metabolites={Metabolite(id='actACP_c', name='Acetoacetyl-ACP', formula=C388H602N96O144PS3, charge=0, SBO=None): -1.0, Metabolite(id='h_c', name='H+', formula=H, charge=1, SBO=None): 84.0, Metabolite(id='malACP_c', name='Malonyl-[acyl-carrier protein]', formula=C387H603N96O145PS3, charge=-2, SBO=None): -5.0, Metabolite(id='nadph_c', n…	Charge				105.0
70	C141SN	Reaction(id='C141SN', name='Fatty acid biosynthesis (n-C14:1)', metabolites={Metabolite(id='actACP_c', name='Acetoacetyl-ACP', formula=C388H602N96O144PS3, charge=0, SBO=None): -1.0, Metabolite(id='h_c', name='H+', formula=H, charge=1, SBO=None): 85.0, Metabolite(id='malACP_c', name='Malonyl-[acyl-carrier protein]', formula=C387H603N96O145PS3, charge=-2, SBO=None): -5.0, Metabolite(id='nadph_c', n…	Charge				105.0
71	C160SN	Reaction(id='C160SN', name='Fatty acid biosynthesis (n-C16:0)', metabolites={Metabolite(id='actACP_c', name='Acetoacetyl-ACP', formula=C388H602N96O144PS3, charge=0, SBO=None): -1.0, Metabolite(id='h_c', name='H+', formula=H, charge=1, SBO=None): 102.0, Metabolite(id='malACP_c', name='Malonyl-[acyl-carrier protein]', formula=C387H603N96O145PS3, charge=-2, SBO=None): -6.0, Metabolite(id='nadph_c', …	Charge				127.0
72	C161SN	Reaction(id='C161SN', name='Fatty acid biosynthesis (n-C16:1)', metabolites={Metabolite(id='actACP_c', name='Acetoacetyl-ACP', formula=C388H602N96O144PS3, charge=0, SBO=None): -1.0, Metabolite(id='h_c', name='H+', formula=H, charge=1, SBO=None): 103.0, Metabolite(id='malACP_c', name='Malonyl-[acyl-carrier protein]', formula=C387H603N96O145PS3, charge=-2, SBO=None): -6.0, Metabolite(id='nadph_c', …	Charge				127.0
73	C181SN	Reaction(id='C181SN', name='Fatty acid biosynthesis (n-C18:1)', metabolites={Metabolite(id='actACP_c', name='Acetoacetyl-ACP', formula=C388H602N96O144PS3, charge=0, SBO=None): -1.0, Metabolite(id='h_c', name='H+', formula=H, charge=1, SBO=None): 121.0, Metabolite(id='malACP_c', name='Malonyl-[acyl-carrier protein]', formula=C387H603N96O145PS3, charge=-2, SBO=None): -7.0, Metabolite(id='nadph_c', …	Charge				149.0
74	CPPPGOAN2	Reaction(id='CPPPGOAN2', name='Oxygen Independent coproporphyrinogen-III oxidase', metabolites={Metabolite(id='amet_c', name='S-Adenosyl-L-methionine', formula=C15H23N6O5S, charge=1, SBO=None): -2.0, Metabolite(id='cpppg3_c', name='Coproporphyrinogen III', formula=C36H40N4O8, charge=-4, SBO=None): -1.0, Metabolite(id='nadph_c', name='Nicotinamide adenine dinucleotide phosphate - reduced', formula…	Charge				4.0
75	DHNAOT	Reaction(id='DHNAOT', name='1,4-dihydroxy-2-naphthoate octaprenyltransferase', metabolites={Metabolite(id='dhna_c', name='1,4-Dihydroxy-2-naphthoate', formula=C11H7O4, charge=-1, SBO=None): -1.0, Metabolite(id='octdp_c', name='All-trans-Octaprenyl diphosphate', formula=C40H65O7P2, charge=-3, SBO=None): -1.0, Metabolite(id='2dmmq8_c', name='2-Demethylmenaquinone 8', formula=C50H70O2, charge=0, SBO…	Charge	DHNAOT	h_c, dhna_c, co2_c, 2dmmq8_c, ppi_c, octdp_c		2.0
76	EDTXS1	Reaction(id='EDTXS1', name='Endotoxin Synthesis (lauroyl transferase)', metabolites={Metabolite(id='ddcaACP_c', name='Dodecanoyl-ACP (n-C12:0ACP)', formula=C396H625N96O143PS3, charge=0, SBO=None): -1.0, Metabolite(id='kdo2lipid4_c', name='KDO(2)-lipid IV(A)', formula=C84H148N2O37P2, charge=-6, SBO=None): -1.0, Metabolite(id='ACP_c', name='Acyl carrier protein', formula=C384H581N96O142PS3, charge=…	Charge				22.0
77	EDTXS2	Reaction(id='EDTXS2', name='Endotoxin Synthesis (myristoyl transferase)', metabolites={Metabolite(id='kdo2lipid4L_c', name='KDO(2)-lipid IV(A) with laurate', formula=C96H170N2O38P2, charge=-6, SBO=None): -1.0, Metabolite(id='myrsACP_c', name='Myristoyl-ACP (n-C14:0ACP)', formula=C398H628N96O143PS3, charge=-1, SBO=None): -1.0, Metabolite(id='ACP_c', name='Acyl carrier protein', formula=C384H581N96…	Charge				22.0
78	EDTXS3	Reaction(id='EDTXS3', name='Endotoxin Synthesis (palmitoleoyl ACP)', metabolites={Metabolite(id='hdeACP_c', name='Cis-hexadec-9-enoyl-[acyl-carrier protein] (n-C16:1)', formula=C400H630N96O143PS3, charge=-1, SBO=None): -1.0, Metabolite(id='kdo2lipid4_c', name='KDO(2)-lipid IV(A)', formula=C84H148N2O37P2, charge=-6, SBO=None): -1.0, Metabolite(id='ACP_c', name='Acyl carrier protein', formula=C384H…	Charge				22.0
79	EDTXS4	Reaction(id='EDTXS4', name='Endotoxin Synthesis (myristoyl transferase)', metabolites={Metabolite(id='kdo2lipid4p_c', name='KDO(2)-lipid IV(A) with palmitoleoyl', formula=C100H178N2O38P2, charge=-4, SBO=None): -1.0, Metabolite(id='myrsACP_c', name='Myristoyl-ACP (n-C14:0ACP)', formula=C398H628N96O143PS3, charge=-1, SBO=None): -1.0, Metabolite(id='ACP_c', name='Acyl carrier protein', formula=C384H…	Charge				22.0
80	FASC120ACP	Reaction(id='FASC120ACP', name='Fatty acid biosynthesis (n-C12:0)', metabolites={Metabolite(id='dcaACP_c', name='Decanoyl-ACP (n-C10:0ACP)', formula=C394H620N96O143PS3, charge=-1, SBO=None): -1.0, Metabolite(id='h_c', name='H+', formula=H, charge=1, SBO=None): 17.0, Metabolite(id='malACP_c', name='Malonyl-[acyl-carrier protein]', formula=C387H603N96O145PS3, charge=-2, SBO=None): -1.0, Metabolite(…	Charge				22.0
81	FASC140ACP	Reaction(id='FASC140ACP', name='Fatty acid biosynthesis (n-C14:0)', metabolites={Metabolite(id='ddcaACP_c', name='Dodecanoyl-ACP (n-C12:0ACP)', formula=C396H625N96O143PS3, charge=0, SBO=None): -1.0, Metabolite(id='h_c', name='H+', formula=H, charge=1, SBO=None): 19.0, Metabolite(id='malACP_c', name='Malonyl-[acyl-carrier protein]', formula=C387H603N96O145PS3, charge=-2, SBO=None): -1.0, Metabolit…	Charge				22.0
82	FASC141ACP	Reaction(id='FASC141ACP', name='Fatty acid biosynthesis (n-C14:1)', metabolites={Metabolite(id='ddcaACP_c', name='Dodecanoyl-ACP (n-C12:0ACP)', formula=C396H625N96O143PS3, charge=0, SBO=None): -1.0, Metabolite(id='h_c', name='H+', formula=H, charge=1, SBO=None): 20.0, Metabolite(id='malACP_c', name='Malonyl-[acyl-carrier protein]', formula=C387H603N96O145PS3, charge=-2, SBO=None): -1.0, Metabolit…	Charge				22.0
83	FASC160ACP	Reaction(id='FASC160ACP', name='Fatty acid biosynthesis (n-C16:0)', metabolites={Metabolite(id='h_c', name='H+', formula=H, charge=1, SBO=None): 18.0, Metabolite(id='malACP_c', name='Malonyl-[acyl-carrier protein]', formula=C387H603N96O145PS3, charge=-2, SBO=None): -1.0, Metabolite(id='myrsACP_c', name='Myristoyl-ACP (n-C14:0ACP)', formula=C398H628N96O143PS3, charge=-1, SBO=None): -1.0, Metabolit…	Charge				22.0
84	FASC161ACP	Reaction(id='FASC161ACP', name='Fatty acid biosynthesis (n-C16:1)', metabolites={Metabolite(id='h_c', name='H+', formula=H, charge=1, SBO=None): 19.0, Metabolite(id='malACP_c', name='Malonyl-[acyl-carrier protein]', formula=C387H603N96O145PS3, charge=-2, SBO=None): -1.0, Metabolite(id='myrsACP_c', name='Myristoyl-ACP (n-C14:0ACP)', formula=C398H628N96O143PS3, charge=-1, SBO=None): -1.0, Metabolit…	Charge				22.0
85	FASC180ACP	Reaction(id='FASC180ACP', name='Fatty acid biosynthesis (n-C18:0)', metabolites={Metabolite(id='h_c', name='H+', formula=H, charge=1, SBO=None): 18.0, Metabolite(id='malACP_c', name='Malonyl-[acyl-carrier protein]', formula=C387H603N96O145PS3, charge=-2, SBO=None): -1.0, Metabolite(id='nadph_c', name='Nicotinamide adenine dinucleotide phosphate - reduced', formula=C21H26N7O17P3, charge=-4, SBO=No…	Charge				22.0
86	FASC181ACP	Reaction(id='FASC181ACP', name='Fatty acid biosynthesis (n-C18:1)', metabolites={Metabolite(id='h_c', name='H+', formula=H, charge=1, SBO=None): 19.0, Metabolite(id='malACP_c', name='Malonyl-[acyl-carrier protein]', formula=C387H603N96O145PS3, charge=-2, SBO=None): -1.0, Metabolite(id='nadph_c', name='Nicotinamide adenine dinucleotide phosphate - reduced', formula=C21H26N7O17P3, charge=-4, SBO=No…	Charge				22.0
87	FEENTERR3	Reaction(id='FEENTERR3', name='Fe-enterobactin reduction (Fe(III)-unloading)', metabolites={Metabolite(id='feenter_c', name='Fe-enterobactin', formula=C30FeH27N3O15, charge=0, SBO=None): -2.0, Metabolite(id='rbflvrd_c', name='Reduced riboflavin', formula=C17H22N4O6, charge=0, SBO=None): -1.0, Metabolite(id='enter_c', name='Enterochelin', formula=C30H27N3O15, charge=0, SBO=None): 2.0, Metabolite(i…	Charge	FEENTERR3	rbflvrd_c, feenter_c, fe2_c, h_c, ribflv_c, enter_c		6.0
88	G3PAT120	Reaction(id='G3PAT120', name='Glycerol-3-phosphate acyltransferase (C12:0)', metabolites={Metabolite(id='ddcaACP_c', name='Dodecanoyl-ACP (n-C12:0ACP)', formula=C396H625N96O143PS3, charge=0, SBO=None): -1.0, Metabolite(id='glyc3p_c', name='Glycerol 3-phosphate', formula=C3H7O6P, charge=-2, SBO=None): -1.0, Metabolite(id='1ddecg3p_c', name='1-dodecanoyl-sn-glycerol 3-phosphate', formula=C15H29O7P,…	Charge				22.0
89	G3PAT140	Reaction(id='G3PAT140', name='Glycerol-3-phosphate acyltransferase (C14:0)', metabolites={Metabolite(id='glyc3p_c', name='Glycerol 3-phosphate', formula=C3H7O6P, charge=-2, SBO=None): -1.0, Metabolite(id='myrsACP_c', name='Myristoyl-ACP (n-C14:0ACP)', formula=C398H628N96O143PS3, charge=-1, SBO=None): -1.0, Metabolite(id='1tdecg3p_c', name='1-tetradecanoyl-sn-glycerol 3-phosphate', formula=C17H33O…	Charge				22.0
90	G3PAT141	Reaction(id='G3PAT141', name='Glycerol-3-phosphate acyltransferase (C14:1)', metabolites={Metabolite(id='glyc3p_c', name='Glycerol 3-phosphate', formula=C3H7O6P, charge=-2, SBO=None): -1.0, Metabolite(id='tdeACP_c', name='Cis-tetradec-7-enoyl-[acyl-carrier protein] (n-C14:1)', formula=C398H626N96O143PS3, charge=-1, SBO=None): -1.0, Metabolite(id='1tdec7eg3p_c', name='1-tetradec-7-enoyl-sn-glycero…	Charge				22.0
91	G3PAT160	Reaction(id='G3PAT160', name='Glycerol-3-phosphate acyltransferase (C16:0)', metabolites={Metabolite(id='glyc3p_c', name='Glycerol 3-phosphate', formula=C3H7O6P, charge=-2, SBO=None): -1.0, Metabolite(id='palmACP_c', name='Palmitoyl-ACP (n-C16:0ACP)', formula=C400H632N96O143PS3, charge=-1, SBO=None): -1.0, Metabolite(id='1hdecg3p_c', name='1-hexadecanoyl-sn-glycerol 3-phosphate', formula=C19H38O7…	Charge				22.0
92	G3PAT161	Reaction(id='G3PAT161', name='Glycerol-3-phosphate acyltransferase (C16:1)', metabolites={Metabolite(id='glyc3p_c', name='Glycerol 3-phosphate', formula=C3H7O6P, charge=-2, SBO=None): -1.0, Metabolite(id='hdeACP_c', name='Cis-hexadec-9-enoyl-[acyl-carrier protein] (n-C16:1)', formula=C400H630N96O143PS3, charge=-1, SBO=None): -1.0, Metabolite(id='1hdec9eg3p_c', name='1-hexadec-9-enoyl-sn-glycerol …	Charge				22.0
93	G3PAT180	Reaction(id='G3PAT180', name='Glycerol-3-phosphate acyltransferase (C18:0)', metabolites={Metabolite(id='glyc3p_c', name='Glycerol 3-phosphate', formula=C3H7O6P, charge=-2, SBO=None): -1.0, Metabolite(id='ocdcaACP_c', name='Octadecanoyl-ACP (n-C18:0ACP)', formula=C402H636N96O143PS3, charge=-1, SBO=None): -1.0, Metabolite(id='1odecg3p_c', name='1-octadecanoyl-sn-glycerol 3-phosphate', formula=C21H…	Charge				22.0
94	G3PAT181	Reaction(id='G3PAT181', name='Glycerol-3-phosphate acyltransferase (C18:1)', metabolites={Metabolite(id='glyc3p_c', name='Glycerol 3-phosphate', formula=C3H7O6P, charge=-2, SBO=None): -1.0, Metabolite(id='octeACP_c', name='Cis-octadec-11-enoyl-[acyl-carrier protein] (n-C18:1)', formula=C402H634N96O143PS3, charge=-1, SBO=None): -1.0, Metabolite(id='1odec11eg3p_c', name='1-octadec-11-enoyl-sn-glyce…	Charge				22.0
95	HYDFDN2r	Reaction(id='HYDFDN2r', name='Ferredoxin NADPH linked hydrogenase', metabolites={Metabolite(id='h2_c', name='H2', formula=H2, charge=0, SBO=None): -2.0, Metabolite(id='nadp_c', name='Nicotinamide adenine dinucleotide phosphate', formula=C21H25N7O17P3, charge=-3, SBO=None): -1.0, Metabolite(id='fdxo_42_c', name='Ferredoxin (oxidized form 4:2)', formula=H, charge=3, SBO=None): 0.0, Metabolite(id='h…	Charge				2.0
96	IOR2b	Reaction(id='IOR2b', name='Indolepyruvate ferredoxin oxidoreductase (phenylpyvurate)', metabolites={Metabolite(id='coa_c', name='Coenzyme A', formula=C21H32N7O16P3S, charge=-4, SBO=None): -1.0, Metabolite(id='phpyr_c', name='Phenylpyruvate', formula=C9H7O3, charge=-1, SBO=None): -1.0, Metabolite(id='fdxo_42_c', name='Ferredoxin (oxidized form 4:2)', formula=H, charge=3, SBO=None): 0.0, Metabolite…	Charge				2.0
97	KAS14	Reaction(id='KAS14', name='Beta-ketoacyl-ACP synthase', metabolites={Metabolite(id='acACP_c', name='Acetyl-ACP', formula=C386H603N96O143PS3, charge=-2, SBO=None): -1.0, Metabolite(id='h_c', name='H+', formula=H, charge=1, SBO=None): 23.0, Metabolite(id='malACP_c', name='Malonyl-[acyl-carrier protein]', formula=C387H603N96O145PS3, charge=-2, SBO=None): -1.0, Metabolite(id='ACP_c', name='Acyl carri…	Charge				27.0
98	KAS15	Reaction(id='KAS15', name='Beta-ketoacyl-ACP synthase (2)', metabolites={Metabolite(id='accoa_c', name='Acetyl-CoA', formula=C23H34N7O17P3S, charge=-4, SBO=None): -1.0, Metabolite(id='h_c', name='H+', formula=H, charge=1, SBO=None): 3.0, Metabolite(id='malACP_c', name='Malonyl-[acyl-carrier protein]', formula=C387H603N96O145PS3, charge=-2, SBO=None): -1.0, Metabolite(id='actACP_c', name='Acetoace…	Charge				5.0
99	KAS_HP	Reaction(id='KAS_HP', name='3-hydroxy-palmetoyl-ACP synthesis', metabolites={Metabolite(id='h_c', name='H+', formula=H, charge=1, SBO=None): 20.0, Metabolite(id='malACP_c', name='Malonyl-[acyl-carrier protein]', formula=C387H603N96O145PS3, charge=-2, SBO=None): -1.0, Metabolite(id='myrsACP_c', name='Myristoyl-ACP (n-C14:0ACP)', formula=C398H628N96O143PS3, charge=-1, SBO=None): -1.0, Metabolite(id…	Charge				22.0
100	MCOATA	Reaction(id='MCOATA', name='Malonyl-CoA-ACP transacylase', metabolites={Metabolite(id='ACP_c', name='Acyl carrier protein', formula=C384H581N96O142PS3, charge=0, SBO=None): -1.0, Metabolite(id='malcoa_c', name='Malonyl-CoA', formula=C24H33N7O19P3S, charge=-5, SBO=None): -1.0, Metabolite(id='coa_c', name='Coenzyme A', formula=C21H32N7O16P3S, charge=-4, SBO=None): 1.0, Metabolite(id='malACP_c', nam…	Charge				-22.0
101	VOR1b	Reaction(id='VOR1b', name='4-methyl-2-oxopentaoate dehydrogenase (ferredoxin)', metabolites={Metabolite(id='4mop_c', name='4-Methyl-2-oxopentanoate', formula=C6H9O3, charge=-1, SBO=None): -1.0, Metabolite(id='coa_c', name='Coenzyme A', formula=C21H32N7O16P3S, charge=-4, SBO=None): -1.0, Metabolite(id='fdxo_42_c', name='Ferredoxin (oxidized form 4:2)', formula=H, charge=3, SBO=None): 0.0, Metaboli…	Charge				2.0
102	VOR3b	Reaction(id='VOR3b', name='3-methyl-2-oxopentanoate dehydrogenase (ferredoxin)', metabolites={Metabolite(id='3mop_c', name='(S)-3-Methyl-2-oxopentanoate', formula=C6H9O3, charge=-1, SBO=None): -1.0, Metabolite(id='coa_c', name='Coenzyme A', formula=C21H32N7O16P3S, charge=-4, SBO=None): -1.0, Metabolite(id='fdxo_42_c', name='Ferredoxin (oxidized form 4:2)', formula=H, charge=3, SBO=None): 0.0, Met…	Charge				2.0
103	ENTERES2	Reaction(id='ENTERES2', name='Enterochelin Esterase (Fe containing)', metabolites={Metabolite(id='feenter_c', name='Fe-enterobactin', formula=C30FeH27N3O15, charge=0, SBO=None): -1.0, Metabolite(id='h2o_c', name='H2O', formula=H2O, charge=0, SBO=None): -3.0, Metabolite(id='23dhbzs_c', name='2,3-dihydroxybenzoylserine', formula=C10H10NO6, charge=-1, SBO=None): 3.0, Metabolite(id='fe3_c', name='Fe3…	Charge	ENTERES2, ECOAH7	h_c, h2o_c		3.0
104	MECDPDH	Reaction(id='MECDPDH', name='2C-methyl-D-erythritol 2,4 cyclodiphosphate dehydratase', metabolites={Metabolite(id='2mecdp_c', name='2-C-methyl-D-erythritol 2,4-cyclodiphosphate', formula=C5H10O9P2, charge=-2, SBO=None): -1.0, Metabolite(id='h_c', name='H+', formula=H, charge=1, SBO=None): -1.0, Metabolite(id='h2mb4p_c', name='1-hydroxy-2-methyl-2-(E)-butenyl 4-diphosphate', formula=C5H9O8P2, char…	Charge	MECDPDH, ALAD_L	h_c, h2o_c		-2.0
105	3OAR40	Reaction(id='3OAR40', name='3-oxoacyl-[acyl-carrier-protein] reductase (n-C4:0)', metabolites={Metabolite(id='actACP_c', name='Acetoacetyl-ACP', formula=C388H602N96O144PS3, charge=0, SBO=None): -1.0, Metabolite(id='h_c', name='H+', formula=H, charge=1, SBO=None): -6.0, Metabolite(id='nadph_c', name='Nicotinamide adenine dinucleotide phosphate - reduced', formula=C21H26N7O17P3, charge=-4, SBO=None…	Charge	EAR40x, EAR100x, C100SN, 3OAS60, 3OAR60, 3OAR40	h_c		-6.0
