# Supplementary material for: MCC: automated mass and charge curation at the genome scale applied to C. tuberculostearicum
Source: Microbiol Spectr. 2025 Dec 31;14(2):e03200-24. doi: 10.1128/spectrum.03200-24 (PMC12893189; doi:10.1128/spectrum.03200-24)
Supplement: Supplemental material S4 — Metabolite report Dolosigranulum pigrum model. [file spectrum.03200-24-s0004.csv]

	Id	Name	Determined Formula	Determined Charge	Previous Formula	Previous Charge	Inferrence Type	Reasoning	Used Databases	Previous Databases	Similarity
0	12dgr120_c	1,2-Diacyl-sn-glycerol (didodecanoyl, n-C12:0)	C27H52O5	0	C27H52O5	0	Inferred	unconstrained Target & Adherence			Same
1	12dgr120_p	1,2-Diacyl-sn-glycerol (didodecanoyl, n-C12:0)	C27H52O5	0	C27H52O5	0	Inferred	unconstrained Target & Adherence			Same
2	12dgr140_c	1,2-Diacyl-sn-glycerol (ditetradecanoyl, n-C14:0)	C31H60O5	0	C31H60O5	0	Inferred	unconstrained Target & Adherence			Same
3	12dgr140_p	1,2-Diacyl-sn-glycerol (ditetradecanoyl, n-C14:0)	C31H60O5	0	C31H60O5	0	Inferred	unconstrained Target & Adherence			Same
4	12dgr141_c	1,2-Diacyl-sn-glycerol (ditetradec-7-enoyl, n-C14:1)	C31H56O5	0	C31H56O5	0	Inferred	unconstrained Target & Adherence			Same
5	12dgr141_p	1,2-Diacyl-sn-glycerol (ditetradec-7-enoyl, n-C14:1)	C31H56O5	0	C31H56O5	0	Inferred	unconstrained Target & Adherence			Same
6	12dgr160_c	1,2-Diacyl-sn-glycerol (dihexadecanoyl, n-C16:0)	C35H68O5	0	C35H68O5	0	Inferred	unconstrained Target & Adherence			Same
7	12dgr160_p	1,2-Diacyl-sn-glycerol (dihexadecanoyl, n-C16:0)	C35H68O5	0	C35H68O5	0	Inferred	unconstrained Target & Adherence			Same
8	12dgr161_c	1,2-Diacyl-sn-glycerol (dihexadec-9-enoyl, n-C16:1)	C35H64O5	0	C35H64O5	0	Inferred	unconstrained Target & Adherence			Same
9	12dgr161_p	1,2-Diacyl-sn-glycerol (dihexadec-9-enoyl, n-C16:1)	C35H64O5	0	C35H64O5	0	Inferred	unconstrained Target & Adherence			Same
10	12dgr180_c	1,2-Diacyl-sn-glycerol (dioctadecanoyl, n-C18:0)	C39H76O5	0	C39H76O5	0	Inferred	unconstrained Target & Adherence			Same
11	12dgr180_p	1,2-Diacyl-sn-glycerol (dioctadecanoyl, n-C18:0)	C39H76O5	0	C39H76O5	0	Inferred	unconstrained Target & Adherence			Same
12	12dgr181_c	1,2-Diacyl-sn-glycerol (dioctadec-11-enoyl, n-C18:1)	C39H72O5	0	C39H72O5	0	Inferred	unconstrained Target & Adherence			Same
13	12dgr181_p	1,2-Diacyl-sn-glycerol (dioctadec-11-enoyl, n-C18:1)	C39H72O5	0	C39H72O5	0	Inferred	unconstrained Target & Adherence			Same
14	2agpe141_c	2-Acyl-sn-glycero-3-phosphoethanolamine (n-C14:1)	C19H38NO7P	0	C19H38NO7P	0	Inferred	unconstrained Target & Adherence			Same
15	2agpe141_p	2-Acyl-sn-glycero-3-phosphoethanolamine (n-C14:1)	C19H38NO7P	0	C19H38NO7P	0	Inferred	unconstrained Target & Adherence			Same
16	2agpe161_c	2-Acyl-sn-glycero-3-phosphoethanolamine (n-C16:1)	C21H42NO7P	0	C21H42NO7P	0	Inferred	unconstrained Target & Adherence			Same
17	2agpe161_p	2-Acyl-sn-glycero-3-phosphoethanolamine (n-C16:1)	C21H42NO7P	0	C21H42NO7P	0	Inferred	unconstrained Target & Adherence			Same
18	pe141_c	Phosphatidylethanolamine (ditetradec-7-enoyl, n-C14:1)	C33H62NO8P	0	C33H62NO8P	0	Inferred	unconstrained Target & Adherence			Same
19	pe181_c	Phosphatidylethanolamine (dioctadec-11-enoyl, n-C18:1)	C41H78NO8P	0	C41H78NO8P	0	Inferred	unconstrained Target & Adherence			Same
20	2agpg120_c	2-Acyl-sn-glycero-3-phosphoglycerol (n-C12:0)	C18H36O9P	-1	C18H36O9P	-1	Inferred	unconstrained Target & Adherence			Same
21	2agpg120_p	2-Acyl-sn-glycero-3-phosphoglycerol (n-C12:0)	C18H36O9P	-1	C18H36O9P	-1	Inferred	unconstrained Target & Adherence			Same
22	2agpg141_c	2-Acyl-sn-glycero-3-phosphoglycerol (n-C14:1)	C20H38O9P	-1	C20H38O9P	-1	Inferred	unconstrained Target & Adherence			Same
23	2agpg141_p	2-Acyl-sn-glycero-3-phosphoglycerol (n-C14:1)	C20H38O9P	-1	C20H38O9P	-1	Inferred	unconstrained Target & Adherence			Same
24	2agpg161_c	2-Acyl-sn-glycero-3-phosphoglycerol (n-C16:1)	C22H42O9P	-1	C22H42O9P	-1	Inferred	unconstrained Target & Adherence			Same
25	2agpg161_p	2-Acyl-sn-glycero-3-phosphoglycerol (n-C16:1)	C22H42O9P	-1	C22H42O9P	-1	Inferred	unconstrained Target & Adherence			Same
26	2agpg181_c	2-Acyl-sn-glycero-3-phosphoglycerol (n-C18:1)	C24H46O9P	-1	C24H46O9P	-1	Inferred	unconstrained Target & Adherence			Same
27	2agpg181_p	2-Acyl-sn-glycero-3-phosphoglycerol (n-C18:1)	C24H46O9P	-1	C24H46O9P	-1	Inferred	unconstrained Target & Adherence			Same
28	pg120_c	Phosphatidylglycerol (didodecanoyl, n-C12:0)	C30H58O10P	-1	C30H58O10P	-1	Inferred	unconstrained Target & Adherence			Same
29	pg141_c	Phosphatidylglycerol (ditetradec-7-enoyl, n-C14:1)	C34H62O10P	-1	C34H62O10P	-1	Inferred	unconstrained Target & Adherence			Same
30	2hh24dd_c	2-Hydroxyhepta-2-4-dienedioate	C7H6O5	-2	C7H6O5	-2	Inferred	unconstrained Target & Adherence			Same
31	fdxr_42_c	Ferredoxin (reduced form 4:2)		0		0	Inferred	unconstrained Target & Adherence			Same
32	dgal6p_c	D-Galactose 6-phosphate	C6H11O9P	-2	C6H11O9P	-2	Inferred	unconstrained Target & Adherence			Same
33	ddcap_c	Dodecanoly-phosphate (n-C12:0)	C12H24O5P	-1	C12H24O5P	-1	Inferred	unconstrained Target & Adherence			Same
34	ttdcap_c	Tetradecanoyl-phosphate (n-C14:0)	C14H28O5P	-1	C14H28O5P	-1	Inferred	unconstrained Target & Adherence			Same
35	ttdceap_c	Tetradecanoyl-phosphate (n-C14:1)	C14H26O5P	-1	C14H26O5P	-1	Inferred	unconstrained Target & Adherence			Same
36	hdcap_c	Hexadecanoyl-phosphate (n-C16:0)	C16H32O5P	-1	C16H32O5P	-1	Inferred	unconstrained Target & Adherence			Same
37	hdceap_c	Hexadecanoyl-phosphate (n-C16:1)	C16H30O5P	-1	C16H30O5P	-1	Inferred	unconstrained Target & Adherence			Same
38	ocdcap_c	Octadecanoyl-phosphate (n-C18:0)	C18H36O5P	-1	C18H36O5P	-1	Inferred	unconstrained Target & Adherence			Same
39	ocdceap_c	Octadecanoyl-phosphate (n-C18:1)	C18H34O5P	-1	C18H34O5P	-1	Inferred	unconstrained Target & Adherence			Same
40	starch1200_e	Starch n=1200 repeat units (300 repeat units amylose, 900 repeat units amylopectin, corresponds to potatoe starch)	C7200H12002O6001	0	C7200H12002O6001	0	Inferred	unconstrained Target & Adherence			Same
41	cell6_c	Cellulose (n=6 repeating units)	C36H62O31	0	C36H62O31	0	Inferred	unconstrained Target & Adherence			Same
42	cell6_e	Cellulose (n=6 repeating units)	C36H62O31	0	C36H62O31	0	Inferred	unconstrained Target & Adherence			Same
43	pg120_p	Phosphatidylglycerol (didodecanoyl, n-C12:0)	C30H58O10P	-1	C30H58O10P	-1	Inferred	unconstrained Target & Adherence			Same
44	pg141_p	Phosphatidylglycerol (ditetradec-7-enoyl, n-C14:1)	C34H62O10P	-1	C34H62O10P	-1	Inferred	unconstrained Target & Adherence			Same
45	tdecoa_c	Tetradecenoyl-CoA (n-C14:1CoA)	C35H56N7O17P3S	-4	C35H56N7O17P3S	-4	Inferred	unconstrained Target & Adherence			Same
46	23dhbzs2_c	2-3-dihydroxybenzoylserine dimer	C20H20N2O11	0	C20H20N2O11	0	Inferred	unconstrained Target & Adherence			Same
47	2ahhmp_c	2 Amino 4 hydroxy 6 hydroxymethyl 7 8 dihydropteridine C7H9N5O2	C7H9N5O2	0	C7H9N5O2	0	Inferred	unconstrained Target & Adherence			Same
48	salchs4_c	Salmochelin-S4	C42H47N3O25	0	C42H47N3O25	0	Inferred	unconstrained Target & Adherence			Same
49	fldrd_c	Flavodoxin (reduced) - obsolete		0		0	Inferred	unconstrained Target & Adherence			Same
50	trpglcur_c	Tryptophanyl-beta-D-glucuronide	C17H20N2O8	0	C17H20N2O8	0	Inferred	unconstrained Target & Adherence			Same
51	iscssh_c	IscS with bound sulfur		0		0	Inferred	unconstrained Target & Adherence			Same
52	lipopb_c	Lipoate (protein bound)	C8H13OS2	1	C8H13OS2	1	Inferred	unconstrained Target & Adherence			Same
53	octapb_c	Octanoate (protein bound)	C8H15O	1	C8H15O	1	Inferred	unconstrained Target & Adherence			Same
54	lmn30_e	Laminarin (n=30 repeat units, beta -1,3 glc)	C180H302O151	0	C180H302O151	0	Inferred	unconstrained Target & Adherence			Same
55	manb_c	Mannobiose (beta-1,4)	C12H22O11	0	C12H22O11	0	Inferred	unconstrained Target & Adherence			Same
56	manb_e	Mannobiose (beta-1,4)	C12H22O11	0	C12H22O11	0	Inferred	unconstrained Target & Adherence			Same
57	rdxo_c	Rubredoxin oxidized	Fe	3	Fe	3	Inferred	unconstrained Target & Adherence			Same
58	rdxr_c	Rubredoxin reduced	Fe	2	Fe	2	Inferred	unconstrained Target & Adherence			Same
59	pe141_p	Phosphatidylethanolamine (ditetradec-7-enoyl, n-C14:1)	C33H62NO8P	0	C33H62NO8P	0	Inferred	unconstrained Target & Adherence			Same
60	pe181_p	Phosphatidylethanolamine (dioctadec-11-enoyl, n-C18:1)	C41H78NO8P	0	C41H78NO8P	0	Inferred	unconstrained Target & Adherence			Same
61	pgp120_c	Phosphatidylglycerophosphate (didodecanoyl, n-C12:0)	C30H57O13P2	-3	C30H57O13P2	-3	Inferred	unconstrained Target & Adherence			Same
62	pgp120_p	Phosphatidylglycerophosphate (didodecanoyl, n-C12:0)	C30H57O13P2	-3	C30H57O13P2	-3	Inferred	unconstrained Target & Adherence			Same
63	pgp140_c	Phosphatidylglycerophosphate (ditetradecanoyl, n-C14:0)	C34H65O13P2	-3	C34H65O13P2	-3	Inferred	unconstrained Target & Adherence			Same
64	pgp140_p	Phosphatidylglycerophosphate (ditetradecanoyl, n-C14:0)	C34H65O13P2	-3	C34H65O13P2	-3	Inferred	unconstrained Target & Adherence			Same
65	pgp141_c	Phosphatidylglycerophosphate (ditetradec-7-enoyl, n-C14:1)	C34H61O13P2	-3	C34H61O13P2	-3	Inferred	unconstrained Target & Adherence			Same
66	pgp141_p	Phosphatidylglycerophosphate (ditetradec-7-enoyl, n-C14:1)	C34H61O13P2	-3	C34H61O13P2	-3	Inferred	unconstrained Target & Adherence			Same
67	pgp181_c	Phosphatidylglycerophosphate (dioctadec-11-enoyl, n-C18:1)	C42H77O13P2	-3	C42H77O13P2	-3	Inferred	unconstrained Target & Adherence			Same
68	pgp181_p	Phosphatidylglycerophosphate (dioctadec-11-enoyl, n-C18:1)	C42H77O13P2	-3	C42H77O13P2	-3	Inferred	unconstrained Target & Adherence			Same
69	ps120_c	Phosphatidylserine (didodecanoyl, n-C12:0)	C30H57NO10P	-1	C30H57NO10P	-1	Inferred	unconstrained Target & Adherence			Same
70	ps181_c	Phosphatidylserine (dioctadec-11-enoyl, n-C18:1)	C42H77NO10P	-1	C42H77NO10P	-1	Inferred	unconstrained Target & Adherence			Same
71	pullulan1200_e	Pullulan (n=1200 repeat units, alpha-1,4 and alph-1,6 bounds)	C7200H12002O6001	0	C7200H12002O6001	0	Inferred	unconstrained Target & Adherence			Same
72	salchs4_p	Salmochelin-S4	C42H47N3O25	0	C42H47N3O25	0	Inferred	unconstrained Target & Adherence			Same
73	salchs4fe_p	Salmochelin-S4-Fe-III	C42FeH47N3O25	3	C42FeH47N3O25	3	Inferred	unconstrained Target & Adherence			Same
74	salchs4fe_c	Salmochelin-S4-Fe-III	C42FeH47N3O25	3	C42FeH47N3O25	3	Inferred	unconstrained Target & Adherence			Same
75	salchs4fe_e	Salmochelin-S4-Fe-III	C42FeH47N3O25	3	C42FeH47N3O25	3	Inferred	unconstrained Target & Adherence			Same
76	salchs4_e	Salmochelin-S4	C42H47N3O25	0	C42H47N3O25	0	Inferred	unconstrained Target & Adherence			Same
77	ugmd_c	UDP-N-acetylmuramoyl-L-alanyl-D-gamma-glutamyl-meso-2,6-diaminopimelate	C35H51N7O26P2	-4	C35H51N7O26P2	-4	Inferred	unconstrained Target & Adherence			Same
78	fldox_c	Flavodoxin (oxidized) - obsolete		2		0	Inferred	PFOR: (coa_c -> Adherence & biocyc:META:COA-GROUP, bigg.metabolite:coa, biocyc:META:CO-A, metanetx.chemical:MNXM727276, seed.compound:cpd00010; h_c -> biocyc:META:PROTON, seed.compound:cpd00067, bigg.metabolite:h; pyr_c -> Adherence & biocyc:META:PYRUVATE, bigg.metabolite:pyr, seed.compound:cpd00020; accoa_c -> Adherence & seed.compound:cpd00022, biocyc:META:ACETYL-COA, bigg.metabolite:accoa; co2…			Diff
79	3hcddec5eACP_c	(R)-3-hydroxy-cis-dodec-5-enoyl-[acyl-carrier protein]	C396H622N96O144PS3	-1		-1	Inferred				Diff
80	3hcmrs7eACP_c	(R)-3-hydroxy-cis-myristol-7-eoyl-[acyl-carrier protein]	C398H626N96O144PS3	-1		-1	Inferred				Diff
81	t3c5ddeceACP_c	Trans-3-cis-5-dodecenoyl-[acyl-carrier protein]	C396H620N96O143PS3	-1		-1	Inferred				Diff
82	t3c7mrseACP_c	Trans-3-cis-7-myristoleoyl-[acyl-carrier protein]	C398H624N96O143PS3	-1		-1	Inferred				Diff
83	3hcpalm9eACP_c	(R)-3-hydroxy-cis-palm-9-eoyl-[acyl-carrier protein]	C400H630N96O144PS3	-1		-1	Inferred				Diff
84	t3c9palmeACP_c	Trans-3-cis-9-palmitoleoyl-[acyl-carrier protein]	C400H628N96O143PS3	-1		-1	Inferred				Diff
85	3hoctaACP_c	(R)-3-Hydroxyoctadecanoyl-[acyl-carrier protein]	C29H55N2O9P	-1		-1	Inferred				Diff
86	3hcvac11eACP_c	(R)-3-hydroxy-cis-vacc-11-enoyl-[acyl-carrier protein]	C402H634N96O144PS3	-1		-1	Inferred				Diff
87	t3c11vaceACP_c	Trans-3-cis-11-vacceoyl-[acyl-carrier protein]	C402H632N96O143PS3	-1		-1	Inferred				Diff
88	3ocddec5eACP_c	3-oxo-cis-dodec-5-enoyl-[acyl-carrier protein]	C396H620N96O144PS3	-1		-1	Inferred				Diff
89	3ocmrs7eACP_c	3-oxo-cis-myristol-7-eoyl-[acyl-carrier protein]	C398H624N96O144PS3	-1		-1	Inferred				Diff
90	3ocpalm9eACP_c	3-oxo-cis-palm-9-eoyl-[acyl-carrier protein]	C400H628N96O144PS3	-1		-1	Inferred				Diff
91	3ooctdACP_c	3-Oxooctadecanoyl-[acyl-carrier protein]	C402H634N96O144PS3	-1		-1	Inferred				Diff
92	3ocvac11eACP_c	3-oxo-cis-vacc-11-enoyl-[acyl-carrier protein]	C402H632N96O144PS3	-1		-1	Inferred				Diff
93	malACP_c	Malonyl-[acyl-carrier protein]	C387H603N96O145PS3	-2		-2	Inferred				Diff
94	ocACP_c	Octanoyl-ACP (n-C8:0ACP)	C392H616N96O143PS3	-1		-1	Inferred				Diff
95	tdeACP_c	Cis-tetradec-7-enoyl-[acyl-carrier protein] (n-C14:1)	C398H626N96O143PS3	-1		-1	Inferred				Diff
96	palmACP_c	Palmitoyl-ACP (n-C16:0ACP)	C400H632N96O143PS3	-1		-1	Inferred				Diff
97	hdeACP_c	Cis-hexadec-9-enoyl-[acyl-carrier protein] (n-C16:1)	C400H630N96O143PS3	-1		-1	Inferred				Diff
98	octeACP_c	Cis-octadec-11-enoyl-[acyl-carrier protein] (n-C18:1)	C402H634N96O143PS3	-1		-1	Inferred				Diff
99	ocdcaACP_c	Octadecanoyl-ACP (n-C18:0ACP)	C402H636N96O143PS3	-1		-1	Inferred				Diff
100	ACP_c	Acyl carrier protein	C384H581N96O142PS3	0		0	Inferred	PREPHACPH: (h2o_c -> Adherence & biocyc:META:WATER, seed.compound:cpd15275, seed.compound:cpd00001, bigg.metabolite:h2o; prephthACP_c -> seed.compound:cpd16026; h_c -> biocyc:META:PROTON, seed.compound:cpd00067, bigg.metabolite:h; prephth_c -> seed.compound:cpd16025)			Diff
101	3hmrsACP_c	(R)-3-Hydroxytetradecanoyl-[acyl-carrier protein]	C25H47N2O9P	-1		-1	Inferred	3HAD140: (h2o_c -> Adherence & biocyc:META:WATER, seed.compound:cpd15275, seed.compound:cpd00001, bigg.metabolite:h2o; tmrs2eACP_c -> metanetx.chemical:MNXM728721; h_c -> biocyc:META:PROTON, seed.compound:cpd00067, bigg.metabolite:h)			Diff
102	thex2eACP_c	Trans-Hex-2-enoyl-[acyl-carrier protein]	C17H29N2O8P	-1		-1	Inferred	3HAD60: (3hhexACP_c -> metanetx.chemical:MNXM733048; h2o_c -> Adherence & biocyc:META:WATER, seed.compound:cpd15275, seed.compound:cpd00001, bigg.metabolite:h2o; h_c -> biocyc:META:PROTON, seed.compound:cpd00067, bigg.metabolite:h)			Diff
103	dcaACP_c	Decanoyl-ACP (n-C10:0ACP)	C394H620N96O143PS3	-1		-1	Inferred	EAR100x: (h_c -> biocyc:META:PROTON, seed.compound:cpd00067, bigg.metabolite:h; nadh_c -> Adherence & biocyc:META:NADH, bigg.metabolite:nadh, seed.compound:cpd00004; tdec2eACP_c -> metanetx.chemical:MNXM733432; nad_c -> Adherence & seed.compound:cpd00003, bigg.metabolite:nad, biocyc:META:NAD)			Diff
104	myrsACP_c	Myristoyl-ACP (n-C14:0ACP)	C398H628N96O143PS3	-1		-1	Inferred	EAR140x: (h_c -> biocyc:META:PROTON, seed.compound:cpd00067, bigg.metabolite:h; nadh_c -> Adherence & biocyc:META:NADH, bigg.metabolite:nadh, seed.compound:cpd00004; tmrs2eACP_c -> metanetx.chemical:MNXM728721; nad_c -> Adherence & seed.compound:cpd00003, bigg.metabolite:nad, biocyc:META:NAD)			Diff
105	23dhbzs3_c	2-3-dihydroxybenzoylserine trimer	C30H29N3O16	0		0	Inferred	ENTERH: (enter_c -> Adherence & biocyc:META:ENTEROBACTIN, seed.compound:cpd03453; h2o_c -> Adherence & biocyc:META:WATER, seed.compound:cpd15275, seed.compound:cpd00001, bigg.metabolite:h2o; h_c -> biocyc:META:PROTON, seed.compound:cpd00067, bigg.metabolite:h)			Diff
106	6pgg_c	6pgg c	C12H23O14P	0	C12H21O14P	0	Inferred	CELLBpts: (pep_p -> Adherence & bigg.metabolite:pep, biocyc:META:PHOSPHO-ENOL-PYRUVATE, seed.compound:cpd00061; cellb_e -> Adherence & biocyc:META:CELLOBIOSE, metanetx.chemical:MNXM726888, seed.compound:cpd03845; pyr_p -> Adherence & biocyc:META:PYRUVATE, bigg.metabolite:pyr, seed.compound:cpd00020; h_c -> biocyc:META:PROTON, seed.compound:cpd00067, bigg.metabolite:h)			Diff
107	ptd1ino160_c	Phosphatidyl 1D myo inositol	C41H79O13P	0	C41H78O13P	0	Inferred	CDPPT160: (cdpdhdecg_c -> Adherence & seed.compound:cpd15419; inost_c -> Adherence & seed.compound:cpd21131, seed.compound:cpd00121, metanetx.chemical:MNXM1105941, biocyc:META:MYO-INOSITOL, biocyc:META:CPD-8052, bigg.metabolite:inost; cmp_c -> Adherence & biocyc:META:CMP, seed.compound:cpd00046, bigg.metabolite:cmp; h_c -> biocyc:META:PROTON, seed.compound:cpd00067, bigg.metabolite:h)			Diff
108	3hddecACP_c	(R)-3-Hydroxydodecanoyl-[acyl-carrier protein]	C396H623N96O144PS3	-2		-1	Inferred				Diff
109	3hoctACP_c	(R)-3-Hydroxyoctanoyl-[acyl-carrier protein]	C19H36N2O9P	-2		-1	Inferred				Diff
110	tddec2eACP_c	Trans-Dodec-2-enoyl-[acyl-carrier protein]	C396H621N96O143PS3	-2		-1	Inferred				Diff
111	3hpalmACP_c	R-3-hydroxypalmitoyl-[acyl-carrier protein]	C400H631N96O144PS3	-2		-1	Inferred				Diff
112	tpalm2eACP_c	Trans-Hexadec-2-enoyl-[acyl-carrier protein]	C400H629N96O143PS3	-2		-1	Inferred				Diff
113	toctd2eACP_c	Trans-octadec-2-enoyl-[acyl-carrier protein]	C402H633N96O143PS3	-2		-1	Inferred				Diff
114	toct2eACP_c	Trans-Oct-2-enoyl-[acyl-carrier protein]	C19H34N2O8P	-2		-1	Inferred				Diff
115	3odecACP_c	3-Oxodecanoyl-[acyl-carrier protein]	C394H617N96O144PS3	-2		-1	Inferred				Diff
116	3oddecACP_c	3-Oxododecanoyl-[acyl-carrier protein]	C23H42N2O9P	-2		-1	Inferred				Diff
117	3omrsACP_c	3-Oxotetradecanoyl-[acyl-carrier protein]	C398H625N96O144PS3	-2		-1	Inferred				Diff
118	3opalmACP_c	3-Oxohexadecanoyl-[acyl-carrier protein]	C27H50N2O9P	-2		-1	Inferred				Diff
119	3ooctACP_c	3-Oxooctanoyl-[acyl-carrier protein]	C19H34N2O9P	-2		-1	Inferred				Diff
120	ddcaACP_c	Dodecanoyl-ACP (n-C12:0ACP)	C396H625N96O143PS3	0		-1	Inferred				Diff
121	cddec5eACP_c	Cis-dodec-5-enoyl-[acyl-carrier protein] (n-C12:1)	C396H623N96O143PS3	0		-1	Inferred				Diff
122	hexACP_c	Hexanoyl-ACP (n-C6:0ACP)	C6H11O	0		-1	Inferred				Diff
123	acACP_c	Acetyl-ACP	C386H603N96O143PS3	-2		-1	Inferred				Diff
124	cdec3eACP_c	Cis-dec-3-enoyl-[acyl-carrier protein] (n-C10:1)	C394H619N96O143PS3	0		-1	Inferred	T2DECAI: (tdec2eACP_c -> metanetx.chemical:MNXM733432; h_c -> biocyc:META:PROTON, seed.compound:cpd00067, bigg.metabolite:h)			Diff
125	3hdecACP_c	(R)-3-Hydroxydecanoyl-[acyl-carrier protein]	C394H619N96O144PS3	-2		-1	Inferred	3HAD100: (h2o_c -> Adherence & biocyc:META:WATER, seed.compound:cpd15275, seed.compound:cpd00001, bigg.metabolite:h2o; tdec2eACP_c -> metanetx.chemical:MNXM733432; h_c -> biocyc:META:PROTON, seed.compound:cpd00067, bigg.metabolite:h)			Diff
126	actACP_c	Acetoacetyl-ACP	C388H602N96O144PS3	0		-1	Inferred	3OAR40: (h_c -> biocyc:META:PROTON, seed.compound:cpd00067, bigg.metabolite:h; nadph_c -> Adherence & seed.compound:cpd00005, biocyc:META:NADPH, bigg.metabolite:nadph; 3haACP_c -> metanetx.chemical:MNXM738485; nadp_c -> Adherence & seed.compound:cpd00006, bigg.metabolite:nadp, biocyc:META:NADP)			Diff
127	3ohexACP_c	3-Oxohexanoyl-[acyl-carrier protein]	C17H30N2O9P	-2		-1	Inferred	3OAR60: (h_c -> biocyc:META:PROTON, seed.compound:cpd00067, bigg.metabolite:h; nadph_c -> Adherence & seed.compound:cpd00005, biocyc:META:NADPH, bigg.metabolite:nadph; 3hhexACP_c -> metanetx.chemical:MNXM733048; nadp_c -> Adherence & seed.compound:cpd00006, bigg.metabolite:nadp, biocyc:META:NADP)			Diff
128	butACP_c	Butyryl-ACP (n-C4:0ACP)	C388H609N96O143PS3	0		-1	Inferred	EAR40x: (but2eACP_c -> metanetx.chemical:MNXM728705; h_c -> biocyc:META:PROTON, seed.compound:cpd00067, bigg.metabolite:h; nadh_c -> Adherence & biocyc:META:NADH, bigg.metabolite:nadh, seed.compound:cpd00004; nad_c -> Adherence & seed.compound:cpd00003, bigg.metabolite:nad, biocyc:META:NAD)			Diff
129	fdxrd_c	Reduced ferredoxin	Fe26	4		0	Inferred	FNOR: (h_c -> biocyc:META:PROTON, seed.compound:cpd00067, bigg.metabolite:h; nadp_c -> Adherence & seed.compound:cpd00006, bigg.metabolite:nadp, biocyc:META:NADP; nadph_c -> Adherence & seed.compound:cpd00005, biocyc:META:NADPH, bigg.metabolite:nadph; fdxo_2_2_c -> seed.compound:cpd11621)			Diff
130	fdxo_42_c	Ferredoxin (oxidized form 4:2)	H	3		0	Inferred	CPPPGOAN2: (amet_c -> Adherence & biocyc:META:S-ADENOSYLMETHIONINE, seed.compound:cpd00017, bigg.metabolite:amet; cpppg3_c -> Adherence & bigg.metabolite:cpppg3, seed.compound:cpd02083, metanetx.chemical:MNXM735625, biocyc:META:COPROPORPHYRINOGEN_III; nadph_c -> Adherence & seed.compound:cpd00005, biocyc:META:NADPH, bigg.metabolite:nadph; co2_c -> Adherence & seed.compound:cpd00011, bigg.metaboli…			Diff
131	iscs_c	IscS sulfur acceptor protein	HRS	0	HRS	0	Unconstrained	unconstrained Target & Adherence			Same
132	iscu_c	IscU scaffold protein	H8O2RS6	0	H8O2RS6	0	Unconstrained	unconstrained Target & Adherence			Same
133	sufbcd_c	SufBCD scaffold complex	H8O2RS6	0	H8O2RS6	0	Unconstrained	unconstrained Target & Adherence			Same
134	sufse_c	SufSE sulfur acceptor complex	HRS	0	HRS	0	Unconstrained	unconstrained Target & Adherence			Same
135	sufsesh_c	SufSE with bound sulfur	HRS2	0	HRS2	0	Unconstrained	unconstrained Target & Adherence			Same
136	prephthACP_c	Phthiocerol precursor bound ACP	C43H81N2O11PR	-1	C43H81N2O11PR	0	Unconstrained	seed.compound:cpd16026	seed.compound:cpd16026		Diff
137	trdox_c	Oxidized thioredoxin	R	0		0	Unconstrained	unconstrained Target & bigg.metabolite:trdox	bigg.metabolite:trdox		Diff
138	2fe1s_c	[2Fe-1S] desulfurated iron-sulfur cluster	Fe26HRS	2	Fe2S	2	Unconstrained				Diff
139	4fe4s_c	[4Fe-4S] iron-sulfur cluster	Fe28HRS4	2	Fe4S4	2	Unconstrained				Diff
140	alpro_c	S Aminomethyldihydrolipoylprotein CH6NS2X	C9H20N2O2R	1	CH6NRS2	1	Unconstrained	seed.compound:cpd11830	seed.compound:cpd11830		Diff
141	glutrna_c	L-Glutamyl-tRNA(Glu)	C15H19N6O6P2R	0		0	Unconstrained				Diff
142	trnaglu_c	TRNA (Glu)	C10H12N5O3P2R	0		0	Unconstrained				Diff
143	iscu_2fe2s2_c	IscU with two bound [2Fe-2S] clusters	Fe28HO2RS10	-4	Fe4O2RS10	-4	Unconstrained				Diff
144	sufbcd_2fe2s2_c	SufBCD with two bound [2Fe-2S] clusters	Fe28HO2RS10	-4	Fe4O2RS10	-4	Unconstrained				Diff
145	grxox_c	Glutaredoxin (oxidized)	C6H7NO22R	0	R	0	Unconstrained	metanetx.chemical:MNXM729075, seed.compound:cpd15480	metanetx.chemical:MNXM729075, seed.compound:cpd15480		Diff
146	grxrd_c	Glutaredoxin (reduced)	C6H9NO22R	0	R	0	Unconstrained	seed.compound:cpd15481, metanetx.chemical:MNXM741333	seed.compound:cpd15481, metanetx.chemical:MNXM741333		Diff
147	lpro_c	Lipoylprotein S2X	C8H14NO2R	0	RS2	0	Unconstrained	seed.compound:cpd12005, metanetx.chemical:MNXM741253, metanetx.chemical:MNXM741249	seed.compound:cpd12005, metanetx.chemical:MNXM741253, metanetx.chemical:MNXM741249		Diff
148	dhlpro_c	Dihydrolipolprotein H2S2X	C8H16NO2R	0	H2RS2	0	Unconstrained	seed.compound:cpd12225, metanetx.chemical:MNXM731218, metanetx.chemical:MNXM731215	seed.compound:cpd12225, metanetx.chemical:MNXM731218, metanetx.chemical:MNXM731215		Diff
149	flxso_c	Flavodoxin semi oxidized	HR	0	R	0	Unconstrained	RNTR1c2: (atp_c -> Adherence & biocyc:META:ATP, bigg.metabolite:atp; flxr_c -> seed.compound:cpd15465; h_c -> biocyc:META:PROTON, seed.compound:cpd00067, bigg.metabolite:h; datp_c -> Adherence & bigg.metabolite:datp, biocyc:META:DATP; h2o_c -> Adherence & biocyc:META:WATER, seed.compound:cpd15275, seed.compound:cpd00001, bigg.metabolite:h2o)			Diff
150	trdrd_c	Reduced thioredoxin	H2R	0		0	Unconstrained	APSR: (aps_c -> Adherence & seed.compound:cpd00193, biocyc:META:APS, bigg.metabolite:aps; amp_c -> Adherence & biocyc:META:AMP-GROUP, metanetx.chemical:MNXM728294, biocyc:META:AMP, seed.compound:cpd00018, bigg.metabolite:amp; h_c -> biocyc:META:PROTON, seed.compound:cpd00067, bigg.metabolite:h; so3_c -> biocyc:META:SO3, metanetx.chemical:MNXM726339, bigg.metabolite:so3; trdox_c -> bigg.metabolite…			Diff
151	arachACP_c	Eicosanoyl-ACP (n-C20:0)	C31H60N2O8PR	0	C31H59N2O8PR	0	Unconstrained	PREPTHS: (h_c -> biocyc:META:PROTON, seed.compound:cpd00067, bigg.metabolite:h; malcoa_c -> seed.compound:cpd00070, seed.compound:cpd12270, metanetx.chemical:MNXM1106093, bigg.metabolite:malcoa, biocyc:META:MALONYL-COA; mmcoa__S_c -> Adherence & seed.compound:cpd00519, biocyc:META:D-METHYL-MALONYL-COA, metanetx.chemical:MNXM1107905, metanetx.chemical:MNXM1107904, bigg.metabolite:mmcoa__S; nadph_c…			Diff
152	2fe2s_c	[2Fe-2S] iron-sulfur cluster	Fe26RS2	1	Fe2S2	2	Unconstrained				Diff
153	flxr_c	Flavodoxin reduced	H2R	0	R	-1	Unconstrained	seed.compound:cpd15465	seed.compound:cpd15465		Diff
154	fdxo_2_2_c	Oxidized ferredoxin	Fe26R	6	Fe2RS2	0	Unconstrained	seed.compound:cpd11621	seed.compound:cpd11621		Diff
155	iscu_2fe2s_c	IscU with bound [2Fe-2S] cluster	Fe26HO2RS8	-6	Fe2H4O2RS8	-2	Unconstrained				Diff
156	iscu_4fe4s_c	IscU with bound [4Fe-4S] cluster	Fe28H7O2RS10	0	Fe4H4O2RS10	-2	Unconstrained				Diff
157	sufbcd_2fe2s_c	SufBCD with bound [2Fe-2S] cluster	Fe26HO2RS8	-6	Fe2H4O2RS8	-2	Unconstrained				Diff
158	sufbcd_4fe4s_c	SufBCD with bound [4Fe-4S] cluster	Fe28H7O2RS10	0	Fe4H4O2RS10	-2	Unconstrained				Diff
159	14glucan_p	1,4-alpha-D-glucan	C36H62O31	0	C36H62O31	0	Clean	unconstrained Target & Adherence & metanetx.chemical:MNXM733515	metanetx.chemical:MNXM733515	metanetx.chemical:MNXM733515	Same
160	14glucan_e	1,4-alpha-D-glucan	C36H62O31	0	C36H62O31	0	Clean	unconstrained Target & Adherence & metanetx.chemical:MNXM733515	metanetx.chemical:MNXM733515	metanetx.chemical:MNXM733515	Same
161	ddca_c	Dodecanoate (n-C12:0)	C12H23O2	-1	C12H23O2	-1	Clean	unconstrained Target & Adherence & bigg.metabolite:ddca	bigg.metabolite:ddca	bigg.metabolite:ddca	Same
162	ttdca_c	Tetradecanoate (n-C14:0)	C14H27O2	-1	C14H27O2	-1	Clean	unconstrained Target & Adherence & bigg.metabolite:ttdca	bigg.metabolite:ttdca	bigg.metabolite:ttdca	Same
163	ttdcea_c	Tetradecenoate (n-C14:1)	C14H25O2	-1	C14H25O2	-1	Clean	unconstrained Target & Adherence & bigg.metabolite:ttdcea	bigg.metabolite:ttdcea	bigg.metabolite:ttdcea	Same
164	hdcea_c	Hexadecenoate (n-C16:1)	C16H29O2	-1	C16H29O2	-1	Clean	unconstrained Target & Adherence & bigg.metabolite:hdcea	bigg.metabolite:hdcea	bigg.metabolite:hdcea	Same
165	2mahmp_c	2-Methyl-4-amino-5-hydroxymethylpyrimidine diphosphate	C6H8N3O7P2	-3	C6H8N3O7P2	-3	Clean	unconstrained Target & Adherence & biocyc:META:AMINO-HYDROXYMETHYL-METHYLPYRIMIDINE-PP	biocyc:META:AMINO-HYDROXYMETHYL-METHYLPYRIMIDINE-PP	biocyc:META:AMINO-HYDROXYMETHYL-METHYLPYRIMIDINE-PP	Same
166	LalaDgluMdap_c	L-alanine-D-glutamate-meso-2,6-diaminoheptanedioate	C15H25N4O8	-1	C15H25N4O8	-1	Clean	unconstrained Target & Adherence & seed.compound:cpd15386	seed.compound:cpd15386	seed.compound:cpd15386	Same
167	LalaDgluMdap_p	L-alanine-D-glutamate-meso-2,6-diaminoheptanedioate	C15H25N4O8	-1	C15H25N4O8	-1	Clean	unconstrained Target & Adherence & seed.compound:cpd15386	seed.compound:cpd15386	seed.compound:cpd15386	Same
168	LalaDgluMdap_e	L-alanine-D-glutamate-meso-2,6-diaminoheptanedioate	C15H25N4O8	-1	C15H25N4O8	-1	Clean	unconstrained Target & Adherence & seed.compound:cpd15386	seed.compound:cpd15386	seed.compound:cpd15386	Same
169	benzcoa_c	Benzoyl-CoA	C28H40N7O17P3S	0	C28H40N7O17P3S	0	Clean	unconstrained Target & Adherence & metanetx.chemical:MNXM1104320	metanetx.chemical:MNXM1104320	metanetx.chemical:MNXM1104320	Same
170	LalaDgluMdapDala_c	L-alanine-D-glutamate-meso-2,6-diaminoheptanedioate-D-alanine	C18H30N5O9	-1	C18H30N5O9	-1	Clean	unconstrained Target & Adherence & seed.compound:cpd15387	seed.compound:cpd15387	seed.compound:cpd15387	Same
171	LalaDgluMdapDala_p	L-alanine-D-glutamate-meso-2,6-diaminoheptanedioate-D-alanine	C18H30N5O9	-1	C18H30N5O9	-1	Clean	unconstrained Target & Adherence & seed.compound:cpd15387	seed.compound:cpd15387	seed.compound:cpd15387	Same
172	dca_c	Decanoate (n-C10:0)	C10H19O2	-1	C10H19O2	-1	Clean	unconstrained Target & Adherence & bigg.metabolite:dca	bigg.metabolite:dca	bigg.metabolite:dca	Same
173	hxcoa_c	Hexanoyl-CoA (n-C6:0CoA)	C27H42N7O17P3S	-4	C27H42N7O17P3S	-4	Clean	unconstrained Target & Adherence & bigg.metabolite:hxcoa	bigg.metabolite:hxcoa	bigg.metabolite:hxcoa	Same
174	dcacoa_c	Decanoyl-CoA (n-C10:0CoA)	C31H50N7O17P3S	-4	C31H50N7O17P3S	-4	Clean	unconstrained Target & Adherence & bigg.metabolite:dcacoa	bigg.metabolite:dcacoa	bigg.metabolite:dcacoa	Same
175	ppa_c	Propionate (n-C3:0)	C3H5O2	-1	C3H5O2	-1	Clean	unconstrained Target & Adherence & bigg.metabolite:ppa	bigg.metabolite:ppa	bigg.metabolite:ppa	Same
176	acmum6p_c	N-acetylmuramate 6-phosphate	C11H17NO11P	-3	C11H17NO11P	-3	Clean	unconstrained Target & Adherence & seed.compound:cpd15391	seed.compound:cpd15391	seed.compound:cpd15391	Same
177	ribflv_e	Riboflavin	C17H20N4O6	0	C17H20N4O6	0	Clean	unconstrained Target & Adherence & bigg.metabolite:ribflv	bigg.metabolite:ribflv	bigg.metabolite:ribflv	Same
178	odecoa_c	Octadecenoyl-CoA (n-C18:1CoA)	C39H64N7O17P3S	-4	C39H64N7O17P3S	-4	Clean	unconstrained Target & Adherence & bigg.metabolite:odecoa	bigg.metabolite:odecoa	bigg.metabolite:odecoa	Same
179	anhgm3p_c	N-Acetyl-D-glucosamine(anhydrous)N-Acetylmuramyl-tripeptide	C34H52N6O19	-2	C34H52N6O19	-2	Clean	unconstrained Target & Adherence & seed.compound:cpd15397	seed.compound:cpd15397	seed.compound:cpd15397	Same
180	anhgm_p	N-Acetyl-D-glucosamine(anhydrous)N-Acetylmuramic acid	C19H29N2O12	-1	C19H29N2O12	-1	Clean	unconstrained Target & Adherence & seed.compound:cpd15396	seed.compound:cpd15396	seed.compound:cpd15396	Same
181	anhgm3p_p	N-Acetyl-D-glucosamine(anhydrous)N-Acetylmuramyl-tripeptide	C34H52N6O19	-2	C34H52N6O19	-2	Clean	unconstrained Target & Adherence & seed.compound:cpd15397	seed.compound:cpd15397	seed.compound:cpd15397	Same
182	anhm3p_c	1,6-anhydrous-N-Acetylmuramyl-tripeptide	C26H39N5O14	-2	C26H39N5O14	-2	Clean	unconstrained Target & Adherence & metanetx.chemical:MNXM734072	metanetx.chemical:MNXM734072	metanetx.chemical:MNXM734072	Same
183	anhgm4p_c	N-Acetyl-D-glucosamine(anhydrous)N-Acetylmuramyl-tetrapeptide	C37H57N7O20	-2	C37H57N7O20	-2	Clean	unconstrained Target & Adherence & metanetx.chemical:MNXM739017	metanetx.chemical:MNXM739017	metanetx.chemical:MNXM739017	Same
184	anhgm4p_p	N-Acetyl-D-glucosamine(anhydrous)N-Acetylmuramyl-tetrapeptide	C37H57N7O20	-2	C37H57N7O20	-2	Clean	unconstrained Target & Adherence & metanetx.chemical:MNXM739017	metanetx.chemical:MNXM739017	metanetx.chemical:MNXM739017	Same
185	anhm4p_c	1,6-anhydrous-N-Acetylmuramyl-tetrapeptide	C29H44N6O15	-2	C29H44N6O15	-2	Clean	unconstrained Target & Adherence & metanetx.chemical:MNXM737948	metanetx.chemical:MNXM737948	metanetx.chemical:MNXM737948	Same
186	anhm_c	1,6-anhydrous-N-Acetylmuramate	C11H16NO7	-1	C11H16NO7	-1	Clean	unconstrained Target & Adherence & seed.compound:cpd15399	seed.compound:cpd15399	seed.compound:cpd15399	Same
187	4ahmmp_c	4-Amino-5-hydroxymethyl-2-methylpyrimidine	C6H9N3O	0	C6H9N3O	0	Clean	unconstrained Target & Adherence & biocyc:META:HMP	biocyc:META:HMP	biocyc:META:HMP	Same
188	but_c	Butyrate (n-C4:0)	C4H7O2	-1	C4H7O2	-1	Clean	unconstrained Target & Adherence & bigg.metabolite:but	bigg.metabolite:but	bigg.metabolite:but	Same
189	2dmmql8_c	2-Demethylmenaquinol 8	C50H72O2	0	C50H72O2	0	Clean	unconstrained Target & Adherence & biocyc:META:CPD-12115	biocyc:META:CPD-12115	biocyc:META:CPD-12115	Same
190	mql7_c	Menaquinol 7 C46H66O2	C46H66O2	0	C46H66O2	0	Clean	unconstrained Target & Adherence & biocyc:META:CPD-12125	biocyc:META:CPD-12125	biocyc:META:CPD-12125	Same
191	anhgm_e	N-Acetyl-D-glucosamine(anhydrous)N-Acetylmuramic acid	C19H29N2O12	-1	C19H29N2O12	-1	Clean	unconstrained Target & Adherence & seed.compound:cpd15396	seed.compound:cpd15396	seed.compound:cpd15396	Same
192	arab__D_c	D Arabinose C5H10O5	C5H10O5	0	C5H10O5	0	Clean	unconstrained Target & Adherence & seed.compound:cpd00185	seed.compound:cpd00185	seed.compound:cpd00185	Same
193	mbdg_e	Beta Methylglucoside C7H14O6	C7H14O6	0	C7H14O6	0	Clean	unconstrained Target & Adherence & seed.compound:cpd15585	seed.compound:cpd15585	seed.compound:cpd15585	Same
194	cu2_c	Cu2+	Cu	2	Cu	2	Clean	unconstrained Target & Adherence & seed.compound:cpd00058	seed.compound:cpd00058	seed.compound:cpd00058	Same
195	but_e	Butyrate (n-C4:0)	C4H7O2	-1	C4H7O2	-1	Clean	unconstrained Target & Adherence & bigg.metabolite:but	bigg.metabolite:but	bigg.metabolite:but	Same
196	cdpdddecg_c	CDP-1,2-didodecanoylglycerol	C36H63N3O15P2	-2	C36H63N3O15P2	-2	Clean	unconstrained Target & Adherence & seed.compound:cpd15417	seed.compound:cpd15417	seed.compound:cpd15417	Same
197	cdpdhdecg_c	CDP-1,2-dihexadecanoylglycerol	C44H79N3O15P2	-2	C44H79N3O15P2	-2	Clean	unconstrained Target & Adherence & seed.compound:cpd15419	seed.compound:cpd15419	seed.compound:cpd15419	Same
198	mg2_c	Magnesium	Mg	2	Mg	2	Clean	unconstrained Target & Adherence & seed.compound:cpd00254	seed.compound:cpd00254	seed.compound:cpd00254	Same
199	mg2_e	Magnesium	Mg	2	Mg	2	Clean	unconstrained Target & Adherence & seed.compound:cpd00254	seed.compound:cpd00254	seed.compound:cpd00254	Same
200	ni2_c	Nickel	Ni	2	Ni	2	Clean	unconstrained Target & Adherence & seed.compound:cpd20862	seed.compound:cpd20862	seed.compound:cpd20862	Same
201	ni2_e	Nickel	Ni	2	Ni	2	Clean	unconstrained Target & Adherence & seed.compound:cpd20862	seed.compound:cpd20862	seed.compound:cpd20862	Same
202	cobalt2_c	Co2+	Co	2	Co	2	Clean	unconstrained Target & Adherence & seed.compound:cpd00149	seed.compound:cpd00149	seed.compound:cpd00149	Same
203	cobalt2_e	Co2+	Co	2	Co	2	Clean	unconstrained Target & Adherence & seed.compound:cpd00149	seed.compound:cpd00149	seed.compound:cpd00149	Same
204	zn2_c	Zinc	Zn	2	Zn	2	Clean	unconstrained Target & Adherence & seed.compound:cpd00034	seed.compound:cpd00034	seed.compound:cpd00034	Same
205	zn2_e	Zinc	Zn	2	Zn	2	Clean	unconstrained Target & Adherence & seed.compound:cpd00034	seed.compound:cpd00034	seed.compound:cpd00034	Same
206	cobalt2_p	Co2+	Co	2	Co	2	Clean	unconstrained Target & Adherence & seed.compound:cpd00149	seed.compound:cpd00149	seed.compound:cpd00149	Same
207	cro4_c	Chromate	CrO4	-2	CrO4	-2	Clean	unconstrained Target & Adherence & metanetx.chemical:MNXM736620	metanetx.chemical:MNXM736620	metanetx.chemical:MNXM736620	Same
208	cro4_p	Chromate	CrO4	-2	CrO4	-2	Clean	unconstrained Target & Adherence & metanetx.chemical:MNXM736620	metanetx.chemical:MNXM736620	metanetx.chemical:MNXM736620	Same
209	cu2_p	Cu2+	Cu	2	Cu	2	Clean	unconstrained Target & Adherence & seed.compound:cpd00058	seed.compound:cpd00058	seed.compound:cpd00058	Same
210	cu2_e	Cu2+	Cu	2	Cu	2	Clean	unconstrained Target & Adherence & seed.compound:cpd00058	seed.compound:cpd00058	seed.compound:cpd00058	Same
211	tsul_p	Thiosulfate	O3S2	-2	O3S2	-2	Clean	unconstrained Target & Adherence & bigg.metabolite:tsul	bigg.metabolite:tsul	bigg.metabolite:tsul	Same
212	q_c	Ubiquinone	C14H18O4	0	C14H18O4	0	Clean	unconstrained Target & Adherence & metanetx.chemical:MNXM731777	metanetx.chemical:MNXM731777	metanetx.chemical:MNXM731777	Same
213	qh2_c	Ubiquinol	C14H20O4	0	C14H20O4	0	Clean	unconstrained Target & Adherence & metanetx.chemical:MNXM732272	metanetx.chemical:MNXM732272	metanetx.chemical:MNXM732272	Same
214	arab__D_p	D Arabinose C5H10O5	C5H10O5	0	C5H10O5	0	Clean	unconstrained Target & Adherence & seed.compound:cpd00185	seed.compound:cpd00185	seed.compound:cpd00185	Same
215	ddca_p	Dodecanoate (n-C12:0)	C12H23O2	-1	C12H23O2	-1	Clean	unconstrained Target & Adherence & bigg.metabolite:ddca	bigg.metabolite:ddca	bigg.metabolite:ddca	Same
216	octdp_c	All-trans-Octaprenyl diphosphate	C40H65O7P2	-3	C40H65O7P2	-3	Clean	unconstrained Target & Adherence & biocyc:META:OCTAPRENYL-DIPHOSPHATE	biocyc:META:OCTAPRENYL-DIPHOSPHATE	biocyc:META:OCTAPRENYL-DIPHOSPHATE	Same
217	hmfurn_c	4-hydroxy-5-methyl-3(2H)-furanone	C5H6O3	0	C5H6O3	0	Clean	unconstrained Target & Adherence & biocyc:META:CPD-10204	biocyc:META:CPD-10204	biocyc:META:CPD-10204	Same
218	h2mb4p_c	1-hydroxy-2-methyl-2-(E)-butenyl 4-diphosphate	C5H9O8P2	-3	C5H9O8P2	-3	Clean	unconstrained Target & Adherence & biocyc:META:HYDROXY-METHYL-BUTENYL-DIP	biocyc:META:HYDROXY-METHYL-BUTENYL-DIP	biocyc:META:HYDROXY-METHYL-BUTENYL-DIP	Same
219	udcpdp_c	Undecaprenyl diphosphate	C55H89O7P2	-3	C55H89O7P2	-3	Clean	unconstrained Target & Adherence & biocyc:META:CPD-9649	biocyc:META:CPD-9649	biocyc:META:CPD-9649	Same
220	kdo2lipid4L_c	KDO(2)-lipid IV(A) with laurate	C96H170N2O38P2	-6	C96H170N2O38P2	-6	Clean	unconstrained Target & Adherence & seed.compound:cpd03736	seed.compound:cpd03736	seed.compound:cpd03736	Same
221	lipa_c	KDO(2)-lipid (A)	C110H196N2O39P2	-6	C110H196N2O39P2	-6	Clean	unconstrained Target & Adherence & seed.compound:cpd03587	seed.compound:cpd03587	seed.compound:cpd03587	Same
222	enlipa_e	Phosphoethanolamine KDO(2)-lipid (A)	C112H202N3O42P3	-6	C112H202N3O42P3	-6	Clean	unconstrained Target & Adherence & seed.compound:cpd15459	seed.compound:cpd15459	seed.compound:cpd15459	Same
223	enlipa_p	Phosphoethanolamine KDO(2)-lipid (A)	C112H202N3O42P3	-6	C112H202N3O42P3	-6	Clean	unconstrained Target & Adherence & seed.compound:cpd15459	seed.compound:cpd15459	seed.compound:cpd15459	Same
224	ttdca_p	Tetradecanoate (n-C14:0)	C14H27O2	-1	C14H27O2	-1	Clean	unconstrained Target & Adherence & bigg.metabolite:ttdca	bigg.metabolite:ttdca	bigg.metabolite:ttdca	Same
225	ttdcea_p	Tetradecenoate (n-C14:1)	C14H25O2	-1	C14H25O2	-1	Clean	unconstrained Target & Adherence & bigg.metabolite:ttdcea	bigg.metabolite:ttdcea	bigg.metabolite:ttdcea	Same
226	hdcea_p	Hexadecenoate (n-C16:1)	C16H29O2	-1	C16H29O2	-1	Clean	unconstrained Target & Adherence & bigg.metabolite:hdcea	bigg.metabolite:hdcea	bigg.metabolite:hdcea	Same
227	h2s_e	Hydrogen sulfide	H2S	0	H2S	0	Clean	unconstrained Target & Adherence & biocyc:META:HS	biocyc:META:HS	biocyc:META:HS	Same
228	hg2_c	Hg2+	Hg	2	Hg	2	Clean	unconstrained Target & Adherence & seed.compound:cpd00531	seed.compound:cpd00531	seed.compound:cpd00531	Same
229	hg2_p	Hg2+	Hg	2	Hg	2	Clean	unconstrained Target & Adherence & seed.compound:cpd00531	seed.compound:cpd00531	seed.compound:cpd00531	Same
230	hg2_e	Hg2+	Hg	2	Hg	2	Clean	unconstrained Target & Adherence & seed.compound:cpd00531	seed.compound:cpd00531	seed.compound:cpd00531	Same
231	lipa_e	KDO(2)-lipid (A)	C110H196N2O39P2	-6	C110H196N2O39P2	-6	Clean	unconstrained Target & Adherence & seed.compound:cpd03587	seed.compound:cpd03587	seed.compound:cpd03587	Same
232	lipa_p	KDO(2)-lipid (A)	C110H196N2O39P2	-6	C110H196N2O39P2	-6	Clean	unconstrained Target & Adherence & seed.compound:cpd03587	seed.compound:cpd03587	seed.compound:cpd03587	Same
233	murein5p5p_p	Two linked disacharide pentapeptide murein units (uncrosslinked, middle of chain)	C80H124N16O42	-4	C80H124N16O42	-4	Clean	unconstrained Target & Adherence & metanetx.chemical:MNXM741014	metanetx.chemical:MNXM741014	metanetx.chemical:MNXM741014	Same
234	murein5px4p_p	Two disacharide linked murein units, pentapeptide crosslinked tetrapeptide (A2pm->D-ala) (middle of chain)	C77H117N15O40	-4	C77H117N15O40	-4	Clean	unconstrained Target & Adherence & seed.compound:cpd15514	seed.compound:cpd15514	seed.compound:cpd15514	Same
235	murein5px3p_p	Two disacharide linked murein units, pentapeptide corsslinked tripeptide (A2pm->A2pm) (middle of chain)	C74H112N14O39	-4	C74H112N14O39	-4	Clean	unconstrained Target & Adherence & seed.compound:cpd15513	seed.compound:cpd15513	seed.compound:cpd15513	Same
236	murein4px4p_p	Two disacharide linked murein units, tetrapeptide corsslinked tetrapeptide (A2pm->D-ala) (middle of chain)	C74H112N14O39	-4	C74H112N14O39	-4	Clean	unconstrained Target & Adherence & seed.compound:cpd15506	seed.compound:cpd15506	seed.compound:cpd15506	Same
237	murein5p4p_p	Two linked disacharide pentapeptide and tetrapeptide murein units (uncrosslinked, middle of chain)	C77H119N15O41	-4	C77H119N15O41	-4	Clean	unconstrained Target & Adherence & metanetx.chemical:MNXM738657	metanetx.chemical:MNXM738657	metanetx.chemical:MNXM738657	Same
238	murein4p4p_p	Two linked disacharide tetrapeptide murein units (uncrosslinked, middle of chain)	C74H114N14O40	-4	C74H114N14O40	-4	Clean	unconstrained Target & Adherence & metanetx.chemical:MNXM741019	metanetx.chemical:MNXM741019	metanetx.chemical:MNXM741019	Same
239	murein4p3p_p	Two linked disacharide tetrapeptide and tripeptide murein units (uncrosslinked, middle of chain)	C71H109N13O39	-4	C71H109N13O39	-4	Clean	unconstrained Target & Adherence & metanetx.chemical:MNXM741016	metanetx.chemical:MNXM741016	metanetx.chemical:MNXM741016	Same
240	murein5p3p_p	Two linked disacharide pentapeptide and tripeptide murein units (uncrosslinked, middle of chain)	C74H114N14O40	-4	C74H114N14O40	-4	Clean	unconstrained Target & Adherence & metanetx.chemical:MNXM738663	metanetx.chemical:MNXM738663	metanetx.chemical:MNXM738663	Same
241	metox__R_c	L methionine R oxide C5H11NO3S	C5H11NO3S	0	C5H11NO3S	0	Clean	unconstrained Target & Adherence & seed.compound:cpd11576	seed.compound:cpd11576	seed.compound:cpd11576	Same
242	metox__R_e	L methionine R oxide C5H11NO3S	C5H11NO3S	0	C5H11NO3S	0	Clean	unconstrained Target & Adherence & seed.compound:cpd11576	seed.compound:cpd11576	seed.compound:cpd11576	Same
243	mg2_p	Magnesium	Mg	2	Mg	2	Clean	unconstrained Target & Adherence & seed.compound:cpd00254	seed.compound:cpd00254	seed.compound:cpd00254	Same
244	ni2_p	Nickel	Ni	2	Ni	2	Clean	unconstrained Target & Adherence & seed.compound:cpd20862	seed.compound:cpd20862	seed.compound:cpd20862	Same
245	phthiocerol_c	Phthiocerol A	C32H66O3	0	C32H66O3	0	Clean	unconstrained Target & Adherence & seed.compound:cpd16019	seed.compound:cpd16019	seed.compound:cpd16019	Same
246	pdima_c	Phthiocerol dimycocerosate A (Mtb)	C96H190O5	0	C96H190O5	0	Clean	unconstrained Target & Adherence & seed.compound:cpd16007	seed.compound:cpd16007	seed.compound:cpd16007	Same
247	pdima_e	Phthiocerol dimycocerosate A (Mtb)	C96H190O5	0	C96H190O5	0	Clean	unconstrained Target & Adherence & seed.compound:cpd16007	seed.compound:cpd16007	seed.compound:cpd16007	Same
248	pheme_p	Protoheme	C34FeH30N4O4	-2	C34FeH30N4O4	-2	Clean	unconstrained Target & Adherence & bigg.metabolite:pheme	bigg.metabolite:pheme	bigg.metabolite:pheme	Same
249	phthdl_c	Phthiodolone	C31H62O3	0	C31H62O3	0	Clean	unconstrained Target & Adherence & seed.compound:cpd16018	seed.compound:cpd16018	seed.compound:cpd16018	Same
250	zn2_p	Zinc	Zn	2	Zn	2	Clean	unconstrained Target & Adherence & seed.compound:cpd00034	seed.compound:cpd00034	seed.compound:cpd00034	Same
251	adp_c	ADP	C10H12N5O10P2	-3	C10H12N5O10P2	-3	Clean	unconstrained Target & Adherence & bigg.metabolite:adp, biocyc:META:ADP	bigg.metabolite:adp, biocyc:META:ADP	bigg.metabolite:adp, biocyc:META:ADP	Same
252	atp_c	ATP	C10H12N5O13P3	-4	C10H12N5O13P3	-4	Clean	unconstrained Target & Adherence & biocyc:META:ATP, bigg.metabolite:atp	biocyc:META:ATP, bigg.metabolite:atp	biocyc:META:ATP, bigg.metabolite:atp	Same
253	23camp_e	2',3'-Cyclic AMP	C10H11N5O6P	-1	C10H11N5O6P	-1	Clean	unconstrained Target & Adherence & biocyc:META:CPD-3707, seed.compound:cpd01570	biocyc:META:CPD-3707, seed.compound:cpd01570	biocyc:META:CPD-3707, seed.compound:cpd01570	Same
254	23camp_p	2',3'-Cyclic AMP	C10H11N5O6P	-1	C10H11N5O6P	-1	Clean	unconstrained Target & Adherence & biocyc:META:CPD-3707, seed.compound:cpd01570	biocyc:META:CPD-3707, seed.compound:cpd01570	biocyc:META:CPD-3707, seed.compound:cpd01570	Same
255	23ccmp_e	2',3'-Cyclic CMP	C9H11N3O7P	-1	C9H11N3O7P	-1	Clean	unconstrained Target & Adherence & biocyc:META:CPD-3713, seed.compound:cpd01571	biocyc:META:CPD-3713, seed.compound:cpd01571	biocyc:META:CPD-3713, seed.compound:cpd01571	Same
256	23ccmp_p	2',3'-Cyclic CMP	C9H11N3O7P	-1	C9H11N3O7P	-1	Clean	unconstrained Target & Adherence & biocyc:META:CPD-3713, seed.compound:cpd01571	biocyc:META:CPD-3713, seed.compound:cpd01571	biocyc:META:CPD-3713, seed.compound:cpd01571	Same
257	23cgmp_e	2',3'-Cyclic GMP	C10H11N5O7P	-1	C10H11N5O7P	-1	Clean	unconstrained Target & Adherence & seed.compound:cpd03702, biocyc:META:CPD-3709	seed.compound:cpd03702, biocyc:META:CPD-3709	seed.compound:cpd03702, biocyc:META:CPD-3709	Same
258	23cgmp_p	2',3'-Cyclic GMP	C10H11N5O7P	-1	C10H11N5O7P	-1	Clean	unconstrained Target & Adherence & seed.compound:cpd03702, biocyc:META:CPD-3709	seed.compound:cpd03702, biocyc:META:CPD-3709	seed.compound:cpd03702, biocyc:META:CPD-3709	Same
259	3cmp_c	3'-cmp	C9H12N3O8P	-2	C9H12N3O8P	-2	Clean	unconstrained Target & Adherence & seed.compound:cpd03454, biocyc:META:CPD-3711	seed.compound:cpd03454, biocyc:META:CPD-3711	seed.compound:cpd03454, biocyc:META:CPD-3711	Same
260	3gmp_c	3'-GMP	C10H12N5O8P	-2	C10H12N5O8P	-2	Clean	unconstrained Target & Adherence & seed.compound:cpd03701, biocyc:META:CPD-3708	seed.compound:cpd03701, biocyc:META:CPD-3708	seed.compound:cpd03701, biocyc:META:CPD-3708	Same
261	3cmp_p	3'-cmp	C9H12N3O8P	-2	C9H12N3O8P	-2	Clean	unconstrained Target & Adherence & seed.compound:cpd03454, biocyc:META:CPD-3711	seed.compound:cpd03454, biocyc:META:CPD-3711	seed.compound:cpd03454, biocyc:META:CPD-3711	Same
262	3gmp_p	3'-GMP	C10H12N5O8P	-2	C10H12N5O8P	-2	Clean	unconstrained Target & Adherence & seed.compound:cpd03701, biocyc:META:CPD-3708	seed.compound:cpd03701, biocyc:META:CPD-3708	seed.compound:cpd03701, biocyc:META:CPD-3708	Same
263	2agpe140_c	2-Acyl-sn-glycero-3-phosphoethanolamine (n-C14:0)	C19H40NO7P	0	C19H40NO7P	0	Clean	unconstrained Target & Adherence & biocyc:META:CPD0-2165, seed.compound:cpd26435	biocyc:META:CPD0-2165, seed.compound:cpd26435	biocyc:META:CPD0-2165, seed.compound:cpd26435	Same
264	2agpe140_p	2-Acyl-sn-glycero-3-phosphoethanolamine (n-C14:0)	C19H40NO7P	0	C19H40NO7P	0	Clean	unconstrained Target & Adherence & biocyc:META:CPD0-2165, seed.compound:cpd26435	biocyc:META:CPD0-2165, seed.compound:cpd26435	biocyc:META:CPD0-2165, seed.compound:cpd26435	Same
265	pe120_c	Phosphatidylethanolamine (didodecanoyl, n-C12:0)	C29H58NO8P	0	C29H58NO8P	0	Clean	unconstrained Target & Adherence & metanetx.chemical:MNXM733471, biocyc:META:CPD-17088	metanetx.chemical:MNXM733471, biocyc:META:CPD-17088	metanetx.chemical:MNXM733471, biocyc:META:CPD-17088	Same
266	2agpg140_c	2-Acyl-sn-glycero-3-phosphoglycerol (n-C14:0)	C20H40O9P	-1	C20H40O9P	-1	Clean	unconstrained Target & Adherence & seed.compound:cpd26437, biocyc:META:CPD0-2173	seed.compound:cpd26437, biocyc:META:CPD0-2173	seed.compound:cpd26437, biocyc:META:CPD0-2173	Same
267	2agpg140_p	2-Acyl-sn-glycero-3-phosphoglycerol (n-C14:0)	C20H40O9P	-1	C20H40O9P	-1	Clean	unconstrained Target & Adherence & seed.compound:cpd26437, biocyc:META:CPD0-2173	seed.compound:cpd26437, biocyc:META:CPD0-2173	seed.compound:cpd26437, biocyc:META:CPD0-2173	Same
268	2agpg160_c	2-Acyl-sn-glycero-3-phosphoglycerol (n-C16:0)	C22H44O9P	-1	C22H44O9P	-1	Clean	unconstrained Target & Adherence & seed.compound:cpd25200, biocyc:META:CPD-8363	seed.compound:cpd25200, biocyc:META:CPD-8363	seed.compound:cpd25200, biocyc:META:CPD-8363	Same
269	2agpg160_p	2-Acyl-sn-glycero-3-phosphoglycerol (n-C16:0)	C22H44O9P	-1	C22H44O9P	-1	Clean	unconstrained Target & Adherence & seed.compound:cpd25200, biocyc:META:CPD-8363	seed.compound:cpd25200, biocyc:META:CPD-8363	seed.compound:cpd25200, biocyc:META:CPD-8363	Same
270	2agpg180_c	2-Acyl-sn-glycero-3-phosphoglycerol (n-C18:0)	C24H48O9P	-1	C24H48O9P	-1	Clean	unconstrained Target & Adherence & seed.compound:cpd26427, biocyc:META:CPD0-2133	seed.compound:cpd26427, biocyc:META:CPD0-2133	seed.compound:cpd26427, biocyc:META:CPD0-2133	Same
271	2agpg180_p	2-Acyl-sn-glycero-3-phosphoglycerol (n-C18:0)	C24H48O9P	-1	C24H48O9P	-1	Clean	unconstrained Target & Adherence & seed.compound:cpd26427, biocyc:META:CPD0-2133	seed.compound:cpd26427, biocyc:META:CPD0-2133	seed.compound:cpd26427, biocyc:META:CPD0-2133	Same
272	pg140_c	Phosphatidylglycerol (ditetradecanoyl, n-C14:0)	C34H66O10P	-1	C34H66O10P	-1	Clean	unconstrained Target & Adherence & biocyc:META:CPD-19677, metanetx.chemical:MNXM737417	biocyc:META:CPD-19677, metanetx.chemical:MNXM737417	biocyc:META:CPD-19677, metanetx.chemical:MNXM737417	Same
273	pg181_c	Phosphatidylglycerol (dioctadec-11-enoyl, n-C18:1)	C42H78O10P	-1	C42H78O10P	-1	Clean	unconstrained Target & Adherence & metanetx.chemical:MNXM731815, biocyc:META:CPD-18396	metanetx.chemical:MNXM731815, biocyc:META:CPD-18396	metanetx.chemical:MNXM731815, biocyc:META:CPD-18396	Same
274	2dhp_c	2-Dehydropantoate	C6H9O4	-1	C6H9O4	-1	Clean	unconstrained Target & Adherence & biocyc:META:2-DEHYDROPANTOATE, seed.compound:cpd00712	biocyc:META:2-DEHYDROPANTOATE, seed.compound:cpd00712	biocyc:META:2-DEHYDROPANTOATE, seed.compound:cpd00712	Same
275	drib_c	Deoxyribose C5H10O4	C5H10O4	0	C5H10O4	0	Clean	unconstrained Target & Adherence & bigg.metabolite:drib, seed.compound:cpd01242	bigg.metabolite:drib, seed.compound:cpd01242	bigg.metabolite:drib, seed.compound:cpd01242	Same
276	na1_c	Sodium	Na	1	Na	1	Clean	unconstrained Target & Adherence & seed.compound:cpd00971, bigg.metabolite:na1	seed.compound:cpd00971, bigg.metabolite:na1	seed.compound:cpd00971, bigg.metabolite:na1	Same
277	na1_e	Sodium	Na	1	Na	1	Clean	unconstrained Target & Adherence & seed.compound:cpd00971, bigg.metabolite:na1	seed.compound:cpd00971, bigg.metabolite:na1	seed.compound:cpd00971, bigg.metabolite:na1	Same
278	2hxmp_c	2 Hydroxymethyl phenol C7H8O2	C7H8O2	0	C7H8O2	0	Clean	unconstrained Target & Adherence & biocyc:META:CPD-173, seed.compound:cpd01553	biocyc:META:CPD-173, seed.compound:cpd01553	biocyc:META:CPD-173, seed.compound:cpd01553	Same
279	2hxmp_e	2 Hydroxymethyl phenol C7H8O2	C7H8O2	0	C7H8O2	0	Clean	unconstrained Target & Adherence & biocyc:META:CPD-173, seed.compound:cpd01553	biocyc:META:CPD-173, seed.compound:cpd01553	biocyc:META:CPD-173, seed.compound:cpd01553	Same
280	2ins_c	2-Inosose	C6H10O6	0	C6H10O6	0	Clean	unconstrained Target & Adherence & biocyc:META:CPD-14808, seed.compound:cpd00524	biocyc:META:CPD-14808, seed.compound:cpd00524	biocyc:META:CPD-14808, seed.compound:cpd00524	Same
281	4ampm_c	4-Amino-2-methyl-5-phosphomethylpyrimidine	C6H8N3O4P	-2	C6H8N3O4P	-2	Clean	unconstrained Target & Adherence & biocyc:META:AMINO-HYDROXYMETHYL-METHYL-PYR-P, metanetx.chemical:MNXM1104391	biocyc:META:AMINO-HYDROXYMETHYL-METHYL-PYR-P, metanetx.chemical:MNXM1104391	biocyc:META:AMINO-HYDROXYMETHYL-METHYL-PYR-P, metanetx.chemical:MNXM1104391	Same
282	gtp_c	GTP	C10H12N5O14P3	-4	C10H12N5O14P3	-4	Clean	unconstrained Target & Adherence & bigg.metabolite:gtp, biocyc:META:GTP	bigg.metabolite:gtp, biocyc:META:GTP	bigg.metabolite:gtp, biocyc:META:GTP	Same
283	3cmp_e	3'-cmp	C9H12N3O8P	-2	C9H12N3O8P	-2	Clean	unconstrained Target & Adherence & seed.compound:cpd03454, biocyc:META:CPD-3711	seed.compound:cpd03454, biocyc:META:CPD-3711	seed.compound:cpd03454, biocyc:META:CPD-3711	Same
284	3gmp_e	3'-GMP	C10H12N5O8P	-2	C10H12N5O8P	-2	Clean	unconstrained Target & Adherence & seed.compound:cpd03701, biocyc:META:CPD-3708	seed.compound:cpd03701, biocyc:META:CPD-3708	seed.compound:cpd03701, biocyc:META:CPD-3708	Same
285	na1_p	Sodium	Na	1	Na	1	Clean	unconstrained Target & Adherence & seed.compound:cpd00971, bigg.metabolite:na1	seed.compound:cpd00971, bigg.metabolite:na1	seed.compound:cpd00971, bigg.metabolite:na1	Same
286	3hodcoa_c	(S)-3-Hydroxyoctadecanoyl-CoA	C39H66N7O18P3S	-4	C39H66N7O18P3S	-4	Clean	unconstrained Target & Adherence & seed.compound:cpd15204, biocyc:META:CPD0-2253	seed.compound:cpd15204, biocyc:META:CPD0-2253	seed.compound:cpd15204, biocyc:META:CPD0-2253	Same
287	4abz_c	4-Aminobenzoate	C7H6NO2	-1	C7H6NO2	-1	Clean	unconstrained Target & Adherence & biocyc:META:P-AMINO-BENZOATE, seed.compound:cpd00443	biocyc:META:P-AMINO-BENZOATE, seed.compound:cpd00443	biocyc:META:P-AMINO-BENZOATE, seed.compound:cpd00443	Same
288	4abz_e	4-Aminobenzoate	C7H6NO2	-1	C7H6NO2	-1	Clean	unconstrained Target & Adherence & biocyc:META:P-AMINO-BENZOATE, seed.compound:cpd00443	biocyc:META:P-AMINO-BENZOATE, seed.compound:cpd00443	biocyc:META:P-AMINO-BENZOATE, seed.compound:cpd00443	Same
289	fad_c	Flavin adenine dinucleotide oxidized	C27H31N9O15P2	-2	C27H31N9O15P2	-2	Clean	unconstrained Target & Adherence & seed.compound:cpd00015, bigg.metabolite:fad	seed.compound:cpd00015, bigg.metabolite:fad	seed.compound:cpd00015, bigg.metabolite:fad	Same
290	dad_5_c	5'-Deoxyadenosine	C10H13N5O3	0	C10H13N5O3	0	Clean	unconstrained Target & Adherence & biocyc:META:CH33ADO, seed.compound:cpd03091	biocyc:META:CH33ADO, seed.compound:cpd03091	biocyc:META:CH33ADO, seed.compound:cpd03091	Same
291	5mtr_c	5-Methylthio-D-ribose	C6H12O4S	0	C6H12O4S	0	Clean	unconstrained Target & Adherence & biocyc:META:CPD-560, seed.compound:cpd01981	biocyc:META:CPD-560, seed.compound:cpd01981	biocyc:META:CPD-560, seed.compound:cpd01981	Same
292	dhpyr_c	2,5-Dihydroxypyridine	C5H5NO2	0	C5H5NO2	0	Clean	unconstrained Target & Adherence & biocyc:META:2-5-DIHYDROXYPYRIDINE, seed.compound:cpd00778	biocyc:META:2-5-DIHYDROXYPYRIDINE, seed.compound:cpd00778	biocyc:META:2-5-DIHYDROXYPYRIDINE, seed.compound:cpd00778	Same
293	lac6p_c	Lactose-6-phosphate	C12H21O14P	-2	C12H21O14P	-2	Clean	unconstrained Target & Adherence & metanetx.chemical:MNXM1106813, seed.compound:cpd03194	metanetx.chemical:MNXM1106813, seed.compound:cpd03194	metanetx.chemical:MNXM1106813, seed.compound:cpd03194	Same
294	dtdp_c	DTDP	C10H13N2O11P2	-3	C10H13N2O11P2	-3	Clean	unconstrained Target & Adherence & biocyc:META:TDP, bigg.metabolite:dtdp	biocyc:META:TDP, bigg.metabolite:dtdp	biocyc:META:TDP, bigg.metabolite:dtdp	Same
295	arbt6p_c	Arbutin 6-phosphate	C12H15O10P	-2	C12H15O10P	-2	Clean	unconstrained Target & Adherence & seed.compound:cpd03697, biocyc:META:CPD-1162	seed.compound:cpd03697, biocyc:META:CPD-1162	seed.compound:cpd03697, biocyc:META:CPD-1162	Same
296	hqn_c	Hydroquinone	C6H6O2	0	C6H6O2	0	Clean	unconstrained Target & Adherence & seed.compound:cpd00415, biocyc:META:HYDROQUINONE	seed.compound:cpd00415, biocyc:META:HYDROQUINONE	seed.compound:cpd00415, biocyc:META:HYDROQUINONE	Same
297	3oocoa_c	3-Oxooctanoyl-CoA	C29H44N7O18P3S	-4	C29H44N7O18P3S	-4	Clean	unconstrained Target & Adherence & seed.compound:cpd03121, biocyc:META:CPD0-2106	seed.compound:cpd03121, biocyc:META:CPD0-2106	seed.compound:cpd03121, biocyc:META:CPD0-2106	Same
298	actn__R_c	R Acetoin C4H8O2	C4H8O2	0	C4H8O2	0	Clean	unconstrained Target & Adherence & biocyc:META:CPD-10353, seed.compound:cpd19008	biocyc:META:CPD-10353, seed.compound:cpd19008	biocyc:META:CPD-10353, seed.compound:cpd19008	Same
299	itp_c	ITP	C10H11N4O14P3	-4	C10H11N4O14P3	-4	Clean	unconstrained Target & Adherence & bigg.metabolite:itp, biocyc:META:ITP	bigg.metabolite:itp, biocyc:META:ITP	bigg.metabolite:itp, biocyc:META:ITP	Same
300	gam6p_c	D-Glucosamine 6-phosphate	C6H13NO8P	-1	C6H13NO8P	-1	Clean	unconstrained Target & Adherence & seed.compound:cpd00288, bigg.metabolite:gam6p	seed.compound:cpd00288, bigg.metabolite:gam6p	seed.compound:cpd00288, bigg.metabolite:gam6p	Same
301	udcpp_c	Undecaprenyl phosphate	C55H89O4P	-2	C55H89O4P	-2	Clean	unconstrained Target & Adherence & biocyc:META:UNDECAPRENYL-P, seed.compound:cpd00286	biocyc:META:UNDECAPRENYL-P, seed.compound:cpd00286	biocyc:META:UNDECAPRENYL-P, seed.compound:cpd00286	Same
302	achms_c	O Acetyl L homoserine C6H11NO4	C6H11NO4	0	C6H11NO4	0	Clean	unconstrained Target & Adherence & seed.compound:cpd00790, biocyc:META:CPD-667	seed.compound:cpd00790, biocyc:META:CPD-667	seed.compound:cpd00790, biocyc:META:CPD-667	Same
303	actp_c	Acetyl phosphate	C2H3O5P	-2	C2H3O5P	-2	Clean	unconstrained Target & Adherence & biocyc:META:ACETYL-P, seed.compound:cpd00196	biocyc:META:ACETYL-P, seed.compound:cpd00196	biocyc:META:ACETYL-P, seed.compound:cpd00196	Same
304	thmpp_c	Thiamine diphosphate	C12H16N4O7P2S	-2	C12H16N4O7P2S	-2	Clean	unconstrained Target & Adherence & biocyc:META:THIAMINE-PYROPHOSPHATE, bigg.metabolite:thmpp	biocyc:META:THIAMINE-PYROPHOSPHATE, bigg.metabolite:thmpp	biocyc:META:THIAMINE-PYROPHOSPHATE, bigg.metabolite:thmpp	Same
305	ctp_c	CTP	C9H12N3O14P3	-4	C9H12N3O14P3	-4	Clean	unconstrained Target & Adherence & biocyc:META:CTP, bigg.metabolite:ctp	biocyc:META:CTP, bigg.metabolite:ctp	biocyc:META:CTP, bigg.metabolite:ctp	Same
306	hx2coa_c	Trans-Hex-2-enoyl-CoA	C27H40N7O17P3S	-4	C27H40N7O17P3S	-4	Clean	unconstrained Target & Adherence & seed.compound:cpd03125, biocyc:META:CPD0-2121	seed.compound:cpd03125, biocyc:META:CPD0-2121	seed.compound:cpd03125, biocyc:META:CPD0-2121	Same
307	oc2coa_c	Trans-Oct-2-enoyl-CoA	C29H44N7O17P3S	-4	C29H44N7O17P3S	-4	Clean	unconstrained Target & Adherence & biocyc:META:CPD0-2108, seed.compound:cpd03130	biocyc:META:CPD0-2108, seed.compound:cpd03130	biocyc:META:CPD0-2108, seed.compound:cpd03130	Same
308	td2coa_c	Trans-Tetradec-2-enoyl-CoA	C35H56N7O17P3S	-4	C35H56N7O17P3S	-4	Clean	unconstrained Target & Adherence & biocyc:META:CPD-15568, seed.compound:cpd03127	biocyc:META:CPD-15568, seed.compound:cpd03127	biocyc:META:CPD-15568, seed.compound:cpd03127	Same
309	actn__R_e	R Acetoin C4H8O2	C4H8O2	0	C4H8O2	0	Clean	unconstrained Target & Adherence & biocyc:META:CPD-10353, seed.compound:cpd19008	biocyc:META:CPD-10353, seed.compound:cpd19008	biocyc:META:CPD-10353, seed.compound:cpd19008	Same
310	4adcho_c	4-amino-4-deoxychorismate	C10H10NO5	-1	C10H10NO5	-1	Clean	unconstrained Target & Adherence & seed.compound:cpd08210, biocyc:META:4-AMINO-4-DEOXYCHORISMATE	seed.compound:cpd08210, biocyc:META:4-AMINO-4-DEOXYCHORISMATE	seed.compound:cpd08210, biocyc:META:4-AMINO-4-DEOXYCHORISMATE	Same
311	chor_c	Chorismate	C10H8O6	-2	C10H8O6	-2	Clean	unconstrained Target & Adherence & seed.compound:cpd00216, biocyc:META:CHORISMATE	seed.compound:cpd00216, biocyc:META:CHORISMATE	seed.compound:cpd00216, biocyc:META:CHORISMATE	Same
312	datp_c	DATP	C10H12N5O12P3	-4	C10H12N5O12P3	-4	Clean	unconstrained Target & Adherence & bigg.metabolite:datp, biocyc:META:DATP	bigg.metabolite:datp, biocyc:META:DATP	bigg.metabolite:datp, biocyc:META:DATP	Same
313	dgdp_c	DGDP	C10H12N5O10P2	-3	C10H12N5O10P2	-3	Clean	unconstrained Target & Adherence & bigg.metabolite:dgdp, biocyc:META:DGDP	bigg.metabolite:dgdp, biocyc:META:DGDP	bigg.metabolite:dgdp, biocyc:META:DGDP	Same
314	dgtp_c	DGTP	C10H12N5O13P3	-4	C10H12N5O13P3	-4	Clean	unconstrained Target & Adherence & bigg.metabolite:dgtp, biocyc:META:DGTP	bigg.metabolite:dgtp, biocyc:META:DGTP	bigg.metabolite:dgtp, biocyc:META:DGTP	Same
315	26dap_LL_c	LL-2,6-Diaminoheptanedioate	C7H14N2O4	0	C7H14N2O4	0	Clean	unconstrained Target & Adherence & biocyc:META:LL-DIAMINOPIMELATE, seed.compound:cpd00504	biocyc:META:LL-DIAMINOPIMELATE, seed.compound:cpd00504	biocyc:META:LL-DIAMINOPIMELATE, seed.compound:cpd00504	Same
316	hdcoa_c	Hexadecenoyl-CoA (n-C16:1CoA)	C37H60N7O17P3S	-4	C37H60N7O17P3S	-4	Clean	unconstrained Target & Adherence & bigg.metabolite:hdcoa, metanetx.chemical:MNXM1106136	bigg.metabolite:hdcoa, metanetx.chemical:MNXM1106136	bigg.metabolite:hdcoa, metanetx.chemical:MNXM1106136	Same
317	raffin_c	Raffinose C18H32O16	C18H32O16	0	C18H32O16	0	Clean	unconstrained Target & Adherence & biocyc:META:CPD-1099, seed.compound:cpd00382	biocyc:META:CPD-1099, seed.compound:cpd00382	biocyc:META:CPD-1099, seed.compound:cpd00382	Same
318	1ddecg3p_c	1-dodecanoyl-sn-glycerol 3-phosphate	C15H29O7P	-2	C15H29O7P	-2	Clean	unconstrained Target & Adherence & biocyc:META:CPD0-2200, seed.compound:cpd15325	biocyc:META:CPD0-2200, seed.compound:cpd15325	biocyc:META:CPD0-2200, seed.compound:cpd15325	Same
319	5aizc_c	5-amino-1-(5-phospho-D-ribosyl)imidazole-4-carboxylate	C9H11N3O9P	-3	C9H11N3O9P	-3	Clean	unconstrained Target & Adherence & bigg.metabolite:5aizc, biocyc:META:PHOSPHORIBOSYL-CARBOXY-AMINOIMIDAZOLE	bigg.metabolite:5aizc, biocyc:META:PHOSPHORIBOSYL-CARBOXY-AMINOIMIDAZOLE	bigg.metabolite:5aizc, biocyc:META:PHOSPHORIBOSYL-CARBOXY-AMINOIMIDAZOLE	Same
320	LalaDglu_c	L-alanine-D-glutamate	C8H13N2O5	-1	C8H13N2O5	-1	Clean	unconstrained Target & Adherence & biocyc:META:CPD0-2190, seed.compound:cpd15385	biocyc:META:CPD0-2190, seed.compound:cpd15385	biocyc:META:CPD0-2190, seed.compound:cpd15385	Same
321	LalaLglu_c	L-alanine-L-glutamate	C8H13N2O5	-1	C8H13N2O5	-1	Clean	unconstrained Target & Adherence & seed.compound:cpd15388, biocyc:META:CPD0-1445	seed.compound:cpd15388, biocyc:META:CPD0-1445	seed.compound:cpd15388, biocyc:META:CPD0-1445	Same
322	glu__D_c	D-Glutamate	C5H8NO4	-1	C5H8NO4	-1	Clean	unconstrained Target & Adherence & biocyc:META:D-GLT, seed.compound:cpd00186	biocyc:META:D-GLT, seed.compound:cpd00186	biocyc:META:D-GLT, seed.compound:cpd00186	Same
323	aacald_c	Aminoacetaldehyde	C2H6NO	1	C2H6NO	1	Clean	unconstrained Target & Adherence & biocyc:META:CPD-1772, seed.compound:cpd04122	biocyc:META:CPD-1772, seed.compound:cpd04122	biocyc:META:CPD-1772, seed.compound:cpd04122	Same
324	hxa_c	Hexanoate (n-C6:0)	C6H11O2	-1	C6H11O2	-1	Clean	unconstrained Target & Adherence & biocyc:META:HEXANOATE, seed.compound:cpd01113	biocyc:META:HEXANOATE, seed.compound:cpd01113	biocyc:META:HEXANOATE, seed.compound:cpd01113	Same
325	mql8_c	Menaquinol 8	C51H74O2	0	C51H74O2	0	Clean	unconstrained Target & Adherence & seed.compound:cpd15499, biocyc:META:REDUCED-MENAQUINONE	seed.compound:cpd15499, biocyc:META:REDUCED-MENAQUINONE	seed.compound:cpd15499, biocyc:META:REDUCED-MENAQUINONE	Same
326	2dmmq8_c	2-Demethylmenaquinone 8	C50H70O2	0	C50H70O2	0	Clean	unconstrained Target & Adherence & seed.compound:cpd15352, biocyc:META:DEMETHYLMENAQUINONE	seed.compound:cpd15352, biocyc:META:DEMETHYLMENAQUINONE	seed.compound:cpd15352, biocyc:META:DEMETHYLMENAQUINONE	Same
327	mqn8_c	Menaquinone 8	C51H72O2	0	C51H72O2	0	Clean	unconstrained Target & Adherence & biocyc:META:CPD-9728, seed.compound:cpd15500	biocyc:META:CPD-9728, seed.compound:cpd15500	biocyc:META:CPD-9728, seed.compound:cpd15500	Same
328	thdp_c	2,3,4,5-Tetrahydrodipicolinate	C7H7NO4	-2	C7H7NO4	-2	Clean	unconstrained Target & Adherence & biocyc:META:DELTA1-PIPERIDEINE-2-6-DICARBOXYLATE, seed.compound:cpd02465	biocyc:META:DELTA1-PIPERIDEINE-2-6-DICARBOXYLATE, seed.compound:cpd02465	biocyc:META:DELTA1-PIPERIDEINE-2-6-DICARBOXYLATE, seed.compound:cpd02465	Same
329	fe3_e	Fe3+	Fe	3	Fe	3	Clean	unconstrained Target & Adherence & seed.compound:cpd10516, bigg.metabolite:fe3	seed.compound:cpd10516, bigg.metabolite:fe3	seed.compound:cpd10516, bigg.metabolite:fe3	Same
330	fe2_c	Fe2+	Fe	2	Fe	2	Clean	unconstrained Target & Adherence & bigg.metabolite:fe2, seed.compound:cpd10515	bigg.metabolite:fe2, seed.compound:cpd10515	bigg.metabolite:fe2, seed.compound:cpd10515	Same
331	4pasp_c	4-Phospho-L-aspartate	C4H6NO7P	-2	C4H6NO7P	-2	Clean	unconstrained Target & Adherence & seed.compound:cpd01977, biocyc:META:L-BETA-ASPARTYL-P	seed.compound:cpd01977, biocyc:META:L-BETA-ASPARTYL-P	seed.compound:cpd01977, biocyc:META:L-BETA-ASPARTYL-P	Same
332	aspsa_c	L-Aspartate 4-semialdehyde	C4H7NO3	0	C4H7NO3	0	Clean	unconstrained Target & Adherence & seed.compound:cpd00346, biocyc:META:L-ASPARTATE-SEMIALDEHYDE	seed.compound:cpd00346, biocyc:META:L-ASPARTATE-SEMIALDEHYDE	seed.compound:cpd00346, biocyc:META:L-ASPARTATE-SEMIALDEHYDE	Same
333	q8_c	Ubiquinone-8	C49H74O4	0	C49H74O4	0	Clean	unconstrained Target & Adherence & biocyc:META:UBIQUINONE-8, seed.compound:cpd15560	biocyc:META:UBIQUINONE-8, seed.compound:cpd15560	biocyc:META:UBIQUINONE-8, seed.compound:cpd15560	Same
334	athr__L_c	L-Allo-threonine	C4H9NO3	0	C4H9NO3	0	Clean	unconstrained Target & Adherence & seed.compound:cpd03282, biocyc:META:L-ALLO-THREONINE	seed.compound:cpd03282, biocyc:META:L-ALLO-THREONINE	seed.compound:cpd03282, biocyc:META:L-ALLO-THREONINE	Same
335	madg_e	Alpha Methyl D glucoside C7H14O6	C7H14O6	0	C7H14O6	0	Clean	unconstrained Target & Adherence & biocyc:META:CPD-3582, seed.compound:cpd15584	biocyc:META:CPD-3582, seed.compound:cpd15584	biocyc:META:CPD-3582, seed.compound:cpd15584	Same
336	sbzcoa_c	O-Succinylbenzoyl-CoA	C32H39N7O20P3S	-5	C32H39N7O20P3S	-5	Clean	unconstrained Target & Adherence & biocyc:META:CPD-6972, seed.compound:cpd02021	biocyc:META:CPD-6972, seed.compound:cpd02021	biocyc:META:CPD-6972, seed.compound:cpd02021	Same
337	dtbt_c	Dethiobiotin	C10H17N2O3	-1	C10H17N2O3	-1	Clean	unconstrained Target & Adherence & biocyc:META:DETHIOBIOTIN, seed.compound:cpd01311	biocyc:META:DETHIOBIOTIN, seed.compound:cpd01311	biocyc:META:DETHIOBIOTIN, seed.compound:cpd01311	Same
338	s_c	Sulfur	S	0	S	0	Clean	unconstrained Target & Adherence & metanetx.chemical:MNXM1107418, seed.compound:cpd00074	metanetx.chemical:MNXM1107418, seed.compound:cpd00074	metanetx.chemical:MNXM1107418, seed.compound:cpd00074	Same
339	butpi_c	Butanoyl phosphate	C4H7O5P	-2	C4H7O5P	-2	Clean	unconstrained Target & Adherence & biocyc:META:BUTYRYL-P, seed.compound:cpd01662	biocyc:META:BUTYRYL-P, seed.compound:cpd01662	biocyc:META:BUTYRYL-P, seed.compound:cpd01662	Same
340	cdpdtdec7eg_c	CDP-1,2-ditetradec-7-enoylglycerol	C40H67N3O15P2	-2	C40H67N3O15P2	-2	Clean	unconstrained Target & Adherence & metanetx.chemical:MNXM736325, seed.compound:cpd15422	metanetx.chemical:MNXM736325, seed.compound:cpd15422	metanetx.chemical:MNXM736325, seed.compound:cpd15422	Same
341	cdpdhdec9eg_c	CDP-1,2-dihexadec-9-enoylglycerol	C44H75N3O15P2	-2	C44H75N3O15P2	-2	Clean	unconstrained Target & Adherence & metanetx.chemical:MNXM736316, seed.compound:cpd15418	metanetx.chemical:MNXM736316, seed.compound:cpd15418	metanetx.chemical:MNXM736316, seed.compound:cpd15418	Same
342	cdpdodec11eg_c	CDP-1,2-dioctadec-11-enoylglycerol	C48H83N3O15P2	-2	C48H83N3O15P2	-2	Clean	unconstrained Target & Adherence & metanetx.chemical:MNXM736319, seed.compound:cpd15420	metanetx.chemical:MNXM736319, seed.compound:cpd15420	metanetx.chemical:MNXM736319, seed.compound:cpd15420	Same
343	2p4c2me_c	2-phospho-4-(cytidine 5'-diphospho)-2-C-methyl-D-erythritol	C14H22N3O17P3	-4	C14H22N3O17P3	-4	Clean	unconstrained Target & Adherence & seed.compound:cpd08288, biocyc:META:2-PHOSPHO-4-CYTIDINE-5-DIPHOSPHO-2-C-MET	seed.compound:cpd08288, biocyc:META:2-PHOSPHO-4-CYTIDINE-5-DIPHOSPHO-2-C-MET	seed.compound:cpd08288, biocyc:META:2-PHOSPHO-4-CYTIDINE-5-DIPHOSPHO-2-C-MET	Same
344	4c2me_c	4-(cytidine 5'-diphospho)-2-C-methyl-D-erythritol	C14H23N3O14P2	-2	C14H23N3O14P2	-2	Clean	unconstrained Target & Adherence & biocyc:META:4-CYTIDINE-5-DIPHOSPHO-2-C, seed.compound:cpd08287	biocyc:META:4-CYTIDINE-5-DIPHOSPHO-2-C, seed.compound:cpd08287	biocyc:META:4-CYTIDINE-5-DIPHOSPHO-2-C, seed.compound:cpd08287	Same
345	cdp_c	CDP	C9H12N3O11P2	-3	C9H12N3O11P2	-3	Clean	unconstrained Target & Adherence & biocyc:META:CDP, bigg.metabolite:cdp	biocyc:META:CDP, bigg.metabolite:cdp	biocyc:META:CDP, bigg.metabolite:cdp	Same
346	chols_c	Choline sulfate	C5H13NO4S	0	C5H13NO4S	0	Clean	unconstrained Target & Adherence & biocyc:META:CPD-543, seed.compound:cpd00681	biocyc:META:CPD-543, seed.compound:cpd00681	biocyc:META:CPD-543, seed.compound:cpd00681	Same
347	chols_e	Choline sulfate	C5H13NO4S	0	C5H13NO4S	0	Clean	unconstrained Target & Adherence & biocyc:META:CPD-543, seed.compound:cpd00681	biocyc:META:CPD-543, seed.compound:cpd00681	biocyc:META:CPD-543, seed.compound:cpd00681	Same
348	pphn_c	Prephenate	C10H8O6	-2	C10H8O6	-2	Clean	unconstrained Target & Adherence & biocyc:META:PREPHENATE, seed.compound:cpd00219	biocyc:META:PREPHENATE, seed.compound:cpd00219	biocyc:META:PREPHENATE, seed.compound:cpd00219	Same
349	3psme_c	5-O-(1-Carboxyvinyl)-3-phosphoshikimate	C10H9O10P	-4	C10H9O10P	-4	Clean	unconstrained Target & Adherence & seed.compound:cpd00932, biocyc:META:3-ENOLPYRUVYL-SHIKIMATE-5P	seed.compound:cpd00932, biocyc:META:3-ENOLPYRUVYL-SHIKIMATE-5P	seed.compound:cpd00932, biocyc:META:3-ENOLPYRUVYL-SHIKIMATE-5P	Same
350	mn2_c	Mn2+	Mn	2	Mn	2	Clean	unconstrained Target & Adherence & seed.compound:cpd20863, seed.compound:cpd00030	seed.compound:cpd20863, seed.compound:cpd00030	seed.compound:cpd20863, seed.compound:cpd00030	Same
351	mn2_e	Mn2+	Mn	2	Mn	2	Clean	unconstrained Target & Adherence & seed.compound:cpd20863, seed.compound:cpd00030	seed.compound:cpd20863, seed.compound:cpd00030	seed.compound:cpd20863, seed.compound:cpd00030	Same
352	lipa_cold_e	Cold adapted KDO(2)-lipid (A)	C114H202N2O39P2	-6	C114H202N2O39P2	-6	Clean	unconstrained Target & Adherence & seed.compound:cpd15493, biocyc:META:KDO2-LIPID-IVA-COLD	seed.compound:cpd15493, biocyc:META:KDO2-LIPID-IVA-COLD	seed.compound:cpd15493, biocyc:META:KDO2-LIPID-IVA-COLD	Same
353	lipa_cold_p	Cold adapted KDO(2)-lipid (A)	C114H202N2O39P2	-6	C114H202N2O39P2	-6	Clean	unconstrained Target & Adherence & seed.compound:cpd15493, biocyc:META:KDO2-LIPID-IVA-COLD	seed.compound:cpd15493, biocyc:META:KDO2-LIPID-IVA-COLD	seed.compound:cpd15493, biocyc:META:KDO2-LIPID-IVA-COLD	Same
354	pg140_p	Phosphatidylglycerol (ditetradecanoyl, n-C14:0)	C34H66O10P	-1	C34H66O10P	-1	Clean	unconstrained Target & Adherence & biocyc:META:CPD-19677, metanetx.chemical:MNXM737417	biocyc:META:CPD-19677, metanetx.chemical:MNXM737417	biocyc:META:CPD-19677, metanetx.chemical:MNXM737417	Same
355	pg181_p	Phosphatidylglycerol (dioctadec-11-enoyl, n-C18:1)	C42H78O10P	-1	C42H78O10P	-1	Clean	unconstrained Target & Adherence & metanetx.chemical:MNXM731815, biocyc:META:CPD-18396	metanetx.chemical:MNXM731815, biocyc:META:CPD-18396	metanetx.chemical:MNXM731815, biocyc:META:CPD-18396	Same
356	fe3_c	Fe3+	Fe	3	Fe	3	Clean	unconstrained Target & Adherence & seed.compound:cpd10516, bigg.metabolite:fe3	seed.compound:cpd10516, bigg.metabolite:fe3	seed.compound:cpd10516, bigg.metabolite:fe3	Same
357	gbbtn_c	Gamma-butyrobetaine	C7H15NO2	0	C7H15NO2	0	Clean	unconstrained Target & Adherence & biocyc:META:GAMMA-BUTYROBETAINE, seed.compound:cpd00870	biocyc:META:GAMMA-BUTYROBETAINE, seed.compound:cpd00870	biocyc:META:GAMMA-BUTYROBETAINE, seed.compound:cpd00870	Same
358	gbbtn_e	Gamma-butyrobetaine	C7H15NO2	0	C7H15NO2	0	Clean	unconstrained Target & Adherence & biocyc:META:GAMMA-BUTYROBETAINE, seed.compound:cpd00870	biocyc:META:GAMMA-BUTYROBETAINE, seed.compound:cpd00870	biocyc:META:GAMMA-BUTYROBETAINE, seed.compound:cpd00870	Same
359	gbbtn_p	Gamma-butyrobetaine	C7H15NO2	0	C7H15NO2	0	Clean	unconstrained Target & Adherence & biocyc:META:GAMMA-BUTYROBETAINE, seed.compound:cpd00870	biocyc:META:GAMMA-BUTYROBETAINE, seed.compound:cpd00870	biocyc:META:GAMMA-BUTYROBETAINE, seed.compound:cpd00870	Same
360	utp_c	UTP	C9H11N2O15P3	-4	C9H11N2O15P3	-4	Clean	unconstrained Target & Adherence & bigg.metabolite:utp, biocyc:META:UTP	bigg.metabolite:utp, biocyc:META:UTP	bigg.metabolite:utp, biocyc:META:UTP	Same
361	mqn7_c	Menaquinone 7 C46H64O2	C46H64O2	0	C46H64O2	0	Clean	unconstrained Target & Adherence & biocyc:META:CPD-9718, seed.compound:cpd11606	biocyc:META:CPD-9718, seed.compound:cpd11606	biocyc:META:CPD-9718, seed.compound:cpd11606	Same
362	dcdp_c	DCDP	C9H12N3O10P2	-3	C9H12N3O10P2	-3	Clean	unconstrained Target & Adherence & bigg.metabolite:dcdp, biocyc:META:DCDP	bigg.metabolite:dcdp, biocyc:META:DCDP	bigg.metabolite:dcdp, biocyc:META:DCDP	Same
363	dctp_c	DCTP	C9H12N3O13P3	-4	C9H12N3O13P3	-4	Clean	unconstrained Target & Adherence & bigg.metabolite:dctp, biocyc:META:DCTP	bigg.metabolite:dctp, biocyc:META:DCTP	bigg.metabolite:dctp, biocyc:META:DCTP	Same
364	5mcsn_c	5-Methylcytosine	C5H7N3O	0	C5H7N3O	0	Clean	unconstrained Target & Adherence & biocyc:META:CPD0-2018, seed.compound:cpd01587	biocyc:META:CPD0-2018, seed.compound:cpd01587	biocyc:META:CPD0-2018, seed.compound:cpd01587	Same
365	26dap__M_c	Meso-2,6-Diaminoheptanedioate	C7H14N2O4	0	C7H14N2O4	0	Clean	unconstrained Target & Adherence & biocyc:META:MESO-DIAMINOPIMELATE, seed.compound:cpd00516	biocyc:META:MESO-DIAMINOPIMELATE, seed.compound:cpd00516	biocyc:META:MESO-DIAMINOPIMELATE, seed.compound:cpd00516	Same
366	ditp_c	DITP	C10H11N4O13P3	-4	C10H11N4O13P3	-4	Clean	unconstrained Target & Adherence & biocyc:META:DITP, bigg.metabolite:ditp	biocyc:META:DITP, bigg.metabolite:ditp	biocyc:META:DITP, bigg.metabolite:ditp	Same
367	frdp_c	Farnesyl diphosphate	C15H25O7P2	-3	C15H25O7P2	-3	Clean	unconstrained Target & Adherence & bigg.metabolite:frdp, biocyc:META:FARNESYL-PP	bigg.metabolite:frdp, biocyc:META:FARNESYL-PP	bigg.metabolite:frdp, biocyc:META:FARNESYL-PP	Same
368	ipdp_c	Isopentenyl diphosphate	C5H9O7P2	-3	C5H9O7P2	-3	Clean	unconstrained Target & Adherence & biocyc:META:DELTA3-ISOPENTENYL-PP, bigg.metabolite:ipdp	biocyc:META:DELTA3-ISOPENTENYL-PP, bigg.metabolite:ipdp	biocyc:META:DELTA3-ISOPENTENYL-PP, bigg.metabolite:ipdp	Same
369	dutp_c	DUTP	C9H11N2O14P3	-4	C9H11N2O14P3	-4	Clean	unconstrained Target & Adherence & biocyc:META:DUTP, bigg.metabolite:dutp	biocyc:META:DUTP, bigg.metabolite:dutp	biocyc:META:DUTP, bigg.metabolite:dutp	Same
370	23dhb_c	2,3-Dihydroxybenzoate	C7H5O4	-1	C7H5O4	-1	Clean	unconstrained Target & Adherence & biocyc:META:2-3-DIHYDROXYBENZOATE, seed.compound:cpd00168	biocyc:META:2-3-DIHYDROXYBENZOATE, seed.compound:cpd00168	biocyc:META:2-3-DIHYDROXYBENZOATE, seed.compound:cpd00168	Same
371	dhpt_c	Dihydropteroate	C14H13N6O3	-1	C14H13N6O3	-1	Clean	unconstrained Target & Adherence & biocyc:META:7-8-DIHYDROPTEROATE, seed.compound:cpd00683	biocyc:META:7-8-DIHYDROPTEROATE, seed.compound:cpd00683	biocyc:META:7-8-DIHYDROPTEROATE, seed.compound:cpd00683	Same
372	dhna_c	1,4-Dihydroxy-2-naphthoate	C11H7O4	-1	C11H7O4	-1	Clean	unconstrained Target & Adherence & biocyc:META:DIHYDROXYNAPHTHOATE, seed.compound:cpd02295	biocyc:META:DIHYDROXYNAPHTHOATE, seed.compound:cpd02295	biocyc:META:DIHYDROXYNAPHTHOATE, seed.compound:cpd02295	Same
373	dhpmp_c	Dihydroneopterin monophosphate	C9H12N5O7P	-2	C9H12N5O7P	-2	Clean	unconstrained Target & Adherence & seed.compound:cpd03521, biocyc:META:DIHYDRONEOPTERIN-P	seed.compound:cpd03521, biocyc:META:DIHYDRONEOPTERIN-P	seed.compound:cpd03521, biocyc:META:DIHYDRONEOPTERIN-P	Same
374	dhbpt_c	6,7-Dihydrobiopterin	C9H13N5O3	0	C9H13N5O3	0	Clean	unconstrained Target & Adherence & biocyc:META:CPD-15159, bigg.metabolite:dhbpt	biocyc:META:CPD-15159, bigg.metabolite:dhbpt	biocyc:META:CPD-15159, bigg.metabolite:dhbpt	Same
375	6hmhptpp_c	6-hydroxymethyl-dihydropterin pyrophosphate	C7H8N5O8P2	-3	C7H8N5O8P2	-3	Clean	unconstrained Target & Adherence & biocyc:META:DIHYDROPTERIN-CH2OH-PP, seed.compound:cpd02920	biocyc:META:DIHYDROPTERIN-CH2OH-PP, seed.compound:cpd02920	biocyc:META:DIHYDROPTERIN-CH2OH-PP, seed.compound:cpd02920	Same
376	dmpp_c	Dimethylallyl diphosphate	C5H9O7P2	-3	C5H9O7P2	-3	Clean	unconstrained Target & Adherence & biocyc:META:CPD-4211, bigg.metabolite:dmpp	biocyc:META:CPD-4211, bigg.metabolite:dmpp	biocyc:META:CPD-4211, bigg.metabolite:dmpp	Same
377	grdp_c	Geranyl diphosphate	C10H17O7P2	-3	C10H17O7P2	-3	Clean	unconstrained Target & Adherence & biocyc:META:GERANYL-PP, bigg.metabolite:grdp	biocyc:META:GERANYL-PP, bigg.metabolite:grdp	biocyc:META:GERANYL-PP, bigg.metabolite:grdp	Same
378	dms_e	Dimethyl sulfide	C2H6S	0	C2H6S	0	Clean	unconstrained Target & Adherence & biocyc:META:CPD-7670, seed.compound:cpd00450	biocyc:META:CPD-7670, seed.compound:cpd00450	biocyc:META:CPD-7670, seed.compound:cpd00450	Same
379	dmso_e	Dimethyl sulfoxide	C2H6OS	0	C2H6OS	0	Clean	unconstrained Target & Adherence & seed.compound:cpd08021, biocyc:META:DMSO	seed.compound:cpd08021, biocyc:META:DMSO	seed.compound:cpd08021, biocyc:META:DMSO	Same
380	dudp_c	DUDP	C9H11N2O11P2	-3	C9H11N2O11P2	-3	Clean	unconstrained Target & Adherence & bigg.metabolite:dudp, biocyc:META:DUDP	bigg.metabolite:dudp, biocyc:META:DUDP	bigg.metabolite:dudp, biocyc:META:DUDP	Same
381	dttp_c	DTTP	C10H13N2O14P3	-4	C10H13N2O14P3	-4	Clean	unconstrained Target & Adherence & biocyc:META:TTP, bigg.metabolite:dttp	biocyc:META:TTP, bigg.metabolite:dttp	biocyc:META:TTP, bigg.metabolite:dttp	Same
382	5dpmev_c	R 5 Diphosphomevalonate C6H10O10P2	C6H10O10P2	-4	C6H10O10P2	-4	Clean	unconstrained Target & Adherence & biocyc:META:CPD-641, bigg.metabolite:5dpmev	biocyc:META:CPD-641, bigg.metabolite:5dpmev	biocyc:META:CPD-641, bigg.metabolite:5dpmev	Same
383	pant__R_c	(R)-Pantoate	C6H11O4	-1	C6H11O4	-1	Clean	unconstrained Target & Adherence & biocyc:META:L-PANTOATE, seed.compound:cpd00408	biocyc:META:L-PANTOATE, seed.compound:cpd00408	biocyc:META:L-PANTOATE, seed.compound:cpd00408	Same
384	drib_e	Deoxyribose C5H10O4	C5H10O4	0	C5H10O4	0	Clean	unconstrained Target & Adherence & bigg.metabolite:drib, seed.compound:cpd01242	bigg.metabolite:drib, seed.compound:cpd01242	bigg.metabolite:drib, seed.compound:cpd01242	Same
385	2amsa_c	2-Aminomalonate semialdehyde	C3H5NO3	0	C3H5NO3	0	Clean	unconstrained Target & Adherence & seed.compound:cpd08626, biocyc:META:2-AMINOMALONATE-SEMIALDEHYDE	seed.compound:cpd08626, biocyc:META:2-AMINOMALONATE-SEMIALDEHYDE	seed.compound:cpd08626, biocyc:META:2-AMINOMALONATE-SEMIALDEHYDE	Same
386	2me4p_c	2-C-methyl-D-erythritol 4-phosphate	C5H11O7P	-2	C5H11O7P	-2	Clean	unconstrained Target & Adherence & biocyc:META:2-C-METHYL-D-ERYTHRITOL-4-PHOSPHATE, seed.compound:cpd08286	biocyc:META:2-C-METHYL-D-ERYTHRITOL-4-PHOSPHATE, seed.compound:cpd08286	biocyc:META:2-C-METHYL-D-ERYTHRITOL-4-PHOSPHATE, seed.compound:cpd08286	Same
387	dxyl5p_c	1-deoxy-D-xylulose 5-phosphate	C5H9O7P	-2	C5H9O7P	-2	Clean	unconstrained Target & Adherence & biocyc:META:DEOXYXYLULOSE-5P, seed.compound:cpd08289	biocyc:META:DEOXYXYLULOSE-5P, seed.compound:cpd08289	biocyc:META:DEOXYXYLULOSE-5P, seed.compound:cpd08289	Same
388	3hocoa_c	(S)-3-Hydroxyoctanoyl-CoA	C29H46N7O18P3S	-4	C29H46N7O18P3S	-4	Clean	unconstrained Target & Adherence & metanetx.chemical:MNXM1104724, seed.compound:cpd03120	metanetx.chemical:MNXM1104724, seed.compound:cpd03120	metanetx.chemical:MNXM1104724, seed.compound:cpd03120	Same
389	kdo2lipid4_c	KDO(2)-lipid IV(A)	C84H148N2O37P2	-6	C84H148N2O37P2	-6	Clean	unconstrained Target & Adherence & biocyc:META:KDO2-LIPID-IVA, seed.compound:cpd03586	biocyc:META:KDO2-LIPID-IVA, seed.compound:cpd03586	biocyc:META:KDO2-LIPID-IVA, seed.compound:cpd03586	Same
390	lipa_cold_c	Cold adapted KDO(2)-lipid (A)	C114H202N2O39P2	-6	C114H202N2O39P2	-6	Clean	unconstrained Target & Adherence & seed.compound:cpd15493, biocyc:META:KDO2-LIPID-IVA-COLD	seed.compound:cpd15493, biocyc:META:KDO2-LIPID-IVA-COLD	seed.compound:cpd15493, biocyc:META:KDO2-LIPID-IVA-COLD	Same
391	enter_c	Enterochelin	C30H27N3O15	0	C30H27N3O15	0	Clean	unconstrained Target & Adherence & biocyc:META:ENTEROBACTIN, seed.compound:cpd03453	biocyc:META:ENTEROBACTIN, seed.compound:cpd03453	biocyc:META:ENTEROBACTIN, seed.compound:cpd03453	Same
392	seramp_c	L-seryl-AMP	C13H19N6O9P	0	C13H19N6O9P	0	Clean	unconstrained Target & Adherence & seed.compound:cpd03452, biocyc:META:SERYL-AMP	seed.compound:cpd03452, biocyc:META:SERYL-AMP	seed.compound:cpd03452, biocyc:META:SERYL-AMP	Same
393	enter_p	Enterochelin	C30H27N3O15	0	C30H27N3O15	0	Clean	unconstrained Target & Adherence & biocyc:META:ENTEROBACTIN, seed.compound:cpd03453	biocyc:META:ENTEROBACTIN, seed.compound:cpd03453	biocyc:META:ENTEROBACTIN, seed.compound:cpd03453	Same
394	hxa_p	Hexanoate (n-C6:0)	C6H11O2	-1	C6H11O2	-1	Clean	unconstrained Target & Adherence & biocyc:META:HEXANOATE, seed.compound:cpd01113	biocyc:META:HEXANOATE, seed.compound:cpd01113	biocyc:META:HEXANOATE, seed.compound:cpd01113	Same
395	f1p_c	D-Fructose 1-phosphate	C6H11O9P	-2	C6H11O9P	-2	Clean	unconstrained Target & Adherence & seed.compound:cpd00802, bigg.metabolite:f1p	seed.compound:cpd00802, bigg.metabolite:f1p	seed.compound:cpd00802, bigg.metabolite:f1p	Same
396	s17bp_c	Sedoheptulose 1,7-bisphosphate	C7H12O13P2	-4	C7H12O13P2	-4	Clean	unconstrained Target & Adherence & biocyc:META:D-SEDOHEPTULOSE-1-7-P2, seed.compound:cpd00349	biocyc:META:D-SEDOHEPTULOSE-1-7-P2, seed.compound:cpd00349	biocyc:META:D-SEDOHEPTULOSE-1-7-P2, seed.compound:cpd00349	Same
397	mso3_c	Methanesulfonate	CH3O3S	-1	CH3O3S	-1	Clean	unconstrained Target & Adherence & biocyc:META:CPD-3746, seed.compound:cpd08023	biocyc:META:CPD-3746, seed.compound:cpd08023	biocyc:META:CPD-3746, seed.compound:cpd08023	Same
398	fe2_e	Fe2+	Fe	2	Fe	2	Clean	unconstrained Target & Adherence & bigg.metabolite:fe2, seed.compound:cpd10515	bigg.metabolite:fe2, seed.compound:cpd10515	bigg.metabolite:fe2, seed.compound:cpd10515	Same
399	fe2_p	Fe2+	Fe	2	Fe	2	Clean	unconstrained Target & Adherence & bigg.metabolite:fe2, seed.compound:cpd10515	bigg.metabolite:fe2, seed.compound:cpd10515	bigg.metabolite:fe2, seed.compound:cpd10515	Same
400	fe3_p	Fe3+	Fe	3	Fe	3	Clean	unconstrained Target & Adherence & seed.compound:cpd10516, bigg.metabolite:fe3	seed.compound:cpd10516, bigg.metabolite:fe3	seed.compound:cpd10516, bigg.metabolite:fe3	Same
401	enter_e	Enterochelin	C30H27N3O15	0	C30H27N3O15	0	Clean	unconstrained Target & Adherence & biocyc:META:ENTEROBACTIN, seed.compound:cpd03453	biocyc:META:ENTEROBACTIN, seed.compound:cpd03453	biocyc:META:ENTEROBACTIN, seed.compound:cpd03453	Same
402	n2o_c	Nitrous oxide	N2O	0	N2O	0	Clean	unconstrained Target & Adherence & seed.compound:cpd00659, biocyc:META:NITROUS-OXIDE	seed.compound:cpd00659, biocyc:META:NITROUS-OXIDE	seed.compound:cpd00659, biocyc:META:NITROUS-OXIDE	Same
403	tre6p_c	Alpha,alpha'-Trehalose 6-phosphate	C12H21O14P	-2	C12H21O14P	-2	Clean	unconstrained Target & Adherence & seed.compound:cpd00523, biocyc:META:TREHALOSE-6P	seed.compound:cpd00523, biocyc:META:TREHALOSE-6P	seed.compound:cpd00523, biocyc:META:TREHALOSE-6P	Same
404	fruur_c	D-Fructuronate	C6H9O7	-1	C6H9O7	-1	Clean	unconstrained Target & Adherence & seed.compound:cpd00672, seed.compound:cpd27042	seed.compound:cpd00672, seed.compound:cpd27042	seed.compound:cpd00672, seed.compound:cpd27042	Same
405	fruur_p	D-Fructuronate	C6H9O7	-1	C6H9O7	-1	Clean	unconstrained Target & Adherence & seed.compound:cpd00672, seed.compound:cpd27042	seed.compound:cpd00672, seed.compound:cpd27042	seed.compound:cpd00672, seed.compound:cpd27042	Same
406	gam1p_c	D-Glucosamine 1-phosphate	C6H13NO8P	-1	C6H13NO8P	-1	Clean	unconstrained Target & Adherence & biocyc:META:GLUCOSAMINE-1P, seed.compound:cpd03671	biocyc:META:GLUCOSAMINE-1P, seed.compound:cpd03671	biocyc:META:GLUCOSAMINE-1P, seed.compound:cpd03671	Same
407	glu1sa_c	L-Glutamate 1-semialdehyde	C5H9NO3	0	C5H9NO3	0	Clean	unconstrained Target & Adherence & biocyc:META:GLUTAMATE-1-SEMIALDEHYDE, seed.compound:cpd02345	biocyc:META:GLUTAMATE-1-SEMIALDEHYDE, seed.compound:cpd02345	biocyc:META:GLUTAMATE-1-SEMIALDEHYDE, seed.compound:cpd02345	Same
408	g3pg_c	Glycerophosphoglycerol	C6H14O8P	-1	C6H14O8P	-1	Clean	unconstrained Target & Adherence & seed.compound:cpd02090, biocyc:META:GLYCEROPHOSPHOGLYCEROL	seed.compound:cpd02090, biocyc:META:GLYCEROPHOSPHOGLYCEROL	seed.compound:cpd02090, biocyc:META:GLYCEROPHOSPHOGLYCEROL	Same
409	g3pg_p	Glycerophosphoglycerol	C6H14O8P	-1	C6H14O8P	-1	Clean	unconstrained Target & Adherence & seed.compound:cpd02090, biocyc:META:GLYCEROPHOSPHOGLYCEROL	seed.compound:cpd02090, biocyc:META:GLYCEROPHOSPHOGLYCEROL	seed.compound:cpd02090, biocyc:META:GLYCEROPHOSPHOGLYCEROL	Same
410	g3pi_c	Sn-Glycero-3-phospho-1-inositol	C9H18O11P	-1	C9H18O11P	-1	Clean	unconstrained Target & Adherence & biocyc:META:CPD-541, seed.compound:cpd00902	biocyc:META:CPD-541, seed.compound:cpd00902	biocyc:META:CPD-541, seed.compound:cpd00902	Same
411	g3pi_p	Sn-Glycero-3-phospho-1-inositol	C9H18O11P	-1	C9H18O11P	-1	Clean	unconstrained Target & Adherence & biocyc:META:CPD-541, seed.compound:cpd00902	biocyc:META:CPD-541, seed.compound:cpd00902	biocyc:META:CPD-541, seed.compound:cpd00902	Same
412	g3pi_e	Sn-Glycero-3-phospho-1-inositol	C9H18O11P	-1	C9H18O11P	-1	Clean	unconstrained Target & Adherence & biocyc:META:CPD-541, seed.compound:cpd00902	biocyc:META:CPD-541, seed.compound:cpd00902	biocyc:META:CPD-541, seed.compound:cpd00902	Same
413	g6p_B_c	Beta D glucose 6 phosphate C6H11O9P	C6H11O9P	-2	C6H11O9P	-2	Clean	unconstrained Target & Adherence & biocyc:META:GLC-6-P, seed.compound:cpd00863	biocyc:META:GLC-6-P, seed.compound:cpd00863	biocyc:META:GLC-6-P, seed.compound:cpd00863	Same
414	galt1p_c	Galactitol 1-phosphate	C6H13O9P	-2	C6H13O9P	-2	Clean	unconstrained Target & Adherence & seed.compound:cpd03752, biocyc:META:GALACTITOL-1-PHOSPHATE	seed.compound:cpd03752, biocyc:META:GALACTITOL-1-PHOSPHATE	seed.compound:cpd03752, biocyc:META:GALACTITOL-1-PHOSPHATE	Same
415	uaagmda_c	Undecaprenyl-diphospho-N-acetylmuramoyl-(N-acetylglucosamine)-L-ala-D-glu-meso-2,6-diaminopimeloyl-D-ala-D-ala	C95H152N8O28P2	-4	C95H152N8O28P2	-4	Clean	unconstrained Target & Adherence & seed.compound:cpd03495, metanetx.chemical:MNXM739668	seed.compound:cpd03495, metanetx.chemical:MNXM739668	seed.compound:cpd03495, metanetx.chemical:MNXM739668	Same
416	xtp_c	XTP	C10H11N4O15P3	-4	C10H11N4O15P3	-4	Clean	unconstrained Target & Adherence & bigg.metabolite:xtp, biocyc:META:XTP	bigg.metabolite:xtp, biocyc:META:XTP	bigg.metabolite:xtp, biocyc:META:XTP	Same
417	4mhetz_c	4-Methyl-5-(2-hydroxyethyl)-thiazole	C6H9NOS	0	C6H9NOS	0	Clean	unconstrained Target & Adherence & seed.compound:cpd02636, biocyc:META:THZ	seed.compound:cpd02636, biocyc:META:THZ	seed.compound:cpd02636, biocyc:META:THZ	Same
418	4mpetz_c	4-Methyl-5-(2-phosphoethyl)-thiazole	C6H8NO4PS	-2	C6H8NO4PS	-2	Clean	unconstrained Target & Adherence & seed.compound:cpd02654, biocyc:META:THZ-P	seed.compound:cpd02654, biocyc:META:THZ-P	seed.compound:cpd02654, biocyc:META:THZ-P	Same
419	hqn_e	Hydroquinone	C6H6O2	0	C6H6O2	0	Clean	unconstrained Target & Adherence & seed.compound:cpd00415, biocyc:META:HYDROQUINONE	seed.compound:cpd00415, biocyc:META:HYDROQUINONE	seed.compound:cpd00415, biocyc:META:HYDROQUINONE	Same
420	suchms_c	O-Succinyl-L-homoserine	C8H12NO6	-1	C8H12NO6	-1	Clean	unconstrained Target & Adherence & biocyc:META:O-SUCCINYL-L-HOMOSERINE, seed.compound:cpd00822	biocyc:META:O-SUCCINYL-L-HOMOSERINE, seed.compound:cpd00822	biocyc:META:O-SUCCINYL-L-HOMOSERINE, seed.compound:cpd00822	Same
421	kdo2lipid4_e	KDO(2)-lipid IV(A)	C84H148N2O37P2	-6	C84H148N2O37P2	-6	Clean	unconstrained Target & Adherence & biocyc:META:KDO2-LIPID-IVA, seed.compound:cpd03586	biocyc:META:KDO2-LIPID-IVA, seed.compound:cpd03586	biocyc:META:KDO2-LIPID-IVA, seed.compound:cpd03586	Same
422	kdo2lipid4_p	KDO(2)-lipid IV(A)	C84H148N2O37P2	-6	C84H148N2O37P2	-6	Clean	unconstrained Target & Adherence & biocyc:META:KDO2-LIPID-IVA, seed.compound:cpd03586	biocyc:META:KDO2-LIPID-IVA, seed.compound:cpd03586	biocyc:META:KDO2-LIPID-IVA, seed.compound:cpd03586	Same
423	kdo_c	3-Deoxy-D-manno-2-octulosonate	C8H13O8	-1	C8H13O8	-1	Clean	unconstrained Target & Adherence & metanetx.chemical:MNXM734869, biocyc:META:KDO	metanetx.chemical:MNXM734869, biocyc:META:KDO	metanetx.chemical:MNXM734869, biocyc:META:KDO	Same
424	lmn2_e	Laminaribiose	C12H22O11	0	C12H22O11	0	Clean	unconstrained Target & Adherence & seed.compound:cpd01397, biocyc:META:CPD-10703	seed.compound:cpd01397, biocyc:META:CPD-10703	seed.compound:cpd01397, biocyc:META:CPD-10703	Same
425	lipidAds_c	Lipid A Disaccharide	C68H127N2O20P	-2	C68H127N2O20P	-2	Clean	unconstrained Target & Adherence & biocyc:META:BISOHMYR-GLC, seed.compound:cpd03002	biocyc:META:BISOHMYR-GLC, seed.compound:cpd03002	biocyc:META:BISOHMYR-GLC, seed.compound:cpd03002	Same
426	lipidX_c	2,3-Bis(3-hydroxytetradecanoyl)-beta-D-glucosaminyl 1-phosphate	C34H64NO12P	-2	C34H64NO12P	-2	Clean	unconstrained Target & Adherence & biocyc:META:BISOHMYR-GLUCOSAMINYL-1P, seed.compound:cpd02930	biocyc:META:BISOHMYR-GLUCOSAMINYL-1P, seed.compound:cpd02930	biocyc:META:BISOHMYR-GLUCOSAMINYL-1P, seed.compound:cpd02930	Same
427	1agpe120_p	1-Acyl-sn-glycero-3-phosphoethanolamine (n-C12:0)	C17H36NO7P	0	C17H36NO7P	0	Clean	unconstrained Target & Adherence & seed.compound:cpd26432, biocyc:META:CPD0-2148	seed.compound:cpd26432, biocyc:META:CPD0-2148	seed.compound:cpd26432, biocyc:META:CPD0-2148	Same
428	1agpg180_p	1-Acyl-sn-glycero-3-phosphoglycerol (n-C18:0)	C24H48O9P	-1	C24H48O9P	-1	Clean	unconstrained Target & Adherence & seed.compound:cpd26428, biocyc:META:CPD0-2140	seed.compound:cpd26428, biocyc:META:CPD0-2140	seed.compound:cpd26428, biocyc:META:CPD0-2140	Same
429	malt6p_c	Maltose 6'-phosphate	C12H21O14P	-2	C12H21O14P	-2	Clean	unconstrained Target & Adherence & seed.compound:cpd01919, biocyc:META:CPD-1244	seed.compound:cpd01919, biocyc:META:CPD-1244	seed.compound:cpd01919, biocyc:META:CPD-1244	Same
430	male_c	Maleate	C4H2O4	-2	C4H2O4	-2	Clean	unconstrained Target & Adherence & seed.compound:cpd00996, biocyc:META:MALEATE	seed.compound:cpd00996, biocyc:META:MALEATE	seed.compound:cpd00996, biocyc:META:MALEATE	Same
431	malm_c	Maleamate	C4H4NO3	-1	C4H4NO3	-1	Clean	unconstrained Target & Adherence & seed.compound:cpd01123, biocyc:META:MALEAMATE	seed.compound:cpd01123, biocyc:META:MALEAMATE	seed.compound:cpd01123, biocyc:META:MALEAMATE	Same
432	man6pglyc_c	2(alpha-D-Mannosyl-6-phosphate)-D-glycerate	C9H14O12P	-3	C9H14O12P	-3	Clean	unconstrained Target & Adherence & seed.compound:cpd15496, biocyc:META:CPD0-1063	seed.compound:cpd15496, biocyc:META:CPD0-1063	seed.compound:cpd15496, biocyc:META:CPD0-1063	Same
433	2mecdp_c	2-C-methyl-D-erythritol 2,4-cyclodiphosphate	C5H10O9P2	-2	C5H10O9P2	-2	Clean	unconstrained Target & Adherence & biocyc:META:2C-METH-D-ERYTHRITOL-CYCLODIPHOSPHATE, seed.compound:cpd08301	biocyc:META:2C-METH-D-ERYTHRITOL-CYCLODIPHOSPHATE, seed.compound:cpd08301	biocyc:META:2C-METH-D-ERYTHRITOL-CYCLODIPHOSPHATE, seed.compound:cpd08301	Same
434	mn2_p	Mn2+	Mn	2	Mn	2	Clean	unconstrained Target & Adherence & seed.compound:cpd20863, seed.compound:cpd00030	seed.compound:cpd20863, seed.compound:cpd00030	seed.compound:cpd20863, seed.compound:cpd00030	Same
435	kdolipid4_c	KDO-lipid IV(A)	C76H137N2O30P2	-5	C76H137N2O30P2	-5	Clean	unconstrained Target & Adherence & biocyc:META:KDO-LIPID-IVA, seed.compound:cpd03585	biocyc:META:KDO-LIPID-IVA, seed.compound:cpd03585	biocyc:META:KDO-LIPID-IVA, seed.compound:cpd03585	Same
436	lipidA_c	2,3,2'3'-Tetrakis(beta-hydroxymyristoyl)-D-glucosaminyl-1,6-beta-D-glucosamine 1,4'-bisphosphate	C68H126N2O23P2	-4	C68H126N2O23P2	-4	Clean	unconstrained Target & Adherence & biocyc:META:LIPID-IV-A, seed.compound:cpd02993	biocyc:META:LIPID-IV-A, seed.compound:cpd02993	biocyc:META:LIPID-IV-A, seed.compound:cpd02993	Same
437	mso3_e	Methanesulfonate	CH3O3S	-1	CH3O3S	-1	Clean	unconstrained Target & Adherence & biocyc:META:CPD-3746, seed.compound:cpd08023	biocyc:META:CPD-3746, seed.compound:cpd08023	biocyc:META:CPD-3746, seed.compound:cpd08023	Same
438	n2o_e	Nitrous oxide	N2O	0	N2O	0	Clean	unconstrained Target & Adherence & seed.compound:cpd00659, biocyc:META:NITROUS-OXIDE	seed.compound:cpd00659, biocyc:META:NITROUS-OXIDE	seed.compound:cpd00659, biocyc:META:NITROUS-OXIDE	Same
439	n2o_p	Nitrous oxide	N2O	0	N2O	0	Clean	unconstrained Target & Adherence & seed.compound:cpd00659, biocyc:META:NITROUS-OXIDE	seed.compound:cpd00659, biocyc:META:NITROUS-OXIDE	seed.compound:cpd00659, biocyc:META:NITROUS-OXIDE	Same
440	no2_c	Nitrite	NO2	-1	NO2	-1	Clean	unconstrained Target & Adherence & biocyc:META:NITRITE, bigg.metabolite:no2	biocyc:META:NITRITE, bigg.metabolite:no2	biocyc:META:NITRITE, bigg.metabolite:no2	Same
441	no2_e	Nitrite	NO2	-1	NO2	-1	Clean	unconstrained Target & Adherence & biocyc:META:NITRITE, bigg.metabolite:no2	biocyc:META:NITRITE, bigg.metabolite:no2	biocyc:META:NITRITE, bigg.metabolite:no2	Same
442	no2_p	Nitrite	NO2	-1	NO2	-1	Clean	unconstrained Target & Adherence & biocyc:META:NITRITE, bigg.metabolite:no2	biocyc:META:NITRITE, bigg.metabolite:no2	biocyc:META:NITRITE, bigg.metabolite:no2	Same
443	adhlam_c	S-Acetyldihydrolipoamide	C10H19NO2S2	0	C10H19NO2S2	0	Clean	unconstrained Target & Adherence & biocyc:META:S-ACETYLDIHYDROLIPOAMIDE, seed.compound:cpd00836	biocyc:META:S-ACETYLDIHYDROLIPOAMIDE, seed.compound:cpd00836	biocyc:META:S-ACETYLDIHYDROLIPOAMIDE, seed.compound:cpd00836	Same
444	pe120_p	Phosphatidylethanolamine (didodecanoyl, n-C12:0)	C29H58NO8P	0	C29H58NO8P	0	Clean	unconstrained Target & Adherence & metanetx.chemical:MNXM733471, biocyc:META:CPD-17088	metanetx.chemical:MNXM733471, biocyc:META:CPD-17088	metanetx.chemical:MNXM733471, biocyc:META:CPD-17088	Same
445	pe140_p	Phosphatidylethanolamine (ditetradecanoyl, n-C14:0)	C33H66NO8P	0	C33H66NO8P	0	Clean	unconstrained Target & Adherence & biocyc:META:CPD-17087, metanetx.chemical:MNXM733473	biocyc:META:CPD-17087, metanetx.chemical:MNXM733473	biocyc:META:CPD-17087, metanetx.chemical:MNXM733473	Same
446	tagdp__D_c	D-Tagatose 1,6-biphosphate	C6H10O12P2	-4	C6H10O12P2	-4	Clean	unconstrained Target & Adherence & seed.compound:cpd02371, biocyc:META:TAGATOSE-1-6-DIPHOSPHATE	seed.compound:cpd02371, biocyc:META:TAGATOSE-1-6-DIPHOSPHATE	seed.compound:cpd02371, biocyc:META:TAGATOSE-1-6-DIPHOSPHATE	Same
447	pgp160_c	Phosphatidylglycerophosphate (dihexadecanoyl, n-C16:0)	C38H73O13P2	-3	C38H73O13P2	-3	Clean	unconstrained Target & Adherence & seed.compound:cpd23599, biocyc:META:CPD-12821	seed.compound:cpd23599, biocyc:META:CPD-12821	seed.compound:cpd23599, biocyc:META:CPD-12821	Same
448	pgp160_p	Phosphatidylglycerophosphate (dihexadecanoyl, n-C16:0)	C38H73O13P2	-3	C38H73O13P2	-3	Clean	unconstrained Target & Adherence & seed.compound:cpd23599, biocyc:META:CPD-12821	seed.compound:cpd23599, biocyc:META:CPD-12821	seed.compound:cpd23599, biocyc:META:CPD-12821	Same
449	pgp180_c	Phosphatidylglycerophosphate (dioctadecanoyl, n-C18:0)	C42H81O13P2	-3	C42H81O13P2	-3	Clean	unconstrained Target & Adherence & seed.compound:cpd23598, biocyc:META:CPD-12820	seed.compound:cpd23598, biocyc:META:CPD-12820	seed.compound:cpd23598, biocyc:META:CPD-12820	Same
450	pgp180_p	Phosphatidylglycerophosphate (dioctadecanoyl, n-C18:0)	C42H81O13P2	-3	C42H81O13P2	-3	Clean	unconstrained Target & Adherence & seed.compound:cpd23598, biocyc:META:CPD-12820	seed.compound:cpd23598, biocyc:META:CPD-12820	seed.compound:cpd23598, biocyc:META:CPD-12820	Same
451	ppap_c	Propanoyl phosphate	C3H5O5P	-2	C3H5O5P	-2	Clean	unconstrained Target & Adherence & seed.compound:cpd01844, biocyc:META:PROPIONYL-P	seed.compound:cpd01844, biocyc:META:PROPIONYL-P	seed.compound:cpd01844, biocyc:META:PROPIONYL-P	Same
452	ps160_c	Phosphatidylserine (dihexadecanoyl, n-C16:0)	C38H73NO10P	-1	C38H73NO10P	-1	Clean	unconstrained Target & Adherence & biocyc:META:CPD-12817, seed.compound:cpd23595	biocyc:META:CPD-12817, seed.compound:cpd23595	biocyc:META:CPD-12817, seed.compound:cpd23595	Same
453	ps180_c	Phosphatidylserine (dioctadecanoyl, n-C18:0)	C42H81NO10P	-1	C42H81NO10P	-1	Clean	unconstrained Target & Adherence & biocyc:META:CPD-12816, seed.compound:cpd23594	biocyc:META:CPD-12816, seed.compound:cpd23594	biocyc:META:CPD-12816, seed.compound:cpd23594	Same
454	skm5p_c	Shikimate 5-phosphate	C7H8O8P	-3	C7H8O8P	-3	Clean	unconstrained Target & Adherence & biocyc:META:SHIKIMATE-5P, seed.compound:cpd02030	biocyc:META:SHIKIMATE-5P, seed.compound:cpd02030	biocyc:META:SHIKIMATE-5P, seed.compound:cpd02030	Same
455	raffin_e	Raffinose C18H32O16	C18H32O16	0	C18H32O16	0	Clean	unconstrained Target & Adherence & biocyc:META:CPD-1099, seed.compound:cpd00382	biocyc:META:CPD-1099, seed.compound:cpd00382	biocyc:META:CPD-1099, seed.compound:cpd00382	Same
456	rml1p_c	L-Rhamnulose 1-phosphate	C6H11O8P	-2	C6H11O8P	-2	Clean	unconstrained Target & Adherence & seed.compound:cpd00831, biocyc:META:RHAMNULOSE-1P	seed.compound:cpd00831, biocyc:META:RHAMNULOSE-1P	seed.compound:cpd00831, biocyc:META:RHAMNULOSE-1P	Same
457	salcn_e	Salicin	C13H18O7	0	C13H18O7	0	Clean	unconstrained Target & Adherence & seed.compound:cpd01030, biocyc:META:CPD-1142	seed.compound:cpd01030, biocyc:META:CPD-1142	seed.compound:cpd01030, biocyc:META:CPD-1142	Same
458	sl2a6o_c	N-Succinyl-2-L-amino-6-oxoheptanedioate	C11H12NO8	-3	C11H12NO8	-3	Clean	unconstrained Target & Adherence & seed.compound:cpd02724, biocyc:META:N-SUCCINYL-2-AMINO-6-KETOPIMELATE	seed.compound:cpd02724, biocyc:META:N-SUCCINYL-2-AMINO-6-KETOPIMELATE	seed.compound:cpd02724, biocyc:META:N-SUCCINYL-2-AMINO-6-KETOPIMELATE	Same
459	skm_c	Shikimate	C7H9O5	-1	C7H9O5	-1	Clean	unconstrained Target & Adherence & biocyc:META:SHIKIMATE, seed.compound:cpd00383	biocyc:META:SHIKIMATE, seed.compound:cpd00383	biocyc:META:SHIKIMATE, seed.compound:cpd00383	Same
460	skm_e	Shikimate	C7H9O5	-1	C7H9O5	-1	Clean	unconstrained Target & Adherence & biocyc:META:SHIKIMATE, seed.compound:cpd00383	biocyc:META:SHIKIMATE, seed.compound:cpd00383	biocyc:META:SHIKIMATE, seed.compound:cpd00383	Same
461	skm_p	Shikimate	C7H9O5	-1	C7H9O5	-1	Clean	unconstrained Target & Adherence & biocyc:META:SHIKIMATE, seed.compound:cpd00383	biocyc:META:SHIKIMATE, seed.compound:cpd00383	biocyc:META:SHIKIMATE, seed.compound:cpd00383	Same
462	s_e	Sulfur	S	0	S	0	Clean	unconstrained Target & Adherence & metanetx.chemical:MNXM1107418, seed.compound:cpd00074	metanetx.chemical:MNXM1107418, seed.compound:cpd00074	metanetx.chemical:MNXM1107418, seed.compound:cpd00074	Same
463	thmmp_c	Thiamin monophosphate	C12H16N4O4PS	-1	C12H16N4O4PS	-1	Clean	unconstrained Target & Adherence & bigg.metabolite:thmmp, biocyc:META:THIAMINE-P	bigg.metabolite:thmmp, biocyc:META:THIAMINE-P	bigg.metabolite:thmmp, biocyc:META:THIAMINE-P	Same
464	tet_p	Tetrathionate	O6S4	-2	O6S4	-2	Clean	unconstrained Target & Adherence & seed.compound:cpd01414, biocyc:META:CPD-14	seed.compound:cpd01414, biocyc:META:CPD-14	seed.compound:cpd01414, biocyc:META:CPD-14	Same
465	tet_e	Tetrathionate	O6S4	-2	O6S4	-2	Clean	unconstrained Target & Adherence & seed.compound:cpd01414, biocyc:META:CPD-14	seed.compound:cpd01414, biocyc:META:CPD-14	seed.compound:cpd01414, biocyc:META:CPD-14	Same
466	uaccg_c	UDP-N-acetyl-3-O-(1-carboxyvinyl)-D-glucosamine	C20H26N3O19P2	-3	C20H26N3O19P2	-3	Clean	unconstrained Target & Adherence & biocyc:META:UDP-ACETYL-CARBOXYVINYL-GLUCOSAMINE, seed.compound:cpd02820	biocyc:META:UDP-ACETYL-CARBOXYVINYL-GLUCOSAMINE, seed.compound:cpd02820	biocyc:META:UDP-ACETYL-CARBOXYVINYL-GLUCOSAMINE, seed.compound:cpd02820	Same
467	uama_c	UDP-N-acetylmuramoyl-L-alanine	C23H33N4O20P2	-3	C23H33N4O20P2	-3	Clean	unconstrained Target & Adherence & biocyc:META:CPD0-1456, seed.compound:cpd00890	biocyc:META:CPD0-1456, seed.compound:cpd00890	biocyc:META:CPD0-1456, seed.compound:cpd00890	Same
468	10fthf_c	10-Formyltetrahydrofolate	C20H21N7O7	-2	C20H21N7O7	-2	Clean	unconstrained Target & Adherence & bigg.metabolite:10fthf, biocyc:META:10-FORMYL-THF, seed.compound:cpd00201	bigg.metabolite:10fthf, biocyc:META:10-FORMYL-THF, seed.compound:cpd00201	bigg.metabolite:10fthf, biocyc:META:10-FORMYL-THF, seed.compound:cpd00201	Same
469	12ppd__S_e	(S)-Propane-1,2-diol	C3H8O2	0	C3H8O2	0	Clean	unconstrained Target & Adherence & seed.compound:cpd19024, biocyc:META:PROPANE-1-2-DIOL, bigg.metabolite:12ppd__S	seed.compound:cpd19024, biocyc:META:PROPANE-1-2-DIOL, bigg.metabolite:12ppd__S	seed.compound:cpd19024, biocyc:META:PROPANE-1-2-DIOL, bigg.metabolite:12ppd__S	Same
470	12ppd__S_c	(S)-Propane-1,2-diol	C3H8O2	0	C3H8O2	0	Clean	unconstrained Target & Adherence & seed.compound:cpd19024, biocyc:META:PROPANE-1-2-DIOL, bigg.metabolite:12ppd__S	seed.compound:cpd19024, biocyc:META:PROPANE-1-2-DIOL, bigg.metabolite:12ppd__S	seed.compound:cpd19024, biocyc:META:PROPANE-1-2-DIOL, bigg.metabolite:12ppd__S	Same
471	udp_c	UDP	C9H11N2O12P2	-3	C9H11N2O12P2	-3	Clean	unconstrained Target & Adherence & biocyc:META:UDP, bigg.metabolite:udp, metanetx.chemical:MNXM1102128	biocyc:META:UDP, bigg.metabolite:udp, metanetx.chemical:MNXM1102128	biocyc:META:UDP, bigg.metabolite:udp, metanetx.chemical:MNXM1102128	Same
472	nad_c	Nicotinamide adenine dinucleotide	C21H26N7O14P2	-1	C21H26N7O14P2	-1	Clean	unconstrained Target & Adherence & seed.compound:cpd00003, bigg.metabolite:nad, biocyc:META:NAD	seed.compound:cpd00003, bigg.metabolite:nad, biocyc:META:NAD	seed.compound:cpd00003, bigg.metabolite:nad, biocyc:META:NAD	Same
473	nadh_c	Nicotinamide adenine dinucleotide - reduced	C21H27N7O14P2	-2	C21H27N7O14P2	-2	Clean	unconstrained Target & Adherence & biocyc:META:NADH, bigg.metabolite:nadh, seed.compound:cpd00004	biocyc:META:NADH, bigg.metabolite:nadh, seed.compound:cpd00004	biocyc:META:NADH, bigg.metabolite:nadh, seed.compound:cpd00004	Same
474	nadp_c	Nicotinamide adenine dinucleotide phosphate	C21H25N7O17P3	-3	C21H25N7O17P3	-3	Clean	unconstrained Target & Adherence & seed.compound:cpd00006, bigg.metabolite:nadp, biocyc:META:NADP	seed.compound:cpd00006, bigg.metabolite:nadp, biocyc:META:NADP	seed.compound:cpd00006, bigg.metabolite:nadp, biocyc:META:NADP	Same
475	nadph_c	Nicotinamide adenine dinucleotide phosphate - reduced	C21H26N7O17P3	-4	C21H26N7O17P3	-4	Clean	unconstrained Target & Adherence & seed.compound:cpd00005, biocyc:META:NADPH, bigg.metabolite:nadph	seed.compound:cpd00005, biocyc:META:NADPH, bigg.metabolite:nadph	seed.compound:cpd00005, biocyc:META:NADPH, bigg.metabolite:nadph	Same
476	3amp_c	3'-AMP	C10H12N5O7P	-2	C10H12N5O7P	-2	Clean	unconstrained Target & Adherence & biocyc:META:CPD-3706, bigg.metabolite:3amp, seed.compound:cpd00988	biocyc:META:CPD-3706, bigg.metabolite:3amp, seed.compound:cpd00988	biocyc:META:CPD-3706, bigg.metabolite:3amp, seed.compound:cpd00988	Same
477	3ump_c	3'-UMP	C9H11N2O9P	-2	C9H11N2O9P	-2	Clean	unconstrained Target & Adherence & seed.compound:cpd00989, biocyc:META:CPD-3724, bigg.metabolite:3ump	seed.compound:cpd00989, biocyc:META:CPD-3724, bigg.metabolite:3ump	seed.compound:cpd00989, biocyc:META:CPD-3724, bigg.metabolite:3ump	Same
478	23cump_e	2',3'-Cyclic UMP	C9H10N2O8P	-1	C9H10N2O8P	-1	Clean	unconstrained Target & Adherence & bigg.metabolite:23cump, seed.compound:cpd01572, biocyc:META:CPD-3725	bigg.metabolite:23cump, seed.compound:cpd01572, biocyc:META:CPD-3725	bigg.metabolite:23cump, seed.compound:cpd01572, biocyc:META:CPD-3725	Same
479	23cump_p	2',3'-Cyclic UMP	C9H10N2O8P	-1	C9H10N2O8P	-1	Clean	unconstrained Target & Adherence & bigg.metabolite:23cump, seed.compound:cpd01572, biocyc:META:CPD-3725	bigg.metabolite:23cump, seed.compound:cpd01572, biocyc:META:CPD-3725	bigg.metabolite:23cump, seed.compound:cpd01572, biocyc:META:CPD-3725	Same
480	h_p	H+	H	1	H	1	Clean	unconstrained Target & Adherence & biocyc:META:PROTON, seed.compound:cpd00067, bigg.metabolite:h	biocyc:META:PROTON, seed.compound:cpd00067, bigg.metabolite:h	biocyc:META:PROTON, seed.compound:cpd00067, bigg.metabolite:h	Same
481	3ump_p	3'-UMP	C9H11N2O9P	-2	C9H11N2O9P	-2	Clean	unconstrained Target & Adherence & seed.compound:cpd00989, biocyc:META:CPD-3724, bigg.metabolite:3ump	seed.compound:cpd00989, biocyc:META:CPD-3724, bigg.metabolite:3ump	seed.compound:cpd00989, biocyc:META:CPD-3724, bigg.metabolite:3ump	Same
482	3amp_p	3'-AMP	C10H12N5O7P	-2	C10H12N5O7P	-2	Clean	unconstrained Target & Adherence & biocyc:META:CPD-3706, bigg.metabolite:3amp, seed.compound:cpd00988	biocyc:META:CPD-3706, bigg.metabolite:3amp, seed.compound:cpd00988	biocyc:META:CPD-3706, bigg.metabolite:3amp, seed.compound:cpd00988	Same
483	2agpe160_c	2-Acyl-sn-glycero-3-phosphoethanolamine (n-C16:0)	C21H44NO7P	0	C21H44NO7P	0	Clean	unconstrained Target & Adherence & biocyc:META:CPD0-2177, seed.compound:cpd15339, seed.compound:cpd26438	biocyc:META:CPD0-2177, seed.compound:cpd15339, seed.compound:cpd26438	biocyc:META:CPD0-2177, seed.compound:cpd15339, seed.compound:cpd26438	Same
484	2agpe160_p	2-Acyl-sn-glycero-3-phosphoethanolamine (n-C16:0)	C21H44NO7P	0	C21H44NO7P	0	Clean	unconstrained Target & Adherence & biocyc:META:CPD0-2177, seed.compound:cpd15339, seed.compound:cpd26438	biocyc:META:CPD0-2177, seed.compound:cpd15339, seed.compound:cpd26438	biocyc:META:CPD0-2177, seed.compound:cpd15339, seed.compound:cpd26438	Same
485	2agpe180_c	2-Acyl-sn-glycero-3-phosphoethanolamine (n-C18:0)	C23H48NO7P	0	C23H48NO7P	0	Clean	unconstrained Target & Adherence & seed.compound:cpd26450, seed.compound:cpd15341, biocyc:META:CPD0-2223	seed.compound:cpd26450, seed.compound:cpd15341, biocyc:META:CPD0-2223	seed.compound:cpd26450, seed.compound:cpd15341, biocyc:META:CPD0-2223	Same
486	2agpe180_p	2-Acyl-sn-glycero-3-phosphoethanolamine (n-C18:0)	C23H48NO7P	0	C23H48NO7P	0	Clean	unconstrained Target & Adherence & seed.compound:cpd26450, seed.compound:cpd15341, biocyc:META:CPD0-2223	seed.compound:cpd26450, seed.compound:cpd15341, biocyc:META:CPD0-2223	seed.compound:cpd26450, seed.compound:cpd15341, biocyc:META:CPD0-2223	Same
487	hdca_c	Hexadecanoate (n-C16:0)	C16H31O2	-1	C16H31O2	-1	Clean	unconstrained Target & Adherence & biocyc:META:PALMITATE, seed.compound:cpd00214, bigg.metabolite:hdca	biocyc:META:PALMITATE, seed.compound:cpd00214, bigg.metabolite:hdca	biocyc:META:PALMITATE, seed.compound:cpd00214, bigg.metabolite:hdca	Same
488	ocdca_c	Octadecanoate (n-C18:0)	C18H35O2	-1	C18H35O2	-1	Clean	unconstrained Target & Adherence & bigg.metabolite:ocdca, seed.compound:cpd01080, biocyc:META:STEARIC_ACID	bigg.metabolite:ocdca, seed.compound:cpd01080, biocyc:META:STEARIC_ACID	bigg.metabolite:ocdca, seed.compound:cpd01080, biocyc:META:STEARIC_ACID	Same
489	ocdcea_c	Octadecenoate (n-C18:1)	C18H33O2	-1	C18H33O2	-1	Clean	unconstrained Target & Adherence & biocyc:META:OLEATE-CPD, bigg.metabolite:ocdcea, seed.compound:cpd00536	biocyc:META:OLEATE-CPD, bigg.metabolite:ocdcea, seed.compound:cpd00536	biocyc:META:OLEATE-CPD, bigg.metabolite:ocdcea, seed.compound:cpd00536	Same
490	pg160_c	Phosphatidylglycerol (dihexadecanoyl, n-C16:0)	C38H74O10P	-1	C38H74O10P	-1	Clean	unconstrained Target & Adherence & biocyc:META:CPD-8260, seed.compound:cpd15538, seed.compound:cpd25117	biocyc:META:CPD-8260, seed.compound:cpd15538, seed.compound:cpd25117	biocyc:META:CPD-8260, seed.compound:cpd15538, seed.compound:cpd25117	Same
491	pg180_c	Phosphatidylglycerol (dioctadecanoyl, n-C18:0)	C42H82O10P	-1	C42H82O10P	-1	Clean	unconstrained Target & Adherence & seed.compound:cpd23600, seed.compound:cpd15540, biocyc:META:CPD-12822	seed.compound:cpd23600, seed.compound:cpd15540, biocyc:META:CPD-12822	seed.compound:cpd23600, seed.compound:cpd15540, biocyc:META:CPD-12822	Same
492	pyr_c	Pyruvate	C3H3O3	-1	C3H3O3	-1	Clean	unconstrained Target & Adherence & biocyc:META:PYRUVATE, bigg.metabolite:pyr, seed.compound:cpd00020	biocyc:META:PYRUVATE, bigg.metabolite:pyr, seed.compound:cpd00020	biocyc:META:PYRUVATE, bigg.metabolite:pyr, seed.compound:cpd00020	Same
493	Lcyst_c	L-Cysteate	C3H6NO5S	-1	C3H6NO5S	-1	Clean	unconstrained Target & Adherence & bigg.metabolite:Lcyst, biocyc:META:L-CYSTEATE, seed.compound:cpd00395	bigg.metabolite:Lcyst, biocyc:META:L-CYSTEATE, seed.compound:cpd00395	bigg.metabolite:Lcyst, biocyc:META:L-CYSTEATE, seed.compound:cpd00395	Same
494	2aobut_c	L-2-Amino-3-oxobutanoate	C4H7NO3	0	C4H7NO3	0	Clean	unconstrained Target & Adherence & biocyc:META:AMINO-OXOBUT, seed.compound:cpd02211, bigg.metabolite:2aobut	biocyc:META:AMINO-OXOBUT, seed.compound:cpd02211, bigg.metabolite:2aobut	biocyc:META:AMINO-OXOBUT, seed.compound:cpd02211, bigg.metabolite:2aobut	Same
495	glcn_c	D-Gluconate	C6H11O7	-1	C6H11O7	-1	Clean	unconstrained Target & Adherence & biocyc:META:GLUCONATE, seed.compound:cpd00222, bigg.metabolite:glcn	biocyc:META:GLUCONATE, seed.compound:cpd00222, bigg.metabolite:glcn	biocyc:META:GLUCONATE, seed.compound:cpd00222, bigg.metabolite:glcn	Same
496	2obut_c	2-Oxobutanoate	C4H5O3	-1	C4H5O3	-1	Clean	unconstrained Target & Adherence & seed.compound:cpd00094, bigg.metabolite:2obut, biocyc:META:2-OXOBUTANOATE	seed.compound:cpd00094, bigg.metabolite:2obut, biocyc:META:2-OXOBUTANOATE	seed.compound:cpd00094, bigg.metabolite:2obut, biocyc:META:2-OXOBUTANOATE	Same
497	24dhhed_c	2,4-Dihydroxyhept-2-enedioate	C7H8O6	-2	C7H8O6	-2	Clean	unconstrained Target & Adherence & seed.compound:cpd03708, seed.compound:cpd03327, biocyc:META:CPD-15125	seed.compound:cpd03708, seed.compound:cpd03327, biocyc:META:CPD-15125	seed.compound:cpd03708, seed.compound:cpd03327, biocyc:META:CPD-15125	Same
498	2pg_c	D-Glycerate 2-phosphate	C3H4O7P	-3	C3H4O7P	-3	Clean	unconstrained Target & Adherence & seed.compound:cpd00482, bigg.metabolite:2pg, biocyc:META:2-PG	seed.compound:cpd00482, bigg.metabolite:2pg, biocyc:META:2-PG	seed.compound:cpd00482, bigg.metabolite:2pg, biocyc:META:2-PG	Same
499	2pglyc_c	2-Phosphoglycolate	C2H2O6P	-3	C2H2O6P	-3	Clean	unconstrained Target & Adherence & biocyc:META:CPD-67, seed.compound:cpd00727, bigg.metabolite:2pglyc	biocyc:META:CPD-67, seed.compound:cpd00727, bigg.metabolite:2pglyc	biocyc:META:CPD-67, seed.compound:cpd00727, bigg.metabolite:2pglyc	Same
500	2pglyc_e	2-Phosphoglycolate	C2H2O6P	-3	C2H2O6P	-3	Clean	unconstrained Target & Adherence & biocyc:META:CPD-67, seed.compound:cpd00727, bigg.metabolite:2pglyc	biocyc:META:CPD-67, seed.compound:cpd00727, bigg.metabolite:2pglyc	biocyc:META:CPD-67, seed.compound:cpd00727, bigg.metabolite:2pglyc	Same
501	pi_p	Phosphate	HO4P	-2	HO4P	-2	Clean	unconstrained Target & Adherence & seed.compound:cpd00009, biocyc:META:Pi, bigg.metabolite:pi	seed.compound:cpd00009, biocyc:META:Pi, bigg.metabolite:pi	seed.compound:cpd00009, biocyc:META:Pi, bigg.metabolite:pi	Same
502	gdp_c	GDP	C10H12N5O11P2	-3	C10H12N5O11P2	-3	Clean	unconstrained Target & Adherence & metanetx.chemical:MNXM1103285, biocyc:META:GDP, bigg.metabolite:gdp	metanetx.chemical:MNXM1103285, biocyc:META:GDP, bigg.metabolite:gdp	metanetx.chemical:MNXM1103285, biocyc:META:GDP, bigg.metabolite:gdp	Same
503	lac__L_c	L-Lactate	C3H5O3	-1	C3H5O3	-1	Clean	unconstrained Target & Adherence & seed.compound:cpd00159, biocyc:META:L-LACTATE, bigg.metabolite:lac__L	seed.compound:cpd00159, biocyc:META:L-LACTATE, bigg.metabolite:lac__L	seed.compound:cpd00159, biocyc:META:L-LACTATE, bigg.metabolite:lac__L	Same
504	co2_c	CO2	CO2	0	CO2	0	Clean	unconstrained Target & Adherence & seed.compound:cpd00011, bigg.metabolite:co2, biocyc:META:CARBON-DIOXIDE	seed.compound:cpd00011, bigg.metabolite:co2, biocyc:META:CARBON-DIOXIDE	seed.compound:cpd00011, bigg.metabolite:co2, biocyc:META:CARBON-DIOXIDE	Same
505	5cmhmsa_c	2-Hydroxy-5-carboxymethylmuconate-Semialdehyde	C8H6O6	-2	C8H6O6	-2	Clean	unconstrained Target & Adherence & biocyc:META:CPD-783, metanetx.chemical:MNXM1107919, seed.compound:cpd02828	biocyc:META:CPD-783, metanetx.chemical:MNXM1107919, seed.compound:cpd02828	biocyc:META:CPD-783, metanetx.chemical:MNXM1107919, seed.compound:cpd02828	Same
506	ahcys_c	S-Adenosyl-L-homocysteine	C14H20N6O5S	0	C14H20N6O5S	0	Clean	unconstrained Target & Adherence & seed.compound:cpd00019, bigg.metabolite:ahcys, biocyc:META:ADENOSYL-HOMO-CYS	seed.compound:cpd00019, bigg.metabolite:ahcys, biocyc:META:ADENOSYL-HOMO-CYS	seed.compound:cpd00019, bigg.metabolite:ahcys, biocyc:META:ADENOSYL-HOMO-CYS	Same
507	amet_c	S-Adenosyl-L-methionine	C15H23N6O5S	1	C15H23N6O5S	1	Clean	unconstrained Target & Adherence & biocyc:META:S-ADENOSYLMETHIONINE, seed.compound:cpd00017, bigg.metabolite:amet	biocyc:META:S-ADENOSYLMETHIONINE, seed.compound:cpd00017, bigg.metabolite:amet	biocyc:META:S-ADENOSYLMETHIONINE, seed.compound:cpd00017, bigg.metabolite:amet	Same
508	3amp_e	3'-AMP	C10H12N5O7P	-2	C10H12N5O7P	-2	Clean	unconstrained Target & Adherence & biocyc:META:CPD-3706, bigg.metabolite:3amp, seed.compound:cpd00988	biocyc:META:CPD-3706, bigg.metabolite:3amp, seed.compound:cpd00988	biocyc:META:CPD-3706, bigg.metabolite:3amp, seed.compound:cpd00988	Same
509	lpam_c	Lipoamide C8H15NOS2	C8H15NOS2	0	C8H15NOS2	0	Clean	unconstrained Target & Adherence & bigg.metabolite:lpam, biocyc:META:LIPOAMIDE, seed.compound:cpd00213	bigg.metabolite:lpam, biocyc:META:LIPOAMIDE, seed.compound:cpd00213	bigg.metabolite:lpam, biocyc:META:LIPOAMIDE, seed.compound:cpd00213	Same
510	3mop_c	(S)-3-Methyl-2-oxopentanoate	C6H9O3	-1	C6H9O3	-1	Clean	unconstrained Target & Adherence & biocyc:META:2-KETO-3-METHYL-VALERATE, bigg.metabolite:3mop, seed.compound:cpd00508	biocyc:META:2-KETO-3-METHYL-VALERATE, bigg.metabolite:3mop, seed.compound:cpd00508	biocyc:META:2-KETO-3-METHYL-VALERATE, bigg.metabolite:3mop, seed.compound:cpd00508	Same
511	uri_p	Uridine	C9H12N2O6	0	C9H12N2O6	0	Clean	unconstrained Target & Adherence & biocyc:META:URIDINE, bigg.metabolite:uri, seed.compound:cpd00249	biocyc:META:URIDINE, bigg.metabolite:uri, seed.compound:cpd00249	biocyc:META:URIDINE, bigg.metabolite:uri, seed.compound:cpd00249	Same
512	gsn_p	Guanosine	C10H13N5O5	0	C10H13N5O5	0	Clean	unconstrained Target & Adherence & seed.compound:cpd00311, biocyc:META:GUANOSINE, bigg.metabolite:gsn	seed.compound:cpd00311, biocyc:META:GUANOSINE, bigg.metabolite:gsn	seed.compound:cpd00311, biocyc:META:GUANOSINE, bigg.metabolite:gsn	Same
513	uri_c	Uridine	C9H12N2O6	0	C9H12N2O6	0	Clean	unconstrained Target & Adherence & biocyc:META:URIDINE, bigg.metabolite:uri, seed.compound:cpd00249	biocyc:META:URIDINE, bigg.metabolite:uri, seed.compound:cpd00249	biocyc:META:URIDINE, bigg.metabolite:uri, seed.compound:cpd00249	Same
514	3ohodcoa_c	3-Oxooctadecanoyl-CoA	C39H64N7O18P3S	-4	C39H64N7O18P3S	-4	Clean	unconstrained Target & Adherence & seed.compound:cpd14935, biocyc:META:CPD-10260, bigg.metabolite:3ohodcoa	seed.compound:cpd14935, biocyc:META:CPD-10260, bigg.metabolite:3ohodcoa	seed.compound:cpd14935, biocyc:META:CPD-10260, bigg.metabolite:3ohodcoa	Same
515	pmtcoa_c	Palmitoyl-CoA (n-C16:0CoA)	C37H62N7O17P3S	-4	C37H62N7O17P3S	-4	Clean	unconstrained Target & Adherence & biocyc:META:PALMITYL-COA, seed.compound:cpd00134, bigg.metabolite:pmtcoa	biocyc:META:PALMITYL-COA, seed.compound:cpd00134, bigg.metabolite:pmtcoa	biocyc:META:PALMITYL-COA, seed.compound:cpd00134, bigg.metabolite:pmtcoa	Same
516	oxadpcoa_c	3-Oxoadipyl-CoA	C27H37N7O20P3S	-5	C27H37N7O20P3S	-5	Clean	unconstrained Target & Adherence & biocyc:META:3-KETO-ADIPYL-COA, seed.compound:cpd01507, metanetx.chemical:MNXM1105939	biocyc:META:3-KETO-ADIPYL-COA, seed.compound:cpd01507, metanetx.chemical:MNXM1105939	biocyc:META:3-KETO-ADIPYL-COA, seed.compound:cpd01507, metanetx.chemical:MNXM1105939	Same
517	succ_c	Succinate	C4H4O4	-2	C4H4O4	-2	Clean	unconstrained Target & Adherence & bigg.metabolite:succ, seed.compound:cpd00036, biocyc:META:SUC	bigg.metabolite:succ, seed.compound:cpd00036, biocyc:META:SUC	bigg.metabolite:succ, seed.compound:cpd00036, biocyc:META:SUC	Same
518	succoa_c	Succinyl-CoA	C25H35N7O19P3S	-5	C25H35N7O19P3S	-5	Clean	unconstrained Target & Adherence & biocyc:META:SUC-COA, bigg.metabolite:succoa, seed.compound:cpd00078	biocyc:META:SUC-COA, bigg.metabolite:succoa, seed.compound:cpd00078	biocyc:META:SUC-COA, bigg.metabolite:succoa, seed.compound:cpd00078	Same
519	accoa_c	Acetyl-CoA	C23H34N7O17P3S	-4	C23H34N7O17P3S	-4	Clean	unconstrained Target & Adherence & seed.compound:cpd00022, biocyc:META:ACETYL-COA, bigg.metabolite:accoa	seed.compound:cpd00022, biocyc:META:ACETYL-COA, bigg.metabolite:accoa	seed.compound:cpd00022, biocyc:META:ACETYL-COA, bigg.metabolite:accoa	Same
520	3pg_c	3-Phospho-D-glycerate	C3H4O7P	-3	C3H4O7P	-3	Clean	unconstrained Target & Adherence & seed.compound:cpd00169, bigg.metabolite:3pg, biocyc:META:G3P	seed.compound:cpd00169, bigg.metabolite:3pg, biocyc:META:G3P	seed.compound:cpd00169, bigg.metabolite:3pg, biocyc:META:G3P	Same
521	h2_c	H2	H2	0	H2	0	Clean	unconstrained Target & Adherence & seed.compound:cpd11640, biocyc:META:HYDROGEN-MOLECULE, metanetx.chemical:MNXM1108018	seed.compound:cpd11640, biocyc:META:HYDROGEN-MOLECULE, metanetx.chemical:MNXM1108018	seed.compound:cpd11640, biocyc:META:HYDROGEN-MOLECULE, metanetx.chemical:MNXM1108018	Same
522	3ump_e	3'-UMP	C9H11N2O9P	-2	C9H11N2O9P	-2	Clean	unconstrained Target & Adherence & seed.compound:cpd00989, biocyc:META:CPD-3724, bigg.metabolite:3ump	seed.compound:cpd00989, biocyc:META:CPD-3724, bigg.metabolite:3ump	seed.compound:cpd00989, biocyc:META:CPD-3724, bigg.metabolite:3ump	Same
523	5cmhm_c	5-Carboxymethyl-2-hydroxymuconate	C8H5O7	-3	C8H5O7	-3	Clean	unconstrained Target & Adherence & biocyc:META:CPD-784, seed.compound:cpd02507, seed.compound:cpd02572	biocyc:META:CPD-784, seed.compound:cpd02507, seed.compound:cpd02572	biocyc:META:CPD-784, seed.compound:cpd02507, seed.compound:cpd02572	Same
524	sucsal_c	Succinic semialdehyde	C4H5O3	-1	C4H5O3	-1	Clean	unconstrained Target & Adherence & bigg.metabolite:sucsal, biocyc:META:SUCC-S-ALD, seed.compound:cpd00199	bigg.metabolite:sucsal, biocyc:META:SUCC-S-ALD, seed.compound:cpd00199	bigg.metabolite:sucsal, biocyc:META:SUCC-S-ALD, seed.compound:cpd00199	Same
525	4mop_c	4-Methyl-2-oxopentanoate	C6H9O3	-1	C6H9O3	-1	Clean	unconstrained Target & Adherence & seed.compound:cpd00200, biocyc:META:2K-4CH3-PENTANOATE, bigg.metabolite:4mop	seed.compound:cpd00200, biocyc:META:2K-4CH3-PENTANOATE, bigg.metabolite:4mop	seed.compound:cpd00200, biocyc:META:2K-4CH3-PENTANOATE, bigg.metabolite:4mop	Same
526	cl_c	Chloride	Cl	-1	Cl	-1	Clean	unconstrained Target & Adherence & bigg.metabolite:cl, metanetx.chemical:MNXM735978, seed.compound:cpd00099	bigg.metabolite:cl, metanetx.chemical:MNXM735978, seed.compound:cpd00099	bigg.metabolite:cl, metanetx.chemical:MNXM735978, seed.compound:cpd00099	Same
527	cl_e	Chloride	Cl	-1	Cl	-1	Clean	unconstrained Target & Adherence & bigg.metabolite:cl, metanetx.chemical:MNXM735978, seed.compound:cpd00099	bigg.metabolite:cl, metanetx.chemical:MNXM735978, seed.compound:cpd00099	bigg.metabolite:cl, metanetx.chemical:MNXM735978, seed.compound:cpd00099	Same
528	5aop_c	5-Amino-4-oxopentanoate	C5H9NO3	0	C5H9NO3	0	Clean	unconstrained Target & Adherence & biocyc:META:5-AMINO-LEVULINATE, seed.compound:cpd00338, bigg.metabolite:5aop	biocyc:META:5-AMINO-LEVULINATE, seed.compound:cpd00338, bigg.metabolite:5aop	biocyc:META:5-AMINO-LEVULINATE, seed.compound:cpd00338, bigg.metabolite:5aop	Same
529	5cohe_c	5-Carboxy-2-oxohept-3-enedioate	C8H5O7	-3	C8H5O7	-3	Clean	unconstrained Target & Adherence & biocyc:META:CPD-784, seed.compound:cpd02507, seed.compound:cpd02572	biocyc:META:CPD-784, seed.compound:cpd02507, seed.compound:cpd02572	biocyc:META:CPD-784, seed.compound:cpd02507, seed.compound:cpd02572	Same
530	prpp_c	5-Phospho-alpha-D-ribose 1-diphosphate	C5H8O14P3	-5	C5H8O14P3	-5	Clean	unconstrained Target & Adherence & biocyc:META:PRPP, bigg.metabolite:prpp, metanetx.chemical:MNXM1104453	biocyc:META:PRPP, bigg.metabolite:prpp, metanetx.chemical:MNXM1104453	biocyc:META:PRPP, bigg.metabolite:prpp, metanetx.chemical:MNXM1104453	Same
531	5fthf_c	5-Formyltetrahydrofolate	C20H21N7O7	-2	C20H21N7O7	-2	Clean	unconstrained Target & Adherence & seed.compound:cpd02197, bigg.metabolite:5fthf, biocyc:META:5-FORMYL-THF	seed.compound:cpd02197, bigg.metabolite:5fthf, biocyc:META:5-FORMYL-THF	seed.compound:cpd02197, bigg.metabolite:5fthf, biocyc:META:5-FORMYL-THF	Same
532	5mta_c	5-Methylthioadenosine	C11H15N5O3S	0	C11H15N5O3S	0	Clean	unconstrained Target & Adherence & bigg.metabolite:5mta, seed.compound:cpd00147, biocyc:META:5-METHYLTHIOADENOSINE	bigg.metabolite:5mta, seed.compound:cpd00147, biocyc:META:5-METHYLTHIOADENOSINE	bigg.metabolite:5mta, seed.compound:cpd00147, biocyc:META:5-METHYLTHIOADENOSINE	Same
533	acald_c	Acetaldehyde	C2H4O	0	C2H4O	0	Clean	unconstrained Target & Adherence & bigg.metabolite:acald, biocyc:META:ACETALD, seed.compound:cpd00071	bigg.metabolite:acald, biocyc:META:ACETALD, seed.compound:cpd00071	bigg.metabolite:acald, biocyc:META:ACETALD, seed.compound:cpd00071	Same
534	thr__L_c	L-Threonine	C4H9NO3	0	C4H9NO3	0	Clean	unconstrained Target & Adherence & bigg.metabolite:thr__L, seed.compound:cpd00161, biocyc:META:THR	bigg.metabolite:thr__L, seed.compound:cpd00161, biocyc:META:THR	bigg.metabolite:thr__L, seed.compound:cpd00161, biocyc:META:THR	Same
535	ara5p_c	D-Arabinose 5-phosphate	C5H9O8P	-2	C5H9O8P	-2	Clean	unconstrained Target & Adherence & metanetx.chemical:MNXM1137677, biocyc:META:ARABINOSE-5P, seed.compound:cpd00817	metanetx.chemical:MNXM1137677, biocyc:META:ARABINOSE-5P, seed.compound:cpd00817	metanetx.chemical:MNXM1137677, biocyc:META:ARABINOSE-5P, seed.compound:cpd00817	Same
536	ru5p__D_c	D-Ribulose 5-phosphate	C5H9O8P	-2	C5H9O8P	-2	Clean	unconstrained Target & Adherence & bigg.metabolite:ru5p__D, seed.compound:cpd00171, biocyc:META:RIBULOSE-5P	bigg.metabolite:ru5p__D, seed.compound:cpd00171, biocyc:META:RIBULOSE-5P	bigg.metabolite:ru5p__D, seed.compound:cpd00171, biocyc:META:RIBULOSE-5P	Same
537	ac_c	Acetate	C2H3O2	-1	C2H3O2	-1	Clean	unconstrained Target & Adherence & bigg.metabolite:ac, biocyc:META:ACET, seed.compound:cpd00029	bigg.metabolite:ac, biocyc:META:ACET, seed.compound:cpd00029	bigg.metabolite:ac, biocyc:META:ACET, seed.compound:cpd00029	Same
538	octa_c	Octanoate (n-C8:0)	C8H15O2	-1	C8H15O2	-1	Clean	unconstrained Target & Adherence & bigg.metabolite:octa, seed.compound:cpd03846, biocyc:META:CPD-195	bigg.metabolite:octa, seed.compound:cpd03846, biocyc:META:CPD-195	bigg.metabolite:octa, seed.compound:cpd03846, biocyc:META:CPD-195	Same
539	tre_c	Trehalose	C12H22O11	0	C12H22O11	0	Clean	unconstrained Target & Adherence & bigg.metabolite:tre, biocyc:META:TREHALOSE, seed.compound:cpd00794	bigg.metabolite:tre, biocyc:META:TREHALOSE, seed.compound:cpd00794	bigg.metabolite:tre, biocyc:META:TREHALOSE, seed.compound:cpd00794	Same
540	abt__L_c	L Arabinitol C5H12O5	C5H12O5	0	C5H12O5	0	Clean	unconstrained Target & Adherence & biocyc:META:L-ARABITOL, seed.compound:cpd00417, metanetx.chemical:MNXM740330	biocyc:META:L-ARABITOL, seed.compound:cpd00417, metanetx.chemical:MNXM740330	biocyc:META:L-ARABITOL, seed.compound:cpd00417, metanetx.chemical:MNXM740330	Same
541	3ohcoa_c	3-Oxohexanoyl-CoA	C27H40N7O18P3S	-4	C27H40N7O18P3S	-4	Clean	unconstrained Target & Adherence & biocyc:META:K-HEXANOYL-COA, seed.compound:cpd03123, metanetx.chemical:MNXM1104699	biocyc:META:K-HEXANOYL-COA, seed.compound:cpd03123, metanetx.chemical:MNXM1104699	biocyc:META:K-HEXANOYL-COA, seed.compound:cpd03123, metanetx.chemical:MNXM1104699	Same
542	btcoa_c	Butanoyl-CoA	C25H38N7O17P3S	-4	C25H38N7O17P3S	-4	Clean	unconstrained Target & Adherence & seed.compound:cpd00120, biocyc:META:BUTYRYL-COA, bigg.metabolite:btcoa	seed.compound:cpd00120, biocyc:META:BUTYRYL-COA, bigg.metabolite:btcoa	seed.compound:cpd00120, biocyc:META:BUTYRYL-COA, bigg.metabolite:btcoa	Same
543	occoa_c	Octanoyl-CoA (n-C8:0CoA)	C29H46N7O17P3S	-4	C29H46N7O17P3S	-4	Clean	unconstrained Target & Adherence & bigg.metabolite:occoa, seed.compound:cpd01335, biocyc:META:CPD-196	bigg.metabolite:occoa, seed.compound:cpd01335, biocyc:META:CPD-196	bigg.metabolite:occoa, seed.compound:cpd01335, biocyc:META:CPD-196	Same
544	3otdcoa_c	3-Oxotetradecanoyl-CoA	C35H56N7O18P3S	-4	C35H56N7O18P3S	-4	Clean	unconstrained Target & Adherence & biocyc:META:CPD-10284, bigg.metabolite:3otdcoa, seed.compound:cpd12689	biocyc:META:CPD-10284, bigg.metabolite:3otdcoa, seed.compound:cpd12689	biocyc:META:CPD-10284, bigg.metabolite:3otdcoa, seed.compound:cpd12689	Same
545	ddcacoa_c	Dodecanoyl-CoA (n-C12:0CoA)	C33H54N7O17P3S	-4	C33H54N7O17P3S	-4	Clean	unconstrained Target & Adherence & bigg.metabolite:ddcacoa, biocyc:META:LAUROYLCOA-CPD, seed.compound:cpd01260	bigg.metabolite:ddcacoa, biocyc:META:LAUROYLCOA-CPD, seed.compound:cpd01260	bigg.metabolite:ddcacoa, biocyc:META:LAUROYLCOA-CPD, seed.compound:cpd01260	Same
546	acald_e	Acetaldehyde	C2H4O	0	C2H4O	0	Clean	unconstrained Target & Adherence & bigg.metabolite:acald, biocyc:META:ACETALD, seed.compound:cpd00071	bigg.metabolite:acald, biocyc:META:ACETALD, seed.compound:cpd00071	bigg.metabolite:acald, biocyc:META:ACETALD, seed.compound:cpd00071	Same
547	2kmb_c	2-keto-4-methylthiobutyrate	C5H7O3S	-1	C5H7O3S	-1	Clean	unconstrained Target & Adherence & bigg.metabolite:2kmb, biocyc:META:CPD-479, seed.compound:cpd00869	bigg.metabolite:2kmb, biocyc:META:CPD-479, seed.compound:cpd00869	bigg.metabolite:2kmb, biocyc:META:CPD-479, seed.compound:cpd00869	Same
548	tag6p__D_c	D-Tagatose 6-phosphate	C6H11O9P	-2	C6H11O9P	-2	Clean	unconstrained Target & Adherence & biocyc:META:TAGATOSE-6-PHOSPHATE, seed.compound:cpd00805, metanetx.chemical:MNXM731056	biocyc:META:TAGATOSE-6-PHOSPHATE, seed.compound:cpd00805, metanetx.chemical:MNXM731056	biocyc:META:TAGATOSE-6-PHOSPHATE, seed.compound:cpd00805, metanetx.chemical:MNXM731056	Same
549	idp_c	IDP	C10H11N4O11P2	-3	C10H11N4O11P2	-3	Clean	unconstrained Target & Adherence & bigg.metabolite:idp, metanetx.chemical:MNXM1104559, biocyc:META:IDP	bigg.metabolite:idp, metanetx.chemical:MNXM1104559, biocyc:META:IDP	bigg.metabolite:idp, metanetx.chemical:MNXM1104559, biocyc:META:IDP	Same
550	pep_c	Phosphoenolpyruvate	C3H2O6P	-3	C3H2O6P	-3	Clean	unconstrained Target & Adherence & bigg.metabolite:pep, biocyc:META:PHOSPHO-ENOL-PYRUVATE, seed.compound:cpd00061	bigg.metabolite:pep, biocyc:META:PHOSPHO-ENOL-PYRUVATE, seed.compound:cpd00061	bigg.metabolite:pep, biocyc:META:PHOSPHO-ENOL-PYRUVATE, seed.compound:cpd00061	Same
551	uacgam_c	UDP-N-acetyl-D-glucosamine	C17H25N3O17P2	-2	C17H25N3O17P2	-2	Clean	unconstrained Target & Adherence & bigg.metabolite:uacgam, biocyc:META:UDP-N-ACETYL-D-GLUCOSAMINE, seed.compound:cpd00037	bigg.metabolite:uacgam, biocyc:META:UDP-N-ACETYL-D-GLUCOSAMINE, seed.compound:cpd00037	bigg.metabolite:uacgam, biocyc:META:UDP-N-ACETYL-D-GLUCOSAMINE, seed.compound:cpd00037	Same
552	ump_c	UMP	C9H11N2O9P	-2	C9H11N2O9P	-2	Clean	unconstrained Target & Adherence & seed.compound:cpd00091, bigg.metabolite:ump, biocyc:META:UMP	seed.compound:cpd00091, bigg.metabolite:ump, biocyc:META:UMP	seed.compound:cpd00091, bigg.metabolite:ump, biocyc:META:UMP	Same
553	acglu_c	N-Acetyl-L-glutamate	C7H9NO5	-2	C7H9NO5	-2	Clean	unconstrained Target & Adherence & biocyc:META:ACETYL-GLU, bigg.metabolite:acglu, seed.compound:cpd00477	biocyc:META:ACETYL-GLU, bigg.metabolite:acglu, seed.compound:cpd00477	biocyc:META:ACETYL-GLU, bigg.metabolite:acglu, seed.compound:cpd00477	Same
554	chol_e	Choline	C5H14NO	1	C5H14NO	1	Clean	unconstrained Target & Adherence & bigg.metabolite:chol, seed.compound:cpd00098, biocyc:META:CHOLINE	bigg.metabolite:chol, seed.compound:cpd00098, biocyc:META:CHOLINE	bigg.metabolite:chol, seed.compound:cpd00098, biocyc:META:CHOLINE	Same
555	lac__D_c	D-Lactate	C3H5O3	-1	C3H5O3	-1	Clean	unconstrained Target & Adherence & seed.compound:cpd00221, biocyc:META:D-LACTATE, bigg.metabolite:lac__D	seed.compound:cpd00221, biocyc:META:D-LACTATE, bigg.metabolite:lac__D	seed.compound:cpd00221, biocyc:META:D-LACTATE, bigg.metabolite:lac__D	Same
556	man6p_c	D-Mannose 6-phosphate	C6H11O9P	-2	C6H11O9P	-2	Clean	unconstrained Target & Adherence & seed.compound:cpd00235, bigg.metabolite:man6p, biocyc:META:CPD-15980	seed.compound:cpd00235, bigg.metabolite:man6p, biocyc:META:CPD-15980	seed.compound:cpd00235, bigg.metabolite:man6p, biocyc:META:CPD-15980	Same
557	b2coa_c	Crotonoyl-CoA	C25H36N7O17P3S	-4	C25H36N7O17P3S	-4	Clean	unconstrained Target & Adherence & biocyc:META:CROTONYL-COA, seed.compound:cpd00650, bigg.metabolite:b2coa	biocyc:META:CROTONYL-COA, seed.compound:cpd00650, bigg.metabolite:b2coa	biocyc:META:CROTONYL-COA, seed.compound:cpd00650, bigg.metabolite:b2coa	Same
558	dd2coa_c	Trans-Dodec-2-enoyl-CoA	C33H52N7O17P3S	-4	C33H52N7O17P3S	-4	Clean	unconstrained Target & Adherence & biocyc:META:CPD-7222, seed.compound:cpd02060, bigg.metabolite:dd2coa	biocyc:META:CPD-7222, seed.compound:cpd02060, bigg.metabolite:dd2coa	biocyc:META:CPD-7222, seed.compound:cpd02060, bigg.metabolite:dd2coa	Same
559	hdd2coa_c	Trans-Hexadec-2-enoyl-CoA	C37H60N7O17P3S	-4	C37H60N7O17P3S	-4	Clean	unconstrained Target & Adherence & bigg.metabolite:hdd2coa, biocyc:META:CPD0-2117, seed.compound:cpd03126	bigg.metabolite:hdd2coa, biocyc:META:CPD0-2117, seed.compound:cpd03126	bigg.metabolite:hdd2coa, biocyc:META:CPD0-2117, seed.compound:cpd03126	Same
560	od2coa_c	Trans-Octadec-2-enoyl-CoA	C39H64N7O17P3S	-4	C39H64N7O17P3S	-4	Clean	unconstrained Target & Adherence & biocyc:META:CPD-10262, seed.compound:cpd14937, bigg.metabolite:od2coa	biocyc:META:CPD-10262, seed.compound:cpd14937, bigg.metabolite:od2coa	biocyc:META:CPD-10262, seed.compound:cpd14937, bigg.metabolite:od2coa	Same
561	stcoa_c	Stearoyl-CoA (n-C18:0CoA)	C39H66N7O17P3S	-4	C39H66N7O17P3S	-4	Clean	unconstrained Target & Adherence & bigg.metabolite:stcoa, biocyc:META:STEAROYL-COA, seed.compound:cpd00327	bigg.metabolite:stcoa, biocyc:META:STEAROYL-COA, seed.compound:cpd00327	bigg.metabolite:stcoa, biocyc:META:STEAROYL-COA, seed.compound:cpd00327	Same
562	ibcoa_c	Isobutyryl-CoA	C25H38N7O17P3S	-4	C25H38N7O17P3S	-4	Clean	unconstrained Target & Adherence & seed.compound:cpd00481, biocyc:META:ISOBUTYRYL-COA, bigg.metabolite:ibcoa	seed.compound:cpd00481, biocyc:META:ISOBUTYRYL-COA, bigg.metabolite:ibcoa	seed.compound:cpd00481, biocyc:META:ISOBUTYRYL-COA, bigg.metabolite:ibcoa	Same
563	acorn_c	N2-Acetyl-L-ornithine	C7H14N2O3	0	C7H14N2O3	0	Clean	unconstrained Target & Adherence & biocyc:META:N-ALPHA-ACETYLORNITHINE, seed.compound:cpd00342, bigg.metabolite:acorn	biocyc:META:N-ALPHA-ACETYLORNITHINE, seed.compound:cpd00342, bigg.metabolite:acorn	biocyc:META:N-ALPHA-ACETYLORNITHINE, seed.compound:cpd00342, bigg.metabolite:acorn	Same
564	acser_c	O-Acetyl-L-serine	C5H9NO4	0	C5H9NO4	0	Clean	unconstrained Target & Adherence & bigg.metabolite:acser, seed.compound:cpd00722, biocyc:META:ACETYLSERINE	bigg.metabolite:acser, seed.compound:cpd00722, biocyc:META:ACETYLSERINE	bigg.metabolite:acser, seed.compound:cpd00722, biocyc:META:ACETYLSERINE	Same
565	ins_c	Inosine	C10H12N4O5	0	C10H12N4O5	0	Clean	unconstrained Target & Adherence & biocyc:META:INOSINE, bigg.metabolite:ins, seed.compound:cpd00246	biocyc:META:INOSINE, bigg.metabolite:ins, seed.compound:cpd00246	biocyc:META:INOSINE, bigg.metabolite:ins, seed.compound:cpd00246	Same
566	dcmp_c	DCMP	C9H12N3O7P	-2	C9H12N3O7P	-2	Clean	unconstrained Target & Adherence & bigg.metabolite:dcmp, biocyc:META:DCMP, seed.compound:cpd00206	bigg.metabolite:dcmp, biocyc:META:DCMP, seed.compound:cpd00206	bigg.metabolite:dcmp, biocyc:META:DCMP, seed.compound:cpd00206	Same
567	dcyt_c	Deoxycytidine	C9H13N3O4	0	C9H13N3O4	0	Clean	unconstrained Target & Adherence & seed.compound:cpd00654, bigg.metabolite:dcyt, biocyc:META:DEOXYCYTIDINE	seed.compound:cpd00654, bigg.metabolite:dcyt, biocyc:META:DEOXYCYTIDINE	seed.compound:cpd00654, bigg.metabolite:dcyt, biocyc:META:DEOXYCYTIDINE	Same
568	hxan_c	Hypoxanthine	C5H4N4O	0	C5H4N4O	0	Clean	unconstrained Target & Adherence & biocyc:META:HYPOXANTHINE, seed.compound:cpd00226, bigg.metabolite:hxan	biocyc:META:HYPOXANTHINE, seed.compound:cpd00226, bigg.metabolite:hxan	biocyc:META:HYPOXANTHINE, seed.compound:cpd00226, bigg.metabolite:hxan	Same
569	dadp_c	DADP	C10H12N5O9P2	-3	C10H12N5O9P2	-3	Clean	unconstrained Target & Adherence & biocyc:META:DADP, bigg.metabolite:dadp, metanetx.chemical:MNXM735047	biocyc:META:DADP, bigg.metabolite:dadp, metanetx.chemical:MNXM735047	biocyc:META:DADP, bigg.metabolite:dadp, metanetx.chemical:MNXM735047	Same
570	damp_c	DAMP	C10H12N5O6P	-2	C10H12N5O6P	-2	Clean	unconstrained Target & Adherence & seed.compound:cpd00294, bigg.metabolite:damp, biocyc:META:DAMP	seed.compound:cpd00294, bigg.metabolite:damp, biocyc:META:DAMP	seed.compound:cpd00294, bigg.metabolite:damp, biocyc:META:DAMP	Same
571	ametam_c	S-Adenosylmethioninamine	C14H24N6O3S	2	C14H24N6O3S	2	Clean	unconstrained Target & Adherence & seed.compound:cpd00837, bigg.metabolite:ametam, biocyc:META:S-ADENOSYLMETHIONINAMINE	seed.compound:cpd00837, bigg.metabolite:ametam, biocyc:META:S-ADENOSYLMETHIONINAMINE	seed.compound:cpd00837, bigg.metabolite:ametam, biocyc:META:S-ADENOSYLMETHIONINAMINE	Same
572	gmp_c	GMP	C10H12N5O8P	-2	C10H12N5O8P	-2	Clean	unconstrained Target & Adherence & biocyc:META:GMP, bigg.metabolite:gmp, seed.compound:cpd00126	biocyc:META:GMP, bigg.metabolite:gmp, seed.compound:cpd00126	biocyc:META:GMP, bigg.metabolite:gmp, seed.compound:cpd00126	Same
573	adpglc_c	ADPglucose	C16H23N5O15P2	-2	C16H23N5O15P2	-2	Clean	unconstrained Target & Adherence & bigg.metabolite:adpglc, biocyc:META:ADP-D-GLUCOSE, seed.compound:cpd00387	bigg.metabolite:adpglc, biocyc:META:ADP-D-GLUCOSE, seed.compound:cpd00387	bigg.metabolite:adpglc, biocyc:META:ADP-D-GLUCOSE, seed.compound:cpd00387	Same
574	r5p_c	Alpha-D-Ribose 5-phosphate	C5H9O8P	-2	C5H9O8P	-2	Clean	unconstrained Target & Adherence & bigg.metabolite:r5p, seed.compound:cpd19028, biocyc:META:CPD-15318	bigg.metabolite:r5p, seed.compound:cpd19028, biocyc:META:CPD-15318	bigg.metabolite:r5p, seed.compound:cpd19028, biocyc:META:CPD-15318	Same
575	aicar_c	5-Amino-1-(5-Phospho-D-ribosyl)imidazole-4-carboxamide	C9H13N4O8P	-2	C9H13N4O8P	-2	Clean	unconstrained Target & Adherence & biocyc:META:AICAR, seed.compound:cpd02851, bigg.metabolite:aicar	biocyc:META:AICAR, seed.compound:cpd02851, bigg.metabolite:aicar	biocyc:META:AICAR, seed.compound:cpd02851, bigg.metabolite:aicar	Same
576	aps_c	Adenosine 5'-phosphosulfate	C10H12N5O10PS	-2	C10H12N5O10PS	-2	Clean	unconstrained Target & Adherence & seed.compound:cpd00193, biocyc:META:APS, bigg.metabolite:aps	seed.compound:cpd00193, biocyc:META:APS, bigg.metabolite:aps	seed.compound:cpd00193, biocyc:META:APS, bigg.metabolite:aps	Same
577	dcamp_c	N6-(1,2-Dicarboxyethyl)-AMP	C14H14N5O11P	-4	C14H14N5O11P	-4	Clean	unconstrained Target & Adherence & bigg.metabolite:dcamp, seed.compound:cpd02375, biocyc:META:ADENYLOSUCC	bigg.metabolite:dcamp, seed.compound:cpd02375, biocyc:META:ADENYLOSUCC	bigg.metabolite:dcamp, seed.compound:cpd02375, biocyc:META:ADENYLOSUCC	Same
578	imp_c	IMP	C10H11N4O8P	-2	C10H11N4O8P	-2	Clean	unconstrained Target & Adherence & biocyc:META:IMP, seed.compound:cpd00114, bigg.metabolite:imp	biocyc:META:IMP, seed.compound:cpd00114, bigg.metabolite:imp	biocyc:META:IMP, seed.compound:cpd00114, bigg.metabolite:imp	Same
579	cmp_c	CMP	C9H12N3O8P	-2	C9H12N3O8P	-2	Clean	unconstrained Target & Adherence & biocyc:META:CMP, seed.compound:cpd00046, bigg.metabolite:cmp	biocyc:META:CMP, seed.compound:cpd00046, bigg.metabolite:cmp	biocyc:META:CMP, seed.compound:cpd00046, bigg.metabolite:cmp	Same
580	agm_c	Agmatine	C5H16N4	2	C5H16N4	2	Clean	unconstrained Target & Adherence & seed.compound:cpd00152, bigg.metabolite:agm, biocyc:META:AGMATHINE	seed.compound:cpd00152, bigg.metabolite:agm, biocyc:META:AGMATHINE	seed.compound:cpd00152, bigg.metabolite:agm, biocyc:META:AGMATHINE	Same
581	sucr_c	Sucrose	C12H22O11	0	C12H22O11	0	Clean	unconstrained Target & Adherence & bigg.metabolite:sucr, biocyc:META:SUCROSE, seed.compound:cpd00076	bigg.metabolite:sucr, biocyc:META:SUCROSE, seed.compound:cpd00076	bigg.metabolite:sucr, biocyc:META:SUCROSE, seed.compound:cpd00076	Same
582	agm_p	Agmatine	C5H16N4	2	C5H16N4	2	Clean	unconstrained Target & Adherence & seed.compound:cpd00152, bigg.metabolite:agm, biocyc:META:AGMATHINE	seed.compound:cpd00152, bigg.metabolite:agm, biocyc:META:AGMATHINE	seed.compound:cpd00152, bigg.metabolite:agm, biocyc:META:AGMATHINE	Same
583	gly_c	Glycine	C2H5NO2	0	C2H5NO2	0	Clean	unconstrained Target & Adherence & seed.compound:cpd00033, biocyc:META:GLY, bigg.metabolite:gly	seed.compound:cpd00033, biocyc:META:GLY, bigg.metabolite:gly	seed.compound:cpd00033, biocyc:META:GLY, bigg.metabolite:gly	Same
584	rhcys_c	S-Ribosyl-L-homocysteine	C9H17NO6S	0	C9H17NO6S	0	Clean	unconstrained Target & Adherence & biocyc:META:CPD-564, seed.compound:cpd02227, metanetx.chemical:MNXM731817	biocyc:META:CPD-564, seed.compound:cpd02227, metanetx.chemical:MNXM731817	biocyc:META:CPD-564, seed.compound:cpd02227, metanetx.chemical:MNXM731817	Same
585	dhlam_c	Dihydrolipoamide C8H17NOS2	C8H17NOS2	0	C8H17NOS2	0	Clean	unconstrained Target & Adherence & bigg.metabolite:dhlam, seed.compound:cpd00449, biocyc:META:DIHYDROLIPOAMIDE	bigg.metabolite:dhlam, seed.compound:cpd00449, biocyc:META:DIHYDROLIPOAMIDE	bigg.metabolite:dhlam, seed.compound:cpd00449, biocyc:META:DIHYDROLIPOAMIDE	Same
586	ala_B_c	Beta-Alanine	C3H7NO2	0	C3H7NO2	0	Clean	unconstrained Target & Adherence & biocyc:META:B-ALANINE, seed.compound:cpd00085, bigg.metabolite:ala_B	biocyc:META:B-ALANINE, seed.compound:cpd00085, bigg.metabolite:ala_B	biocyc:META:B-ALANINE, seed.compound:cpd00085, bigg.metabolite:ala_B	Same
587	gly_e	Glycine	C2H5NO2	0	C2H5NO2	0	Clean	unconstrained Target & Adherence & seed.compound:cpd00033, biocyc:META:GLY, bigg.metabolite:gly	seed.compound:cpd00033, biocyc:META:GLY, bigg.metabolite:gly	seed.compound:cpd00033, biocyc:META:GLY, bigg.metabolite:gly	Same
588	pyam5p_c	Pyridoxamine 5'-phosphate	C8H12N2O5P	-1	C8H12N2O5P	-1	Clean	unconstrained Target & Adherence & seed.compound:cpd00493, bigg.metabolite:pyam5p, biocyc:META:PYRIDOXAMINE-5P	seed.compound:cpd00493, bigg.metabolite:pyam5p, biocyc:META:PYRIDOXAMINE-5P	seed.compound:cpd00493, bigg.metabolite:pyam5p, biocyc:META:PYRIDOXAMINE-5P	Same
589	thr__L_e	L-Threonine	C4H9NO3	0	C4H9NO3	0	Clean	unconstrained Target & Adherence & bigg.metabolite:thr__L, seed.compound:cpd00161, biocyc:META:THR	bigg.metabolite:thr__L, seed.compound:cpd00161, biocyc:META:THR	bigg.metabolite:thr__L, seed.compound:cpd00161, biocyc:META:THR	Same
590	glyald_c	D-Glyceraldehyde	C3H6O3	0	C3H6O3	0	Clean	unconstrained Target & Adherence & bigg.metabolite:glyald, biocyc:META:GLYCERALD, seed.compound:cpd00448	bigg.metabolite:glyald, biocyc:META:GLYCERALD, seed.compound:cpd00448	bigg.metabolite:glyald, biocyc:META:GLYCERALD, seed.compound:cpd00448	Same
591	glyc_c	Glycerol	C3H8O3	0	C3H8O3	0	Clean	unconstrained Target & Adherence & bigg.metabolite:glyc, seed.compound:cpd00100, biocyc:META:GLYCEROL	bigg.metabolite:glyc, seed.compound:cpd00100, biocyc:META:GLYCEROL	bigg.metabolite:glyc, seed.compound:cpd00100, biocyc:META:GLYCEROL	Same
592	dha_c	Dihydroxyacetone	C3H6O3	0	C3H6O3	0	Clean	unconstrained Target & Adherence & biocyc:META:DIHYDROXYACETONE, bigg.metabolite:dha, seed.compound:cpd00157	biocyc:META:DIHYDROXYACETONE, bigg.metabolite:dha, seed.compound:cpd00157	biocyc:META:DIHYDROXYACETONE, bigg.metabolite:dha, seed.compound:cpd00157	Same
593	dhap_c	Dihydroxyacetone phosphate	C3H5O6P	-2	C3H5O6P	-2	Clean	unconstrained Target & Adherence & biocyc:META:DIHYDROXY-ACETONE-PHOSPHATE, seed.compound:cpd00095, bigg.metabolite:dhap	biocyc:META:DIHYDROXY-ACETONE-PHOSPHATE, seed.compound:cpd00095, bigg.metabolite:dhap	biocyc:META:DIHYDROXY-ACETONE-PHOSPHATE, seed.compound:cpd00095, bigg.metabolite:dhap	Same
594	pg160_p	Phosphatidylglycerol (dihexadecanoyl, n-C16:0)	C38H74O10P	-1	C38H74O10P	-1	Clean	unconstrained Target & Adherence & biocyc:META:CPD-8260, seed.compound:cpd15538, seed.compound:cpd25117	biocyc:META:CPD-8260, seed.compound:cpd15538, seed.compound:cpd25117	biocyc:META:CPD-8260, seed.compound:cpd15538, seed.compound:cpd25117	Same
595	cgly_c	Cys-Gly	C5H10N2O3S	0	C5H10N2O3S	0	Clean	unconstrained Target & Adherence & biocyc:META:CYS-GLY, bigg.metabolite:cgly, seed.compound:cpd01017	biocyc:META:CYS-GLY, bigg.metabolite:cgly, seed.compound:cpd01017	biocyc:META:CYS-GLY, bigg.metabolite:cgly, seed.compound:cpd01017	Same
596	cgly_e	Cys-Gly	C5H10N2O3S	0	C5H10N2O3S	0	Clean	unconstrained Target & Adherence & biocyc:META:CYS-GLY, bigg.metabolite:cgly, seed.compound:cpd01017	biocyc:META:CYS-GLY, bigg.metabolite:cgly, seed.compound:cpd01017	biocyc:META:CYS-GLY, bigg.metabolite:cgly, seed.compound:cpd01017	Same
597	glyc3p_c	Glycerol 3-phosphate	C3H7O6P	-2	C3H7O6P	-2	Clean	unconstrained Target & Adherence & seed.compound:cpd00080, bigg.metabolite:glyc3p, biocyc:META:GLYCEROL-3P	seed.compound:cpd00080, bigg.metabolite:glyc3p, biocyc:META:GLYCEROL-3P	seed.compound:cpd00080, bigg.metabolite:glyc3p, biocyc:META:GLYCEROL-3P	Same
598	dpcoa_c	Dephospho-CoA	C21H33N7O13P2S	-2	C21H33N7O13P2S	-2	Clean	unconstrained Target & Adherence & seed.compound:cpd00655, bigg.metabolite:dpcoa, biocyc:META:DEPHOSPHO-COA	seed.compound:cpd00655, bigg.metabolite:dpcoa, biocyc:META:DEPHOSPHO-COA	seed.compound:cpd00655, bigg.metabolite:dpcoa, biocyc:META:DEPHOSPHO-COA	Same
599	arach_c	Arachidic acid	C20H39O2	-1	C20H39O2	-1	Clean	unconstrained Target & Adherence & seed.compound:cpd03848, biocyc:META:ARACHIDIC_ACID, bigg.metabolite:arach	seed.compound:cpd03848, biocyc:META:ARACHIDIC_ACID, bigg.metabolite:arach	seed.compound:cpd03848, biocyc:META:ARACHIDIC_ACID, bigg.metabolite:arach	Same
600	fmnh2_c	Reduced FMN	C17H21N4O9P	-2	C17H21N4O9P	-2	Clean	unconstrained Target & Adherence & metanetx.chemical:MNXM1107623, biocyc:META:FMNH2, seed.compound:cpd01270	metanetx.chemical:MNXM1107623, biocyc:META:FMNH2, seed.compound:cpd01270	metanetx.chemical:MNXM1107623, biocyc:META:FMNH2, seed.compound:cpd01270	Same
601	rbflvrd_c	Reduced riboflavin	C17H22N4O6	0	C17H22N4O6	0	Clean	unconstrained Target & Adherence & biocyc:META:CPD-316, metanetx.chemical:MNXM727499, seed.compound:cpd00739	biocyc:META:CPD-316, metanetx.chemical:MNXM727499, seed.compound:cpd00739	biocyc:META:CPD-316, metanetx.chemical:MNXM727499, seed.compound:cpd00739	Same
602	arbt_e	Arbutin	C12H16O7	0	C12H16O7	0	Clean	unconstrained Target & Adherence & biocyc:META:HYDROQUINONE-O-BETA-D-GLUCOPYRANOSIDE, metanetx.chemical:MNXM733248, seed.compound:cpd03696	biocyc:META:HYDROQUINONE-O-BETA-D-GLUCOPYRANOSIDE, metanetx.chemical:MNXM733248, seed.compound:cpd03696	biocyc:META:HYDROQUINONE-O-BETA-D-GLUCOPYRANOSIDE, metanetx.chemical:MNXM733248, seed.compound:cpd03696	Same
603	cbp_c	Carbamoyl phosphate	CH2NO5P	-2	CH2NO5P	-2	Clean	unconstrained Target & Adherence & biocyc:META:CARBAMOYL-P, bigg.metabolite:cbp, seed.compound:cpd00146	biocyc:META:CARBAMOYL-P, bigg.metabolite:cbp, seed.compound:cpd00146	biocyc:META:CARBAMOYL-P, bigg.metabolite:cbp, seed.compound:cpd00146	Same
604	k_c	Potassium	K	1	K	1	Clean	unconstrained Target & Adherence & seed.compound:cpd00205, biocyc:META:K+, bigg.metabolite:k	seed.compound:cpd00205, biocyc:META:K+, bigg.metabolite:k	seed.compound:cpd00205, biocyc:META:K+, bigg.metabolite:k	Same
605	k_e	Potassium	K	1	K	1	Clean	unconstrained Target & Adherence & seed.compound:cpd00205, biocyc:META:K+, bigg.metabolite:k	seed.compound:cpd00205, biocyc:META:K+, bigg.metabolite:k	seed.compound:cpd00205, biocyc:META:K+, bigg.metabolite:k	Same
606	q8h2_c	Ubiquinol-8	C49H76O4	0	C49H76O4	0	Clean	unconstrained Target & Adherence & biocyc:META:CPD-9956, seed.compound:cpd29608, seed.compound:cpd15561	biocyc:META:CPD-9956, seed.compound:cpd29608, seed.compound:cpd15561	biocyc:META:CPD-9956, seed.compound:cpd29608, seed.compound:cpd15561	Same
607	btn_c	Biotin	C10H15N2O3S	-1	C10H15N2O3S	-1	Clean	unconstrained Target & Adherence & biocyc:META:BIOTIN, bigg.metabolite:btn, seed.compound:cpd00104	biocyc:META:BIOTIN, bigg.metabolite:btn, seed.compound:cpd00104	biocyc:META:BIOTIN, bigg.metabolite:btn, seed.compound:cpd00104	Same
608	bz_c	Benzoate	C7H5O2	-1	C7H5O2	-1	Clean	unconstrained Target & Adherence & seed.compound:cpd00153, bigg.metabolite:bz, biocyc:META:BENZOATE	seed.compound:cpd00153, bigg.metabolite:bz, biocyc:META:BENZOATE	seed.compound:cpd00153, bigg.metabolite:bz, biocyc:META:BENZOATE	Same
609	hco3_p	Bicarbonate	CHO3	-1	CHO3	-1	Clean	unconstrained Target & Adherence & bigg.metabolite:hco3, biocyc:META:HCO3, seed.compound:cpd00242	bigg.metabolite:hco3, biocyc:META:HCO3, seed.compound:cpd00242	bigg.metabolite:hco3, biocyc:META:HCO3, seed.compound:cpd00242	Same
610	glyb_c	Glycine betaine	C5H11NO2	0	C5H11NO2	0	Clean	unconstrained Target & Adherence & bigg.metabolite:glyb, biocyc:META:BETAINE, seed.compound:cpd00540	bigg.metabolite:glyb, biocyc:META:BETAINE, seed.compound:cpd00540	bigg.metabolite:glyb, biocyc:META:BETAINE, seed.compound:cpd00540	Same
611	cellb_e	Cellobiose	C12H22O11	0	C12H22O11	0	Clean	unconstrained Target & Adherence & biocyc:META:CELLOBIOSE, metanetx.chemical:MNXM726888, seed.compound:cpd03845	biocyc:META:CELLOBIOSE, metanetx.chemical:MNXM726888, seed.compound:cpd03845	biocyc:META:CELLOBIOSE, metanetx.chemical:MNXM726888, seed.compound:cpd03845	Same
612	cellb_c	Cellobiose	C12H22O11	0	C12H22O11	0	Clean	unconstrained Target & Adherence & biocyc:META:CELLOBIOSE, metanetx.chemical:MNXM726888, seed.compound:cpd03845	biocyc:META:CELLOBIOSE, metanetx.chemical:MNXM726888, seed.compound:cpd03845	biocyc:META:CELLOBIOSE, metanetx.chemical:MNXM726888, seed.compound:cpd03845	Same
613	udpglcur_c	UDP-D-glucuronate	C15H19N2O18P2	-3	C15H19N2O18P2	-3	Clean	unconstrained Target & Adherence & biocyc:META:UDP-GLUCURONATE, bigg.metabolite:udpglcur, seed.compound:cpd00144	biocyc:META:UDP-GLUCURONATE, bigg.metabolite:udpglcur, seed.compound:cpd00144	biocyc:META:UDP-GLUCURONATE, bigg.metabolite:udpglcur, seed.compound:cpd00144	Same
614	e4p_c	D-Erythrose 4-phosphate	C4H7O7P	-2	C4H7O7P	-2	Clean	unconstrained Target & Adherence & seed.compound:cpd00236, bigg.metabolite:e4p, biocyc:META:ERYTHROSE-4P	seed.compound:cpd00236, bigg.metabolite:e4p, biocyc:META:ERYTHROSE-4P	seed.compound:cpd00236, bigg.metabolite:e4p, biocyc:META:ERYTHROSE-4P	Same
615	ivcoa_c	Isovaleryl-CoA	C26H40N7O17P3S	-4	C26H40N7O17P3S	-4	Clean	unconstrained Target & Adherence & seed.compound:cpd01882, biocyc:META:ISOVALERYL-COA, bigg.metabolite:ivcoa	seed.compound:cpd01882, biocyc:META:ISOVALERYL-COA, bigg.metabolite:ivcoa	seed.compound:cpd01882, biocyc:META:ISOVALERYL-COA, bigg.metabolite:ivcoa	Same
616	ca2_c	Calcium	Ca	2	Ca	2	Clean	unconstrained Target & Adherence & seed.compound:cpd29674, seed.compound:cpd00063, bigg.metabolite:ca2	seed.compound:cpd29674, seed.compound:cpd00063, bigg.metabolite:ca2	seed.compound:cpd29674, seed.compound:cpd00063, bigg.metabolite:ca2	Same
617	ca2_e	Calcium	Ca	2	Ca	2	Clean	unconstrained Target & Adherence & seed.compound:cpd29674, seed.compound:cpd00063, bigg.metabolite:ca2	seed.compound:cpd29674, seed.compound:cpd00063, bigg.metabolite:ca2	seed.compound:cpd29674, seed.compound:cpd00063, bigg.metabolite:ca2	Same
618	k_p	Potassium	K	1	K	1	Clean	unconstrained Target & Adherence & seed.compound:cpd00205, biocyc:META:K+, bigg.metabolite:k	seed.compound:cpd00205, biocyc:META:K+, bigg.metabolite:k	seed.compound:cpd00205, biocyc:META:K+, bigg.metabolite:k	Same
619	cdpdtdecg_c	CDP-1,2-ditetradecanoylglycerol	C40H71N3O15P2	-2	C40H71N3O15P2	-2	Clean	unconstrained Target & Adherence & seed.compound:cpd15423, metanetx.chemical:MNXM736328, biocyc:META:CPD-18388	seed.compound:cpd15423, metanetx.chemical:MNXM736328, biocyc:META:CPD-18388	seed.compound:cpd15423, metanetx.chemical:MNXM736328, biocyc:META:CPD-18388	Same
620	cdpdodecg_c	CDP-1,2-dioctadecanoylglycerol	C48H87N3O15P2	-2	C48H87N3O15P2	-2	Clean	unconstrained Target & Adherence & metanetx.chemical:MNXM736453, seed.compound:cpd15421, biocyc:META:CPD-12814	metanetx.chemical:MNXM736453, seed.compound:cpd15421, biocyc:META:CPD-12814	metanetx.chemical:MNXM736453, seed.compound:cpd15421, biocyc:META:CPD-12814	Same
621	pyr_p	Pyruvate	C3H3O3	-1	C3H3O3	-1	Clean	unconstrained Target & Adherence & biocyc:META:PYRUVATE, bigg.metabolite:pyr, seed.compound:cpd00020	biocyc:META:PYRUVATE, bigg.metabolite:pyr, seed.compound:cpd00020	biocyc:META:PYRUVATE, bigg.metabolite:pyr, seed.compound:cpd00020	Same
622	pep_p	Phosphoenolpyruvate	C3H2O6P	-3	C3H2O6P	-3	Clean	unconstrained Target & Adherence & bigg.metabolite:pep, biocyc:META:PHOSPHO-ENOL-PYRUVATE, seed.compound:cpd00061	bigg.metabolite:pep, biocyc:META:PHOSPHO-ENOL-PYRUVATE, seed.compound:cpd00061	bigg.metabolite:pep, biocyc:META:PHOSPHO-ENOL-PYRUVATE, seed.compound:cpd00061	Same
623	cgly_p	Cys-Gly	C5H10N2O3S	0	C5H10N2O3S	0	Clean	unconstrained Target & Adherence & biocyc:META:CYS-GLY, bigg.metabolite:cgly, seed.compound:cpd01017	biocyc:META:CYS-GLY, bigg.metabolite:cgly, seed.compound:cpd01017	biocyc:META:CYS-GLY, bigg.metabolite:cgly, seed.compound:cpd01017	Same
624	chol_c	Choline	C5H14NO	1	C5H14NO	1	Clean	unconstrained Target & Adherence & bigg.metabolite:chol, seed.compound:cpd00098, biocyc:META:CHOLINE	bigg.metabolite:chol, seed.compound:cpd00098, biocyc:META:CHOLINE	bigg.metabolite:chol, seed.compound:cpd00098, biocyc:META:CHOLINE	Same
625	succ_e	Succinate	C4H4O4	-2	C4H4O4	-2	Clean	unconstrained Target & Adherence & bigg.metabolite:succ, seed.compound:cpd00036, biocyc:META:SUC	bigg.metabolite:succ, seed.compound:cpd00036, biocyc:META:SUC	bigg.metabolite:succ, seed.compound:cpd00036, biocyc:META:SUC	Same
626	pa140_p	1,2-ditetradecanoyl-sn-glycerol 3-phosphate	C31H59O8P	-2	C31H59O8P	-2	Clean	unconstrained Target & Adherence & biocyc:META:CPD0-1425, seed.compound:cpd26150, metanetx.chemical:MNXM737415	biocyc:META:CPD0-1425, seed.compound:cpd26150, metanetx.chemical:MNXM737415	biocyc:META:CPD0-1425, seed.compound:cpd26150, metanetx.chemical:MNXM737415	Same
627	pa160_p	1,2-dihexadecanoyl-sn-glycerol 3-phosphate	C35H67O8P	-2	C35H67O8P	-2	Clean	unconstrained Target & Adherence & seed.compound:cpd26147, metanetx.chemical:MNXM731668, biocyc:META:CPD0-1422	seed.compound:cpd26147, metanetx.chemical:MNXM731668, biocyc:META:CPD0-1422	seed.compound:cpd26147, metanetx.chemical:MNXM731668, biocyc:META:CPD0-1422	Same
628	pa180_p	1,2-dioctadecanoyl-sn-glycerol 3-phosphate	C39H75O8P	-2	C39H75O8P	-2	Clean	unconstrained Target & Adherence & seed.compound:cpd26148, metanetx.chemical:MNXM737490, biocyc:META:CPD0-1423	seed.compound:cpd26148, metanetx.chemical:MNXM737490, biocyc:META:CPD0-1423	seed.compound:cpd26148, metanetx.chemical:MNXM737490, biocyc:META:CPD0-1423	Same
629	pg180_p	Phosphatidylglycerol (dioctadecanoyl, n-C18:0)	C42H82O10P	-1	C42H82O10P	-1	Clean	unconstrained Target & Adherence & seed.compound:cpd23600, seed.compound:cpd15540, biocyc:META:CPD-12822	seed.compound:cpd23600, seed.compound:cpd15540, biocyc:META:CPD-12822	seed.compound:cpd23600, seed.compound:cpd15540, biocyc:META:CPD-12822	Same
630	cl_p	Chloride	Cl	-1	Cl	-1	Clean	unconstrained Target & Adherence & bigg.metabolite:cl, metanetx.chemical:MNXM735978, seed.compound:cpd00099	bigg.metabolite:cl, metanetx.chemical:MNXM735978, seed.compound:cpd00099	bigg.metabolite:cl, metanetx.chemical:MNXM735978, seed.compound:cpd00099	Same
631	csn_c	Cytosine	C4H5N3O	0	C4H5N3O	0	Clean	unconstrained Target & Adherence & seed.compound:cpd00307, bigg.metabolite:csn, biocyc:META:CYTOSINE	seed.compound:cpd00307, bigg.metabolite:csn, biocyc:META:CYTOSINE	seed.compound:cpd00307, bigg.metabolite:csn, biocyc:META:CYTOSINE	Same
632	co2_e	CO2	CO2	0	CO2	0	Clean	unconstrained Target & Adherence & seed.compound:cpd00011, bigg.metabolite:co2, biocyc:META:CARBON-DIOXIDE	seed.compound:cpd00011, bigg.metabolite:co2, biocyc:META:CARBON-DIOXIDE	seed.compound:cpd00011, bigg.metabolite:co2, biocyc:META:CARBON-DIOXIDE	Same
633	pppg9_c	Protoporphyrinogen IX	C34H38N4O4	-2	C34H38N4O4	-2	Clean	unconstrained Target & Adherence & seed.compound:cpd00791, biocyc:META:PROTOPORPHYRINOGEN, bigg.metabolite:pppg9	seed.compound:cpd00791, biocyc:META:PROTOPORPHYRINOGEN, bigg.metabolite:pppg9	seed.compound:cpd00791, biocyc:META:PROTOPORPHYRINOGEN, bigg.metabolite:pppg9	Same
634	ura_c	Uracil	C4H4N2O2	0	C4H4N2O2	0	Clean	unconstrained Target & Adherence & seed.compound:cpd00092, biocyc:META:URACIL, bigg.metabolite:ura	seed.compound:cpd00092, biocyc:META:URACIL, bigg.metabolite:ura	seed.compound:cpd00092, biocyc:META:URACIL, bigg.metabolite:ura	Same
635	spmd_c	Spermidine	C7H22N3	3	C7H22N3	3	Clean	unconstrained Target & Adherence & bigg.metabolite:spmd, seed.compound:cpd00264, biocyc:META:SPERMIDINE	bigg.metabolite:spmd, seed.compound:cpd00264, biocyc:META:SPERMIDINE	bigg.metabolite:spmd, seed.compound:cpd00264, biocyc:META:SPERMIDINE	Same
636	so3_p	Sulfite	O3S	-2	O3S	-2	Clean	unconstrained Target & Adherence & biocyc:META:SO3, metanetx.chemical:MNXM726339, bigg.metabolite:so3	biocyc:META:SO3, metanetx.chemical:MNXM726339, bigg.metabolite:so3	biocyc:META:SO3, metanetx.chemical:MNXM726339, bigg.metabolite:so3	Same
637	dad_2_c	Deoxyadenosine	C10H13N5O3	0	C10H13N5O3	0	Clean	unconstrained Target & Adherence & bigg.metabolite:dad_2, biocyc:META:DEOXYADENOSINE, seed.compound:cpd00438	bigg.metabolite:dad_2, biocyc:META:DEOXYADENOSINE, seed.compound:cpd00438	bigg.metabolite:dad_2, biocyc:META:DEOXYADENOSINE, seed.compound:cpd00438	Same
638	din_c	Deoxyinosine	C10H12N4O4	0	C10H12N4O4	0	Clean	unconstrained Target & Adherence & biocyc:META:DEOXYINOSINE, seed.compound:cpd03279, bigg.metabolite:din	biocyc:META:DEOXYINOSINE, seed.compound:cpd03279, bigg.metabolite:din	biocyc:META:DEOXYINOSINE, seed.compound:cpd03279, bigg.metabolite:din	Same
639	dump_c	DUMP	C9H11N2O8P	-2	C9H11N2O8P	-2	Clean	unconstrained Target & Adherence & seed.compound:cpd00299, bigg.metabolite:dump, biocyc:META:DUMP	seed.compound:cpd00299, bigg.metabolite:dump, biocyc:META:DUMP	seed.compound:cpd00299, bigg.metabolite:dump, biocyc:META:DUMP	Same
640	duri_c	Deoxyuridine	C9H12N2O5	0	C9H12N2O5	0	Clean	unconstrained Target & Adherence & biocyc:META:DEOXYURIDINE, bigg.metabolite:duri, seed.compound:cpd00412	biocyc:META:DEOXYURIDINE, bigg.metabolite:duri, seed.compound:cpd00412	biocyc:META:DEOXYURIDINE, bigg.metabolite:duri, seed.compound:cpd00412	Same
641	dgsn_c	Deoxyguanosine	C10H13N5O4	0	C10H13N5O4	0	Clean	unconstrained Target & Adherence & seed.compound:cpd00277, biocyc:META:DEOXYGUANOSINE, bigg.metabolite:dgsn	seed.compound:cpd00277, biocyc:META:DEOXYGUANOSINE, bigg.metabolite:dgsn	seed.compound:cpd00277, biocyc:META:DEOXYGUANOSINE, bigg.metabolite:dgsn	Same
642	3hadpcoa_c	(3S)-3-Hydroxyadipyl-CoA	C27H39N7O20P3S	-5	C27H39N7O20P3S	-5	Clean	unconstrained Target & Adherence & metanetx.chemical:MNXM1104364, seed.compound:cpd09844, biocyc:META:3-HYDROXYADIPYL-COA	metanetx.chemical:MNXM1104364, seed.compound:cpd09844, biocyc:META:3-HYDROXYADIPYL-COA	metanetx.chemical:MNXM1104364, seed.compound:cpd09844, biocyc:META:3-HYDROXYADIPYL-COA	Same
643	dhf_c	7,8-Dihydrofolate	C19H19N7O6	-2	C19H19N7O6	-2	Clean	unconstrained Target & Adherence & bigg.metabolite:dhf, seed.compound:cpd00330, biocyc:META:DIHYDROFOLATE	bigg.metabolite:dhf, seed.compound:cpd00330, biocyc:META:DIHYDROFOLATE	bigg.metabolite:dhf, seed.compound:cpd00330, biocyc:META:DIHYDROFOLATE	Same
644	dhor__S_c	(S)-Dihydroorotate	C5H5N2O4	-1	C5H5N2O4	-1	Clean	unconstrained Target & Adherence & biocyc:META:DI-H-OROTATE, seed.compound:cpd00282, bigg.metabolite:dhor__S	biocyc:META:DI-H-OROTATE, seed.compound:cpd00282, bigg.metabolite:dhor__S	biocyc:META:DI-H-OROTATE, seed.compound:cpd00282, bigg.metabolite:dhor__S	Same
645	orot_c	Orotate	C5H3N2O4	-1	C5H3N2O4	-1	Clean	unconstrained Target & Adherence & bigg.metabolite:orot, biocyc:META:OROTATE, seed.compound:cpd00247	bigg.metabolite:orot, biocyc:META:OROTATE, seed.compound:cpd00247	bigg.metabolite:orot, biocyc:META:OROTATE, seed.compound:cpd00247	Same
646	mlthf_c	5,10-Methylenetetrahydrofolate	C20H21N7O6	-2	C20H21N7O6	-2	Clean	unconstrained Target & Adherence & bigg.metabolite:mlthf, seed.compound:cpd00125, biocyc:META:METHYLENE-THF	bigg.metabolite:mlthf, seed.compound:cpd00125, biocyc:META:METHYLENE-THF	bigg.metabolite:mlthf, seed.compound:cpd00125, biocyc:META:METHYLENE-THF	Same
647	fdp_c	D-Fructose 1,6-bisphosphate	C6H10O12P2	-4	C6H10O12P2	-4	Clean	unconstrained Target & Adherence & seed.compound:cpd00290, metanetx.chemical:MNXM1106095, bigg.metabolite:fdp	seed.compound:cpd00290, metanetx.chemical:MNXM1106095, bigg.metabolite:fdp	seed.compound:cpd00290, metanetx.chemical:MNXM1106095, bigg.metabolite:fdp	Same
648	lac__D_e	D-Lactate	C3H5O3	-1	C3H5O3	-1	Clean	unconstrained Target & Adherence & seed.compound:cpd00221, biocyc:META:D-LACTATE, bigg.metabolite:lac__D	seed.compound:cpd00221, biocyc:META:D-LACTATE, bigg.metabolite:lac__D	seed.compound:cpd00221, biocyc:META:D-LACTATE, bigg.metabolite:lac__D	Same
649	dnad_c	Deamino-NAD+	C21H24N6O15P2	-2	C21H24N6O15P2	-2	Clean	unconstrained Target & Adherence & seed.compound:cpd00638, bigg.metabolite:dnad, biocyc:META:DEAMIDO-NAD	seed.compound:cpd00638, bigg.metabolite:dnad, biocyc:META:DEAMIDO-NAD	seed.compound:cpd00638, bigg.metabolite:dnad, biocyc:META:DEAMIDO-NAD	Same
650	ser__D_c	D-Serine	C3H7NO3	0	C3H7NO3	0	Clean	unconstrained Target & Adherence & bigg.metabolite:ser__D, biocyc:META:D-SERINE, seed.compound:cpd00550	bigg.metabolite:ser__D, biocyc:META:D-SERINE, seed.compound:cpd00550	bigg.metabolite:ser__D, biocyc:META:D-SERINE, seed.compound:cpd00550	Same
651	ser__D_e	D-Serine	C3H7NO3	0	C3H7NO3	0	Clean	unconstrained Target & Adherence & bigg.metabolite:ser__D, biocyc:META:D-SERINE, seed.compound:cpd00550	bigg.metabolite:ser__D, biocyc:META:D-SERINE, seed.compound:cpd00550	bigg.metabolite:ser__D, biocyc:META:D-SERINE, seed.compound:cpd00550	Same
652	dtmp_c	DTMP	C10H13N2O8P	-2	C10H13N2O8P	-2	Clean	unconstrained Target & Adherence & biocyc:META:TMP, bigg.metabolite:dtmp, seed.compound:cpd00298	biocyc:META:TMP, bigg.metabolite:dtmp, seed.compound:cpd00298	biocyc:META:TMP, bigg.metabolite:dtmp, seed.compound:cpd00298	Same
653	thym_c	Thymine	C5H6N2O2	0	C5H6N2O2	0	Clean	unconstrained Target & Adherence & seed.compound:cpd00151, bigg.metabolite:thym, biocyc:META:THYMINE	seed.compound:cpd00151, bigg.metabolite:thym, biocyc:META:THYMINE	seed.compound:cpd00151, bigg.metabolite:thym, biocyc:META:THYMINE	Same
654	3hhcoa_c	(S)-3-Hydroxyhexanoyl-CoA	C27H42N7O18P3S	-4	C27H42N7O18P3S	-4	Clean	unconstrained Target & Adherence & seed.compound:cpd03122, metanetx.chemical:MNXM1104721, biocyc:META:OH-HEXANOYL-COA	seed.compound:cpd03122, metanetx.chemical:MNXM1104721, biocyc:META:OH-HEXANOYL-COA	seed.compound:cpd03122, metanetx.chemical:MNXM1104721, biocyc:META:OH-HEXANOYL-COA	Same
655	3hmbcoa_c	(S)-3-Hydroxy-2-methylbutyryl-CoA	C26H40N7O18P3S	-4	C26H40N7O18P3S	-4	Clean	unconstrained Target & Adherence & biocyc:META:2-METHYL-3-HYDROXY-BUTYRYL-COA, bigg.metabolite:3hmbcoa, seed.compound:cpd02691	biocyc:META:2-METHYL-3-HYDROXY-BUTYRYL-COA, bigg.metabolite:3hmbcoa, seed.compound:cpd02691	biocyc:META:2-METHYL-3-HYDROXY-BUTYRYL-COA, bigg.metabolite:3hmbcoa, seed.compound:cpd02691	Same
656	etha_c	Ethanolamine	C2H8NO	1	C2H8NO	1	Clean	unconstrained Target & Adherence & bigg.metabolite:etha, biocyc:META:ETHANOL-AMINE, seed.compound:cpd00162	bigg.metabolite:etha, biocyc:META:ETHANOL-AMINE, seed.compound:cpd00162	bigg.metabolite:etha, biocyc:META:ETHANOL-AMINE, seed.compound:cpd00162	Same
657	etha_e	Ethanolamine	C2H8NO	1	C2H8NO	1	Clean	unconstrained Target & Adherence & bigg.metabolite:etha, biocyc:META:ETHANOL-AMINE, seed.compound:cpd00162	bigg.metabolite:etha, biocyc:META:ETHANOL-AMINE, seed.compound:cpd00162	bigg.metabolite:etha, biocyc:META:ETHANOL-AMINE, seed.compound:cpd00162	Same
658	hdca_p	Hexadecanoate (n-C16:0)	C16H31O2	-1	C16H31O2	-1	Clean	unconstrained Target & Adherence & biocyc:META:PALMITATE, seed.compound:cpd00214, bigg.metabolite:hdca	biocyc:META:PALMITATE, seed.compound:cpd00214, bigg.metabolite:hdca	biocyc:META:PALMITATE, seed.compound:cpd00214, bigg.metabolite:hdca	Same
659	ocdca_p	Octadecanoate (n-C18:0)	C18H35O2	-1	C18H35O2	-1	Clean	unconstrained Target & Adherence & bigg.metabolite:ocdca, seed.compound:cpd01080, biocyc:META:STEARIC_ACID	bigg.metabolite:ocdca, seed.compound:cpd01080, biocyc:META:STEARIC_ACID	bigg.metabolite:ocdca, seed.compound:cpd01080, biocyc:META:STEARIC_ACID	Same
660	ocdcea_p	Octadecenoate (n-C18:1)	C18H33O2	-1	C18H33O2	-1	Clean	unconstrained Target & Adherence & biocyc:META:OLEATE-CPD, bigg.metabolite:ocdcea, seed.compound:cpd00536	biocyc:META:OLEATE-CPD, bigg.metabolite:ocdcea, seed.compound:cpd00536	biocyc:META:OLEATE-CPD, bigg.metabolite:ocdcea, seed.compound:cpd00536	Same
661	g3pc_c	Sn-Glycero-3-phosphocholine	C8H20NO6P	0	C8H20NO6P	0	Clean	unconstrained Target & Adherence & bigg.metabolite:g3pc, seed.compound:cpd00507, biocyc:META:L-1-GLYCERO-PHOSPHORYLCHOLINE	bigg.metabolite:g3pc, seed.compound:cpd00507, biocyc:META:L-1-GLYCERO-PHOSPHORYLCHOLINE	bigg.metabolite:g3pc, seed.compound:cpd00507, biocyc:META:L-1-GLYCERO-PHOSPHORYLCHOLINE	Same
662	g3pc_p	Sn-Glycero-3-phosphocholine	C8H20NO6P	0	C8H20NO6P	0	Clean	unconstrained Target & Adherence & bigg.metabolite:g3pc, seed.compound:cpd00507, biocyc:META:L-1-GLYCERO-PHOSPHORYLCHOLINE	bigg.metabolite:g3pc, seed.compound:cpd00507, biocyc:META:L-1-GLYCERO-PHOSPHORYLCHOLINE	bigg.metabolite:g3pc, seed.compound:cpd00507, biocyc:META:L-1-GLYCERO-PHOSPHORYLCHOLINE	Same
663	g3pc_e	Sn-Glycero-3-phosphocholine	C8H20NO6P	0	C8H20NO6P	0	Clean	unconstrained Target & Adherence & bigg.metabolite:g3pc, seed.compound:cpd00507, biocyc:META:L-1-GLYCERO-PHOSPHORYLCHOLINE	bigg.metabolite:g3pc, seed.compound:cpd00507, biocyc:META:L-1-GLYCERO-PHOSPHORYLCHOLINE	bigg.metabolite:g3pc, seed.compound:cpd00507, biocyc:META:L-1-GLYCERO-PHOSPHORYLCHOLINE	Same
664	glcn_p	D-Gluconate	C6H11O7	-1	C6H11O7	-1	Clean	unconstrained Target & Adherence & biocyc:META:GLUCONATE, seed.compound:cpd00222, bigg.metabolite:glcn	biocyc:META:GLUCONATE, seed.compound:cpd00222, bigg.metabolite:glcn	biocyc:META:GLUCONATE, seed.compound:cpd00222, bigg.metabolite:glcn	Same
665	galt_e	Galactitol	C6H14O6	0	C6H14O6	0	Clean	unconstrained Target & Adherence & biocyc:META:GALACTITOL, seed.compound:cpd01171, bigg.metabolite:galt	biocyc:META:GALACTITOL, seed.compound:cpd01171, bigg.metabolite:galt	biocyc:META:GALACTITOL, seed.compound:cpd01171, bigg.metabolite:galt	Same
666	glcur_c	D-Glucuronate	C6H9O7	-1	C6H9O7	-1	Clean	unconstrained Target & Adherence & metanetx.chemical:MNXM1105765, seed.compound:cpd00164, bigg.metabolite:glcur	metanetx.chemical:MNXM1105765, seed.compound:cpd00164, bigg.metabolite:glcur	metanetx.chemical:MNXM1105765, seed.compound:cpd00164, bigg.metabolite:glcur	Same
667	glcn_e	D-Gluconate	C6H11O7	-1	C6H11O7	-1	Clean	unconstrained Target & Adherence & biocyc:META:GLUCONATE, seed.compound:cpd00222, bigg.metabolite:glcn	biocyc:META:GLUCONATE, seed.compound:cpd00222, bigg.metabolite:glcn	biocyc:META:GLUCONATE, seed.compound:cpd00222, bigg.metabolite:glcn	Same
668	glcur_e	D-Glucuronate	C6H9O7	-1	C6H9O7	-1	Clean	unconstrained Target & Adherence & metanetx.chemical:MNXM1105765, seed.compound:cpd00164, bigg.metabolite:glcur	metanetx.chemical:MNXM1105765, seed.compound:cpd00164, bigg.metabolite:glcur	metanetx.chemical:MNXM1105765, seed.compound:cpd00164, bigg.metabolite:glcur	Same
669	glyc3p_e	Glycerol 3-phosphate	C3H7O6P	-2	C3H7O6P	-2	Clean	unconstrained Target & Adherence & seed.compound:cpd00080, bigg.metabolite:glyc3p, biocyc:META:GLYCEROL-3P	seed.compound:cpd00080, bigg.metabolite:glyc3p, biocyc:META:GLYCEROL-3P	seed.compound:cpd00080, bigg.metabolite:glyc3p, biocyc:META:GLYCEROL-3P	Same
670	glyb_e	Glycine betaine	C5H11NO2	0	C5H11NO2	0	Clean	unconstrained Target & Adherence & bigg.metabolite:glyb, biocyc:META:BETAINE, seed.compound:cpd00540	bigg.metabolite:glyb, biocyc:META:BETAINE, seed.compound:cpd00540	bigg.metabolite:glyb, biocyc:META:BETAINE, seed.compound:cpd00540	Same
671	glyc3p_p	Glycerol 3-phosphate	C3H7O6P	-2	C3H7O6P	-2	Clean	unconstrained Target & Adherence & seed.compound:cpd00080, bigg.metabolite:glyc3p, biocyc:META:GLYCEROL-3P	seed.compound:cpd00080, bigg.metabolite:glyc3p, biocyc:META:GLYCEROL-3P	seed.compound:cpd00080, bigg.metabolite:glyc3p, biocyc:META:GLYCEROL-3P	Same
672	hpyr_c	Hydroxypyruvate	C3H3O4	-1	C3H3O4	-1	Clean	unconstrained Target & Adherence & biocyc:META:OH-PYR, bigg.metabolite:hpyr, seed.compound:cpd00145	biocyc:META:OH-PYR, bigg.metabolite:hpyr, seed.compound:cpd00145	biocyc:META:OH-PYR, bigg.metabolite:hpyr, seed.compound:cpd00145	Same
673	gsn_e	Guanosine	C10H13N5O5	0	C10H13N5O5	0	Clean	unconstrained Target & Adherence & seed.compound:cpd00311, biocyc:META:GUANOSINE, bigg.metabolite:gsn	seed.compound:cpd00311, biocyc:META:GUANOSINE, bigg.metabolite:gsn	seed.compound:cpd00311, biocyc:META:GUANOSINE, bigg.metabolite:gsn	Same
674	gthox_e	Oxidized glutathione	C20H30N6O12S2	-2	C20H30N6O12S2	-2	Clean	unconstrained Target & Adherence & seed.compound:cpd00111, bigg.metabolite:gthox, biocyc:META:OXIDIZED-GLUTATHIONE	seed.compound:cpd00111, bigg.metabolite:gthox, biocyc:META:OXIDIZED-GLUTATHIONE	seed.compound:cpd00111, bigg.metabolite:gthox, biocyc:META:OXIDIZED-GLUTATHIONE	Same
675	xan_c	Xanthine	C5H4N4O2	0	C5H4N4O2	0	Clean	unconstrained Target & Adherence & biocyc:META:XANTHINE, seed.compound:cpd00309, bigg.metabolite:xan	biocyc:META:XANTHINE, seed.compound:cpd00309, bigg.metabolite:xan	biocyc:META:XANTHINE, seed.compound:cpd00309, bigg.metabolite:xan	Same
676	2maacoa_c	2-Methyl-3-acetoacetyl-CoA	C26H38N7O18P3S	-4	C26H38N7O18P3S	-4	Clean	unconstrained Target & Adherence & biocyc:META:2-METHYL-ACETO-ACETYL-COA, seed.compound:cpd02124, bigg.metabolite:2maacoa	biocyc:META:2-METHYL-ACETO-ACETYL-COA, seed.compound:cpd02124, bigg.metabolite:2maacoa	biocyc:META:2-METHYL-ACETO-ACETYL-COA, seed.compound:cpd02124, bigg.metabolite:2maacoa	Same
677	hmbil_c	Hydroxymethylbilane	C40H38N4O17	-8	C40H38N4O17	-8	Clean	unconstrained Target & Adherence & bigg.metabolite:hmbil, biocyc:META:HYDROXYMETHYLBILANE, seed.compound:cpd00755	bigg.metabolite:hmbil, biocyc:META:HYDROXYMETHYLBILANE, seed.compound:cpd00755	bigg.metabolite:hmbil, biocyc:META:HYDROXYMETHYLBILANE, seed.compound:cpd00755	Same
678	ppbng_c	Porphobilinogen	C10H13N2O4	-1	C10H13N2O4	-1	Clean	unconstrained Target & Adherence & bigg.metabolite:ppbng, seed.compound:cpd00689, biocyc:META:PORPHOBILINOGEN	bigg.metabolite:ppbng, seed.compound:cpd00689, biocyc:META:PORPHOBILINOGEN	bigg.metabolite:ppbng, seed.compound:cpd00689, biocyc:META:PORPHOBILINOGEN	Same
679	hom__L_c	L-Homoserine	C4H9NO3	0	C4H9NO3	0	Clean	unconstrained Target & Adherence & biocyc:META:HOMO-SER, bigg.metabolite:hom__L, seed.compound:cpd00227	biocyc:META:HOMO-SER, bigg.metabolite:hom__L, seed.compound:cpd00227	biocyc:META:HOMO-SER, bigg.metabolite:hom__L, seed.compound:cpd00227	Same
680	hxan_e	Hypoxanthine	C5H4N4O	0	C5H4N4O	0	Clean	unconstrained Target & Adherence & biocyc:META:HYPOXANTHINE, seed.compound:cpd00226, bigg.metabolite:hxan	biocyc:META:HYPOXANTHINE, seed.compound:cpd00226, bigg.metabolite:hxan	biocyc:META:HYPOXANTHINE, seed.compound:cpd00226, bigg.metabolite:hxan	Same
681	pydam_c	Pyridoxamine	C8H13N2O2	1	C8H13N2O2	1	Clean	unconstrained Target & Adherence & biocyc:META:PYRIDOXAMINE, seed.compound:cpd00419, bigg.metabolite:pydam	biocyc:META:PYRIDOXAMINE, seed.compound:cpd00419, bigg.metabolite:pydam	biocyc:META:PYRIDOXAMINE, seed.compound:cpd00419, bigg.metabolite:pydam	Same
682	kdo8p_c	3-Deoxy-D-manno-octulosonate 8-phosphate	C8H12O11P	-3	C8H12O11P	-3	Clean	unconstrained Target & Adherence & biocyc:META:KDO-8P, seed.compound:cpd02730, metanetx.chemical:MNXM739664	biocyc:META:KDO-8P, seed.compound:cpd02730, metanetx.chemical:MNXM739664	biocyc:META:KDO-8P, seed.compound:cpd02730, metanetx.chemical:MNXM739664	Same
683	Lcyst_e	L-Cysteate	C3H6NO5S	-1	C3H6NO5S	-1	Clean	unconstrained Target & Adherence & bigg.metabolite:Lcyst, biocyc:META:L-CYSTEATE, seed.compound:cpd00395	bigg.metabolite:Lcyst, biocyc:META:L-CYSTEATE, seed.compound:cpd00395	bigg.metabolite:Lcyst, biocyc:META:L-CYSTEATE, seed.compound:cpd00395	Same
684	lac__L_e	L-Lactate	C3H5O3	-1	C3H5O3	-1	Clean	unconstrained Target & Adherence & seed.compound:cpd00159, biocyc:META:L-LACTATE, bigg.metabolite:lac__L	seed.compound:cpd00159, biocyc:META:L-LACTATE, bigg.metabolite:lac__L	seed.compound:cpd00159, biocyc:META:L-LACTATE, bigg.metabolite:lac__L	Same
685	u23ga_c	UDP-2,3-bis(3-hydroxytetradecanoyl)glucosamine	C43H75N3O20P2	-2	C43H75N3O20P2	-2	Clean	unconstrained Target & Adherence & biocyc:META:OH-MYRISTOYL, seed.compound:cpd02835, metanetx.chemical:MNXM727269	biocyc:META:OH-MYRISTOYL, seed.compound:cpd02835, metanetx.chemical:MNXM727269	biocyc:META:OH-MYRISTOYL, seed.compound:cpd02835, metanetx.chemical:MNXM727269	Same
686	mnl1p_c	D-Mannitol 1-phosphate	C6H13O9P	-2	C6H13O9P	-2	Clean	unconstrained Target & Adherence & seed.compound:cpd00491, biocyc:META:MANNITOL-1P, seed.compound:cpd27436	seed.compound:cpd00491, biocyc:META:MANNITOL-1P, seed.compound:cpd27436	seed.compound:cpd00491, biocyc:META:MANNITOL-1P, seed.compound:cpd27436	Same
687	manglyc_p	2(alpha-D-Mannosyl)-D-glycerate	C9H15O9	-1	C9H15O9	-1	Clean	unconstrained Target & Adherence & biocyc:META:2-O-ALPHA-MANNOSYL-D-GLYCERATE, metanetx.chemical:MNXM730319, seed.compound:cpd08374	biocyc:META:2-O-ALPHA-MANNOSYL-D-GLYCERATE, metanetx.chemical:MNXM730319, seed.compound:cpd08374	biocyc:META:2-O-ALPHA-MANNOSYL-D-GLYCERATE, metanetx.chemical:MNXM730319, seed.compound:cpd08374	Same
688	manglyc_e	2(alpha-D-Mannosyl)-D-glycerate	C9H15O9	-1	C9H15O9	-1	Clean	unconstrained Target & Adherence & biocyc:META:2-O-ALPHA-MANNOSYL-D-GLYCERATE, metanetx.chemical:MNXM730319, seed.compound:cpd08374	biocyc:META:2-O-ALPHA-MANNOSYL-D-GLYCERATE, metanetx.chemical:MNXM730319, seed.compound:cpd08374	biocyc:META:2-O-ALPHA-MANNOSYL-D-GLYCERATE, metanetx.chemical:MNXM730319, seed.compound:cpd08374	Same
689	5pmev_c	R 5 Phosphomevalonate C6H10O7P	C6H10O7P	-3	C6H10O7P	-3	Clean	unconstrained Target & Adherence & bigg.metabolite:5pmev, biocyc:META:CPD-499, seed.compound:cpd00812	bigg.metabolite:5pmev, biocyc:META:CPD-499, seed.compound:cpd00812	bigg.metabolite:5pmev, biocyc:META:CPD-499, seed.compound:cpd00812	Same
690	mnl_e	D-Mannitol	C6H14O6	0	C6H14O6	0	Clean	unconstrained Target & Adherence & biocyc:META:MANNITOL, seed.compound:cpd00314, metanetx.chemical:MNXM1104590	biocyc:META:MANNITOL, seed.compound:cpd00314, metanetx.chemical:MNXM1104590	biocyc:META:MANNITOL, seed.compound:cpd00314, metanetx.chemical:MNXM1104590	Same
691	mnl_p	D-Mannitol	C6H14O6	0	C6H14O6	0	Clean	unconstrained Target & Adherence & biocyc:META:MANNITOL, seed.compound:cpd00314, metanetx.chemical:MNXM1104590	biocyc:META:MANNITOL, seed.compound:cpd00314, metanetx.chemical:MNXM1104590	biocyc:META:MANNITOL, seed.compound:cpd00314, metanetx.chemical:MNXM1104590	Same
692	5mdr1p_c	5-Methylthio-5-deoxy-D-ribose 1-phosphate	C6H11O7PS	-2	C6H11O7PS	-2	Clean	unconstrained Target & Adherence & bigg.metabolite:5mdr1p, seed.compound:cpd02574, biocyc:META:CPD-444	bigg.metabolite:5mdr1p, seed.compound:cpd02574, biocyc:META:CPD-444	bigg.metabolite:5mdr1p, seed.compound:cpd02574, biocyc:META:CPD-444	Same
693	n2_c	Nitrogen	N2	0	N2	0	Clean	unconstrained Target & Adherence & biocyc:META:NITROGEN-MOLECULE, seed.compound:cpd00528, metanetx.chemical:MNXM739756	biocyc:META:NITROGEN-MOLECULE, seed.compound:cpd00528, metanetx.chemical:MNXM739756	biocyc:META:NITROGEN-MOLECULE, seed.compound:cpd00528, metanetx.chemical:MNXM739756	Same
694	nac_c	Nicotinate	C6H4NO2	-1	C6H4NO2	-1	Clean	unconstrained Target & Adherence & biocyc:META:NIACINE, seed.compound:cpd00218, bigg.metabolite:nac	biocyc:META:NIACINE, seed.compound:cpd00218, bigg.metabolite:nac	biocyc:META:NIACINE, seed.compound:cpd00218, bigg.metabolite:nac	Same
695	nmn_e	NMN	C11H14N2O8P	-1	C11H14N2O8P	-1	Clean	unconstrained Target & Adherence & seed.compound:cpd00355, biocyc:META:NICOTINAMIDE_NUCLEOTIDE, bigg.metabolite:nmn	seed.compound:cpd00355, biocyc:META:NICOTINAMIDE_NUCLEOTIDE, bigg.metabolite:nmn	seed.compound:cpd00355, biocyc:META:NICOTINAMIDE_NUCLEOTIDE, bigg.metabolite:nmn	Same
696	ncam_c	Nicotinamide	C6H6N2O	0	C6H6N2O	0	Clean	unconstrained Target & Adherence & seed.compound:cpd00133, bigg.metabolite:ncam, biocyc:META:NIACINAMIDE	seed.compound:cpd00133, bigg.metabolite:ncam, biocyc:META:NIACINAMIDE	seed.compound:cpd00133, bigg.metabolite:ncam, biocyc:META:NIACINAMIDE	Same
697	nicrns_c	Nicotinate D-ribonucleoside	C11H13NO6	0	C11H13NO6	0	Clean	unconstrained Target & Adherence & bigg.metabolite:nicrns, seed.compound:cpd03471, biocyc:META:CPD-8259	bigg.metabolite:nicrns, seed.compound:cpd03471, biocyc:META:CPD-8259	bigg.metabolite:nicrns, seed.compound:cpd03471, biocyc:META:CPD-8259	Same
698	r1p_c	Alpha-D-Ribose 1-phosphate	C5H9O8P	-2	C5H9O8P	-2	Clean	unconstrained Target & Adherence & bigg.metabolite:r1p, biocyc:META:RIBOSE-1P, seed.compound:cpd00475	bigg.metabolite:r1p, biocyc:META:RIBOSE-1P, seed.compound:cpd00475	bigg.metabolite:r1p, biocyc:META:RIBOSE-1P, seed.compound:cpd00475	Same
699	xtsn_c	Xanthosine	C10H12N4O6	0	C10H12N4O6	0	Clean	unconstrained Target & Adherence & biocyc:META:XANTHOSINE, bigg.metabolite:xtsn, seed.compound:cpd01217	biocyc:META:XANTHOSINE, bigg.metabolite:xtsn, seed.compound:cpd01217	biocyc:META:XANTHOSINE, bigg.metabolite:xtsn, seed.compound:cpd01217	Same
700	uri_e	Uridine	C9H12N2O6	0	C9H12N2O6	0	Clean	unconstrained Target & Adherence & biocyc:META:URIDINE, bigg.metabolite:uri, seed.compound:cpd00249	biocyc:META:URIDINE, bigg.metabolite:uri, seed.compound:cpd00249	biocyc:META:URIDINE, bigg.metabolite:uri, seed.compound:cpd00249	Same
701	thymd_c	Thymidine	C10H14N2O5	0	C10H14N2O5	0	Clean	unconstrained Target & Adherence & bigg.metabolite:thymd, biocyc:META:THYMIDINE, seed.compound:cpd00184	bigg.metabolite:thymd, biocyc:META:THYMIDINE, seed.compound:cpd00184	bigg.metabolite:thymd, biocyc:META:THYMIDINE, seed.compound:cpd00184	Same
702	orot5p_c	Orotidine 5'-phosphate	C10H10N2O11P	-3	C10H10N2O11P	-3	Clean	unconstrained Target & Adherence & biocyc:META:OROTIDINE-5-PHOSPHATE, seed.compound:cpd00810, bigg.metabolite:orot5p	biocyc:META:OROTIDINE-5-PHOSPHATE, seed.compound:cpd00810, bigg.metabolite:orot5p	biocyc:META:OROTIDINE-5-PHOSPHATE, seed.compound:cpd00810, bigg.metabolite:orot5p	Same
703	uagmda_c	Undecaprenyl-diphospho-N-acetylmuramoyl-L-alanyl-D-glutamyl-meso-2,6-diaminopimeloyl-D-alanyl-D-alanine	C87H139N7O23P2	-4	C87H139N7O23P2	-4	Clean	unconstrained Target & Adherence & seed.compound:cpd03494, biocyc:META:C5, metanetx.chemical:MNXM732761	seed.compound:cpd03494, biocyc:META:C5, metanetx.chemical:MNXM732761	seed.compound:cpd03494, biocyc:META:C5, metanetx.chemical:MNXM732761	Same
704	pdx5p_c	Pyridoxine 5'-phosphate	C8H10NO6P	-2	C8H10NO6P	-2	Clean	unconstrained Target & Adherence & biocyc:META:PYRIDOXINE-5P, seed.compound:cpd00478, bigg.metabolite:pdx5p	biocyc:META:PYRIDOXINE-5P, seed.compound:cpd00478, bigg.metabolite:pdx5p	biocyc:META:PYRIDOXINE-5P, seed.compound:cpd00478, bigg.metabolite:pdx5p	Same
705	pydxn_c	Pyridoxine	C8H11NO3	0	C8H11NO3	0	Clean	unconstrained Target & Adherence & seed.compound:cpd00263, bigg.metabolite:pydxn, biocyc:META:PYRIDOXINE	seed.compound:cpd00263, bigg.metabolite:pydxn, biocyc:META:PYRIDOXINE	seed.compound:cpd00263, bigg.metabolite:pydxn, biocyc:META:PYRIDOXINE	Same
706	pe161_p	Phosphatidylethanolamine (dihexadec-9enoyl, n-C16:1)	C37H70NO8P	0	C37H70NO8P	0	Clean	unconstrained Target & Adherence & biocyc:META:CPD-17086, metanetx.chemical:MNXM739592, seed.compound:cpd29055	biocyc:META:CPD-17086, metanetx.chemical:MNXM739592, seed.compound:cpd29055	biocyc:META:CPD-17086, metanetx.chemical:MNXM739592, seed.compound:cpd29055	Same
707	pe180_p	Phosphatidylethanolamine (dioctadecanoyl, n-C18:0)	C41H82NO8P	0	C41H82NO8P	0	Clean	unconstrained Target & Adherence & biocyc:META:CPD-12818, seed.compound:cpd23596, seed.compound:cpd15533	biocyc:META:CPD-12818, seed.compound:cpd23596, seed.compound:cpd15533	biocyc:META:CPD-12818, seed.compound:cpd23596, seed.compound:cpd15533	Same
708	pep_e	Phosphoenolpyruvate	C3H2O6P	-3	C3H2O6P	-3	Clean	unconstrained Target & Adherence & bigg.metabolite:pep, biocyc:META:PHOSPHO-ENOL-PYRUVATE, seed.compound:cpd00061	bigg.metabolite:pep, biocyc:META:PHOSPHO-ENOL-PYRUVATE, seed.compound:cpd00061	bigg.metabolite:pep, biocyc:META:PHOSPHO-ENOL-PYRUVATE, seed.compound:cpd00061	Same
709	s7p_c	Sedoheptulose 7-phosphate	C7H13O10P	-2	C7H13O10P	-2	Clean	unconstrained Target & Adherence & bigg.metabolite:s7p, seed.compound:cpd00238, metanetx.chemical:MNXM733314	bigg.metabolite:s7p, seed.compound:cpd00238, metanetx.chemical:MNXM733314	bigg.metabolite:s7p, seed.compound:cpd00238, metanetx.chemical:MNXM733314	Same
710	pgp161_c	Phosphatidylglycerophosphate (dihexadec-9-enoyl, n-C16:1)	C38H69O13P2	-3	C38H69O13P2	-3	Clean	unconstrained Target & Adherence & metanetx.chemical:MNXM1108462, biocyc:META:CPD0-2230, seed.compound:cpd26451	metanetx.chemical:MNXM1108462, biocyc:META:CPD0-2230, seed.compound:cpd26451	metanetx.chemical:MNXM1108462, biocyc:META:CPD0-2230, seed.compound:cpd26451	Same
711	pgp161_p	Phosphatidylglycerophosphate (dihexadec-9-enoyl, n-C16:1)	C38H69O13P2	-3	C38H69O13P2	-3	Clean	unconstrained Target & Adherence & metanetx.chemical:MNXM1108462, biocyc:META:CPD0-2230, seed.compound:cpd26451	metanetx.chemical:MNXM1108462, biocyc:META:CPD0-2230, seed.compound:cpd26451	metanetx.chemical:MNXM1108462, biocyc:META:CPD0-2230, seed.compound:cpd26451	Same
712	thr__L_p	L-Threonine	C4H9NO3	0	C4H9NO3	0	Clean	unconstrained Target & Adherence & bigg.metabolite:thr__L, seed.compound:cpd00161, biocyc:META:THR	bigg.metabolite:thr__L, seed.compound:cpd00161, biocyc:META:THR	bigg.metabolite:thr__L, seed.compound:cpd00161, biocyc:META:THR	Same
713	pydx_c	Pyridoxal	C8H9NO3	0	C8H9NO3	0	Clean	unconstrained Target & Adherence & biocyc:META:PYRIDOXAL, seed.compound:cpd00215, bigg.metabolite:pydx	biocyc:META:PYRIDOXAL, seed.compound:cpd00215, bigg.metabolite:pydx	biocyc:META:PYRIDOXAL, seed.compound:cpd00215, bigg.metabolite:pydx	Same
714	pyr_e	Pyruvate	C3H3O3	-1	C3H3O3	-1	Clean	unconstrained Target & Adherence & biocyc:META:PYRUVATE, bigg.metabolite:pyr, seed.compound:cpd00020	biocyc:META:PYRUVATE, bigg.metabolite:pyr, seed.compound:cpd00020	biocyc:META:PYRUVATE, bigg.metabolite:pyr, seed.compound:cpd00020	Same
715	xu5p__D_c	D-Xylulose 5-phosphate	C5H9O8P	-2	C5H9O8P	-2	Clean	unconstrained Target & Adherence & biocyc:META:XYLULOSE-5-PHOSPHATE, bigg.metabolite:xu5p__D, seed.compound:cpd00198	biocyc:META:XYLULOSE-5-PHOSPHATE, bigg.metabolite:xu5p__D, seed.compound:cpd00198	biocyc:META:XYLULOSE-5-PHOSPHATE, bigg.metabolite:xu5p__D, seed.compound:cpd00198	Same
716	spmd_e	Spermidine	C7H22N3	3	C7H22N3	3	Clean	unconstrained Target & Adherence & bigg.metabolite:spmd, seed.compound:cpd00264, biocyc:META:SPERMIDINE	bigg.metabolite:spmd, seed.compound:cpd00264, biocyc:META:SPERMIDINE	bigg.metabolite:spmd, seed.compound:cpd00264, biocyc:META:SPERMIDINE	Same
717	sbt6p_c	D-Sorbitol 6-phosphate	C6H13O9P	-2	C6H13O9P	-2	Clean	unconstrained Target & Adherence & biocyc:META:D-SORBITOL-6-P, metanetx.chemical:MNXM1104463, seed.compound:cpd00804	biocyc:META:D-SORBITOL-6-P, metanetx.chemical:MNXM1104463, seed.compound:cpd00804	biocyc:META:D-SORBITOL-6-P, metanetx.chemical:MNXM1104463, seed.compound:cpd00804	Same
718	sl26da_c	N-Succinyl-LL-2,6-diaminoheptanedioate	C11H16N2O7	-2	C11H16N2O7	-2	Clean	unconstrained Target & Adherence & metanetx.chemical:MNXM729177, seed.compound:cpd02698, biocyc:META:N-SUCCINYLLL-2-6-DIAMINOPIMELATE	metanetx.chemical:MNXM729177, seed.compound:cpd02698, biocyc:META:N-SUCCINYLLL-2-6-DIAMINOPIMELATE	metanetx.chemical:MNXM729177, seed.compound:cpd02698, biocyc:META:N-SUCCINYLLL-2-6-DIAMINOPIMELATE	Same
719	so4_p	Sulfate	O4S	-2	O4S	-2	Clean	unconstrained Target & Adherence & bigg.metabolite:so4, biocyc:META:SULFATE, seed.compound:cpd00048	bigg.metabolite:so4, biocyc:META:SULFATE, seed.compound:cpd00048	bigg.metabolite:so4, biocyc:META:SULFATE, seed.compound:cpd00048	Same
720	spmd_p	Spermidine	C7H22N3	3	C7H22N3	3	Clean	unconstrained Target & Adherence & bigg.metabolite:spmd, seed.compound:cpd00264, biocyc:META:SPERMIDINE	bigg.metabolite:spmd, seed.compound:cpd00264, biocyc:META:SPERMIDINE	bigg.metabolite:spmd, seed.compound:cpd00264, biocyc:META:SPERMIDINE	Same
721	sucr_e	Sucrose	C12H22O11	0	C12H22O11	0	Clean	unconstrained Target & Adherence & bigg.metabolite:sucr, biocyc:META:SUCROSE, seed.compound:cpd00076	bigg.metabolite:sucr, biocyc:META:SUCROSE, seed.compound:cpd00076	bigg.metabolite:sucr, biocyc:META:SUCROSE, seed.compound:cpd00076	Same
722	sucr_p	Sucrose	C12H22O11	0	C12H22O11	0	Clean	unconstrained Target & Adherence & bigg.metabolite:sucr, biocyc:META:SUCROSE, seed.compound:cpd00076	bigg.metabolite:sucr, biocyc:META:SUCROSE, seed.compound:cpd00076	bigg.metabolite:sucr, biocyc:META:SUCROSE, seed.compound:cpd00076	Same
723	tre_e	Trehalose	C12H22O11	0	C12H22O11	0	Clean	unconstrained Target & Adherence & bigg.metabolite:tre, biocyc:META:TREHALOSE, seed.compound:cpd00794	bigg.metabolite:tre, biocyc:META:TREHALOSE, seed.compound:cpd00794	bigg.metabolite:tre, biocyc:META:TREHALOSE, seed.compound:cpd00794	Same
724	tre_p	Trehalose	C12H22O11	0	C12H22O11	0	Clean	unconstrained Target & Adherence & bigg.metabolite:tre, biocyc:META:TREHALOSE, seed.compound:cpd00794	bigg.metabolite:tre, biocyc:META:TREHALOSE, seed.compound:cpd00794	bigg.metabolite:tre, biocyc:META:TREHALOSE, seed.compound:cpd00794	Same
725	u3aga_c	UDP-3-O-(3-hydroxytetradecanoyl)-N-acetylglucosamine	C31H51N3O19P2	-2	C31H51N3O19P2	-2	Clean	unconstrained Target & Adherence & biocyc:META:UDP-OHMYR-ACETYLGLUCOSAMINE, seed.compound:cpd02886, metanetx.chemical:MNXM1107760	biocyc:META:UDP-OHMYR-ACETYLGLUCOSAMINE, seed.compound:cpd02886, metanetx.chemical:MNXM1107760	biocyc:META:UDP-OHMYR-ACETYLGLUCOSAMINE, seed.compound:cpd02886, metanetx.chemical:MNXM1107760	Same
726	uppg3_c	Uroporphyrinogen III	C40H36N4O16	-8	C40H36N4O16	-8	Clean	unconstrained Target & Adherence & bigg.metabolite:uppg3, biocyc:META:UROPORPHYRINOGEN-III, seed.compound:cpd00774	bigg.metabolite:uppg3, biocyc:META:UROPORPHYRINOGEN-III, seed.compound:cpd00774	bigg.metabolite:uppg3, biocyc:META:UROPORPHYRINOGEN-III, seed.compound:cpd00774	Same
727	ura_e	Uracil	C4H4N2O2	0	C4H4N2O2	0	Clean	unconstrained Target & Adherence & seed.compound:cpd00092, biocyc:META:URACIL, bigg.metabolite:ura	seed.compound:cpd00092, biocyc:META:URACIL, bigg.metabolite:ura	seed.compound:cpd00092, biocyc:META:URACIL, bigg.metabolite:ura	Same
728	xan_e	Xanthine	C5H4N4O2	0	C5H4N4O2	0	Clean	unconstrained Target & Adherence & biocyc:META:XANTHINE, seed.compound:cpd00309, bigg.metabolite:xan	biocyc:META:XANTHINE, seed.compound:cpd00309, bigg.metabolite:xan	biocyc:META:XANTHINE, seed.compound:cpd00309, bigg.metabolite:xan	Same
729	xyl__D_c	D-Xylose	C5H10O5	0	C5H10O5	0	Clean	unconstrained Target & Adherence & metanetx.chemical:MNXM169454, seed.compound:cpd00154, bigg.metabolite:xyl__D	metanetx.chemical:MNXM169454, seed.compound:cpd00154, bigg.metabolite:xyl__D	metanetx.chemical:MNXM169454, seed.compound:cpd00154, bigg.metabolite:xyl__D	Same
730	xyl__D_e	D-Xylose	C5H10O5	0	C5H10O5	0	Clean	unconstrained Target & Adherence & metanetx.chemical:MNXM169454, seed.compound:cpd00154, bigg.metabolite:xyl__D	metanetx.chemical:MNXM169454, seed.compound:cpd00154, bigg.metabolite:xyl__D	metanetx.chemical:MNXM169454, seed.compound:cpd00154, bigg.metabolite:xyl__D	Same
731	h2o_c	H2O	H2O	0	H2O	0	Clean	unconstrained Target & Adherence & biocyc:META:WATER, seed.compound:cpd15275, seed.compound:cpd00001, bigg.metabolite:h2o	biocyc:META:WATER, seed.compound:cpd15275, seed.compound:cpd00001, bigg.metabolite:h2o	biocyc:META:WATER, seed.compound:cpd15275, seed.compound:cpd00001, bigg.metabolite:h2o	Same
732	glc__D_c	D-Glucose	C6H12O6	0	C6H12O6	0	Clean	unconstrained Target & Adherence & metanetx.chemical:MNXM1137670, bigg.metabolite:glc__D, seed.compound:cpd26821, seed.compound:cpd00027	metanetx.chemical:MNXM1137670, bigg.metabolite:glc__D, seed.compound:cpd26821, seed.compound:cpd00027	metanetx.chemical:MNXM1137670, bigg.metabolite:glc__D, seed.compound:cpd26821, seed.compound:cpd00027	Same
733	glc__D_e	D-Glucose	C6H12O6	0	C6H12O6	0	Clean	unconstrained Target & Adherence & metanetx.chemical:MNXM1137670, bigg.metabolite:glc__D, seed.compound:cpd26821, seed.compound:cpd00027	metanetx.chemical:MNXM1137670, bigg.metabolite:glc__D, seed.compound:cpd26821, seed.compound:cpd00027	metanetx.chemical:MNXM1137670, bigg.metabolite:glc__D, seed.compound:cpd26821, seed.compound:cpd00027	Same
734	h2o_e	H2O	H2O	0	H2O	0	Clean	unconstrained Target & Adherence & biocyc:META:WATER, seed.compound:cpd15275, seed.compound:cpd00001, bigg.metabolite:h2o	biocyc:META:WATER, seed.compound:cpd15275, seed.compound:cpd00001, bigg.metabolite:h2o	biocyc:META:WATER, seed.compound:cpd15275, seed.compound:cpd00001, bigg.metabolite:h2o	Same
735	h2o2_c	Hydrogen peroxide	H2O2	0	H2O2	0	Clean	unconstrained Target & Adherence & bigg.metabolite:h2o2, biocyc:META:HYDROGEN-PEROXIDE, metanetx.chemical:MNXM732620, seed.compound:cpd00025	bigg.metabolite:h2o2, biocyc:META:HYDROGEN-PEROXIDE, metanetx.chemical:MNXM732620, seed.compound:cpd00025	bigg.metabolite:h2o2, biocyc:META:HYDROGEN-PEROXIDE, metanetx.chemical:MNXM732620, seed.compound:cpd00025	Same
736	o2_c	O2	O2	0	O2	0	Clean	unconstrained Target & Adherence & biocyc:META:OXYGEN-MOLECULE, metanetx.chemical:MNXM735438, bigg.metabolite:o2, seed.compound:cpd00007	biocyc:META:OXYGEN-MOLECULE, metanetx.chemical:MNXM735438, bigg.metabolite:o2, seed.compound:cpd00007	biocyc:META:OXYGEN-MOLECULE, metanetx.chemical:MNXM735438, bigg.metabolite:o2, seed.compound:cpd00007	Same
737	udpg_c	UDPglucose	C15H22N2O17P2	-2	C15H22N2O17P2	-2	Clean	unconstrained Target & Adherence & seed.compound:cpd00026, bigg.metabolite:udpg, biocyc:META:CPD-12575, seed.compound:cpd28293	seed.compound:cpd00026, bigg.metabolite:udpg, biocyc:META:CPD-12575, seed.compound:cpd28293	seed.compound:cpd00026, bigg.metabolite:udpg, biocyc:META:CPD-12575, seed.compound:cpd28293	Same
738	dkmpp_c	2,3-diketo-5-methylthio-1-phosphopentane	C6H9O6PS	-2	C6H9O6PS	-2	Clean	unconstrained Target & Adherence & seed.compound:cpd11295, biocyc:META:CPD-8999, bigg.metabolite:dkmpp, seed.compound:cpd11296	seed.compound:cpd11295, biocyc:META:CPD-8999, bigg.metabolite:dkmpp, seed.compound:cpd11296	seed.compound:cpd11295, biocyc:META:CPD-8999, bigg.metabolite:dkmpp, seed.compound:cpd11296	Same
739	h2o_p	H2O	H2O	0	H2O	0	Clean	unconstrained Target & Adherence & biocyc:META:WATER, seed.compound:cpd15275, seed.compound:cpd00001, bigg.metabolite:h2o	biocyc:META:WATER, seed.compound:cpd15275, seed.compound:cpd00001, bigg.metabolite:h2o	biocyc:META:WATER, seed.compound:cpd15275, seed.compound:cpd00001, bigg.metabolite:h2o	Same
740	akg_c	2-Oxoglutarate	C5H4O5	-2	C5H4O5	-2	Clean	unconstrained Target & Adherence & biocyc:META:2-KETOGLUTARATE, bigg.metabolite:akg, seed.compound:cpd00024, biocyc:META:CPD-16852	biocyc:META:2-KETOGLUTARATE, bigg.metabolite:akg, seed.compound:cpd00024, biocyc:META:CPD-16852	biocyc:META:2-KETOGLUTARATE, bigg.metabolite:akg, seed.compound:cpd00024, biocyc:META:CPD-16852	Same
741	3mob_c	3-Methyl-2-oxobutanoate	C5H7O3	-1	C5H7O3	-1	Clean	unconstrained Target & Adherence & biocyc:META:2-KETO-ISOVALERATE, seed.compound:cpd00123, metanetx.chemical:MNXM732866, bigg.metabolite:3mob	biocyc:META:2-KETO-ISOVALERATE, seed.compound:cpd00123, metanetx.chemical:MNXM732866, bigg.metabolite:3mob	biocyc:META:2-KETO-ISOVALERATE, seed.compound:cpd00123, metanetx.chemical:MNXM732866, bigg.metabolite:3mob	Same
742	fald_c	Formaldehyde	CH2O	0	CH2O	0	Clean	unconstrained Target & Adherence & biocyc:META:FORMALDEHYDE, metanetx.chemical:MNXM736417, seed.compound:cpd00055, bigg.metabolite:fald	biocyc:META:FORMALDEHYDE, metanetx.chemical:MNXM736417, seed.compound:cpd00055, bigg.metabolite:fald	biocyc:META:FORMALDEHYDE, metanetx.chemical:MNXM736417, seed.compound:cpd00055, bigg.metabolite:fald	Same
743	2mb2coa_c	Trans-2-Methylbut-2-enoyl-CoA	C26H38N7O17P3S	-4	C26H38N7O17P3S	-4	Clean	unconstrained Target & Adherence & biocyc:META:CPD-1083, bigg.metabolite:2mb2coa, metanetx.chemical:MNXM1104649, seed.compound:cpd02125	biocyc:META:CPD-1083, bigg.metabolite:2mb2coa, metanetx.chemical:MNXM1104649, seed.compound:cpd02125	biocyc:META:CPD-1083, bigg.metabolite:2mb2coa, metanetx.chemical:MNXM1104649, seed.compound:cpd02125	Same
744	cytd_p	Cytidine	C9H13N3O5	0	C9H13N3O5	0	Clean	unconstrained Target & Adherence & biocyc:META:CYTIDINE, seed.compound:cpd00367, bigg.metabolite:cytd, metanetx.chemical:MNXM1104207	biocyc:META:CYTIDINE, seed.compound:cpd00367, bigg.metabolite:cytd, metanetx.chemical:MNXM1104207	biocyc:META:CYTIDINE, seed.compound:cpd00367, bigg.metabolite:cytd, metanetx.chemical:MNXM1104207	Same
745	adn_p	Adenosine	C10H13N5O4	0	C10H13N5O4	0	Clean	unconstrained Target & Adherence & seed.compound:cpd00182, metanetx.chemical:MNXM1105760, biocyc:META:ADENOSINE, bigg.metabolite:adn	seed.compound:cpd00182, metanetx.chemical:MNXM1105760, biocyc:META:ADENOSINE, bigg.metabolite:adn	seed.compound:cpd00182, metanetx.chemical:MNXM1105760, biocyc:META:ADENOSINE, bigg.metabolite:adn	Same
746	nh4_p	Ammonium	H4N	1	H4N	1	Clean	unconstrained Target & Adherence & biocyc:META:AMMONIUM, bigg.metabolite:nh4, seed.compound:cpd00013, seed.compound:cpd19013	biocyc:META:AMMONIUM, bigg.metabolite:nh4, seed.compound:cpd00013, seed.compound:cpd19013	biocyc:META:AMMONIUM, bigg.metabolite:nh4, seed.compound:cpd00013, seed.compound:cpd19013	Same
747	o2_p	O2	O2	0	O2	0	Clean	unconstrained Target & Adherence & biocyc:META:OXYGEN-MOLECULE, metanetx.chemical:MNXM735438, bigg.metabolite:o2, seed.compound:cpd00007	biocyc:META:OXYGEN-MOLECULE, metanetx.chemical:MNXM735438, bigg.metabolite:o2, seed.compound:cpd00007	biocyc:META:OXYGEN-MOLECULE, metanetx.chemical:MNXM735438, bigg.metabolite:o2, seed.compound:cpd00007	Same
748	adn_c	Adenosine	C10H13N5O4	0	C10H13N5O4	0	Clean	unconstrained Target & Adherence & seed.compound:cpd00182, metanetx.chemical:MNXM1105760, biocyc:META:ADENOSINE, bigg.metabolite:adn	seed.compound:cpd00182, metanetx.chemical:MNXM1105760, biocyc:META:ADENOSINE, bigg.metabolite:adn	seed.compound:cpd00182, metanetx.chemical:MNXM1105760, biocyc:META:ADENOSINE, bigg.metabolite:adn	Same
749	cytd_c	Cytidine	C9H13N3O5	0	C9H13N3O5	0	Clean	unconstrained Target & Adherence & biocyc:META:CYTIDINE, seed.compound:cpd00367, bigg.metabolite:cytd, metanetx.chemical:MNXM1104207	biocyc:META:CYTIDINE, seed.compound:cpd00367, bigg.metabolite:cytd, metanetx.chemical:MNXM1104207	biocyc:META:CYTIDINE, seed.compound:cpd00367, bigg.metabolite:cytd, metanetx.chemical:MNXM1104207	Same
750	fadh2_c	Flavin adenine dinucleotide reduced	C27H33N9O15P2	-2	C27H33N9O15P2	-2	Clean	unconstrained Target & Adherence & seed.compound:cpd00982, bigg.metabolite:fadh2, metanetx.chemical:MNXM1105762, biocyc:META:FADH2	seed.compound:cpd00982, bigg.metabolite:fadh2, metanetx.chemical:MNXM1105762, biocyc:META:FADH2	seed.compound:cpd00982, bigg.metabolite:fadh2, metanetx.chemical:MNXM1105762, biocyc:META:FADH2	Same
751	4hphac_p	4-Hydroxyphenylacetate	C8H7O3	-1	C8H7O3	-1	Clean	unconstrained Target & Adherence & metanetx.chemical:MNXM735208, bigg.metabolite:4hphac, seed.compound:cpd00489, biocyc:META:4-HYDROXYPHENYLACETATE	metanetx.chemical:MNXM735208, bigg.metabolite:4hphac, seed.compound:cpd00489, biocyc:META:4-HYDROXYPHENYLACETATE	metanetx.chemical:MNXM735208, bigg.metabolite:4hphac, seed.compound:cpd00489, biocyc:META:4-HYDROXYPHENYLACETATE	Same
752	ala__D_c	D-Alanine	C3H7NO2	0	C3H7NO2	0	Clean	unconstrained Target & Adherence & metanetx.chemical:MNXM1105731, seed.compound:cpd00117, biocyc:META:D-ALANINE, bigg.metabolite:ala__D	metanetx.chemical:MNXM1105731, seed.compound:cpd00117, biocyc:META:D-ALANINE, bigg.metabolite:ala__D	metanetx.chemical:MNXM1105731, seed.compound:cpd00117, biocyc:META:D-ALANINE, bigg.metabolite:ala__D	Same
753	ala__D_p	D-Alanine	C3H7NO2	0	C3H7NO2	0	Clean	unconstrained Target & Adherence & metanetx.chemical:MNXM1105731, seed.compound:cpd00117, biocyc:META:D-ALANINE, bigg.metabolite:ala__D	metanetx.chemical:MNXM1105731, seed.compound:cpd00117, biocyc:META:D-ALANINE, bigg.metabolite:ala__D	metanetx.chemical:MNXM1105731, seed.compound:cpd00117, biocyc:META:D-ALANINE, bigg.metabolite:ala__D	Same
754	5drib_c	5'-deoxyribose	C5H10O4	0	C5H10O4	0	Clean	unconstrained Target & Adherence & biocyc:META:CPD0-2167, metanetx.chemical:MNXM736134, seed.compound:cpd15380, seed.compound:cpd17002	biocyc:META:CPD0-2167, metanetx.chemical:MNXM736134, seed.compound:cpd15380, seed.compound:cpd17002	biocyc:META:CPD0-2167, metanetx.chemical:MNXM736134, seed.compound:cpd15380, seed.compound:cpd17002	Same
755	6pgc_c	6-Phospho-D-gluconate	C6H10O10P	-3	C6H10O10P	-3	Clean	unconstrained Target & Adherence & metanetx.chemical:MNXM734080, biocyc:META:CPD-2961, seed.compound:cpd00284, bigg.metabolite:6pgc	metanetx.chemical:MNXM734080, biocyc:META:CPD-2961, seed.compound:cpd00284, bigg.metabolite:6pgc	metanetx.chemical:MNXM734080, biocyc:META:CPD-2961, seed.compound:cpd00284, bigg.metabolite:6pgc	Same
756	6pgl_c	6-phospho-D-glucono-1,5-lactone	C6H9O9P	-2	C6H9O9P	-2	Clean	unconstrained Target & Adherence & seed.compound:cpd00911, metanetx.chemical:MNXM1104491, biocyc:META:D-6-P-GLUCONO-DELTA-LACTONE, bigg.metabolite:6pgl	seed.compound:cpd00911, metanetx.chemical:MNXM1104491, biocyc:META:D-6-P-GLUCONO-DELTA-LACTONE, bigg.metabolite:6pgl	seed.compound:cpd00911, metanetx.chemical:MNXM1104491, biocyc:META:D-6-P-GLUCONO-DELTA-LACTONE, bigg.metabolite:6pgl	Same
757	g6p_c	D-Glucose 6-phosphate	C6H11O9P	-2	C6H11O9P	-2	Clean	unconstrained Target & Adherence & metanetx.chemical:MNXM1105858, seed.compound:cpd26836, seed.compound:cpd00079, bigg.metabolite:g6p	metanetx.chemical:MNXM1105858, seed.compound:cpd26836, seed.compound:cpd00079, bigg.metabolite:g6p	metanetx.chemical:MNXM1105858, seed.compound:cpd26836, seed.compound:cpd00079, bigg.metabolite:g6p	Same
758	gln__L_c	L-Glutamine	C5H10N2O3	0	C5H10N2O3	0	Clean	unconstrained Target & Adherence & biocyc:META:GLN, seed.compound:cpd00053, seed.compound:cpd00253, bigg.metabolite:gln__L	biocyc:META:GLN, seed.compound:cpd00053, seed.compound:cpd00253, bigg.metabolite:gln__L	biocyc:META:GLN, seed.compound:cpd00053, seed.compound:cpd00253, bigg.metabolite:gln__L	Same
759	udpgal_c	UDPgalactose	C15H22N2O17P2	-2	C15H22N2O17P2	-2	Clean	unconstrained Target & Adherence & bigg.metabolite:udpgal, seed.compound:cpd00043, seed.compound:cpd30770, biocyc:META:CPD-14553	bigg.metabolite:udpgal, seed.compound:cpd00043, seed.compound:cpd30770, biocyc:META:CPD-14553	bigg.metabolite:udpgal, seed.compound:cpd00043, seed.compound:cpd30770, biocyc:META:CPD-14553	Same
760	aacoa_c	Acetoacetyl-CoA	C25H36N7O18P3S	-4	C25H36N7O18P3S	-4	Clean	unconstrained Target & Adherence & biocyc:META:ACETOACETYL-COA, metanetx.chemical:MNXM1103802, seed.compound:cpd00279, bigg.metabolite:aacoa	biocyc:META:ACETOACETYL-COA, metanetx.chemical:MNXM1103802, seed.compound:cpd00279, bigg.metabolite:aacoa	biocyc:META:ACETOACETYL-COA, metanetx.chemical:MNXM1103802, seed.compound:cpd00279, bigg.metabolite:aacoa	Same
761	malthx_c	Maltohexaose	C36H62O31	0	C36H62O31	0	Clean	unconstrained Target & Adherence & seed.compound:cpd01329, metanetx.chemical:MNXM728029, biocyc:META:MALTOHEXAOSE, bigg.metabolite:malthx	seed.compound:cpd01329, metanetx.chemical:MNXM728029, biocyc:META:MALTOHEXAOSE, bigg.metabolite:malthx	seed.compound:cpd01329, metanetx.chemical:MNXM728029, biocyc:META:MALTOHEXAOSE, bigg.metabolite:malthx	Same
762	malthx_p	Maltohexaose	C36H62O31	0	C36H62O31	0	Clean	unconstrained Target & Adherence & seed.compound:cpd01329, metanetx.chemical:MNXM728029, biocyc:META:MALTOHEXAOSE, bigg.metabolite:malthx	seed.compound:cpd01329, metanetx.chemical:MNXM728029, biocyc:META:MALTOHEXAOSE, bigg.metabolite:malthx	seed.compound:cpd01329, metanetx.chemical:MNXM728029, biocyc:META:MALTOHEXAOSE, bigg.metabolite:malthx	Same
763	arab__L_c	L-Arabinose	C5H10O5	0	C5H10O5	0	Clean	unconstrained Target & Adherence & seed.compound:cpd27351, seed.compound:cpd19109, biocyc:META:CPD-15699, bigg.metabolite:arab__L	seed.compound:cpd27351, seed.compound:cpd19109, biocyc:META:CPD-15699, bigg.metabolite:arab__L	seed.compound:cpd27351, seed.compound:cpd19109, biocyc:META:CPD-15699, bigg.metabolite:arab__L	Same
764	arab__L_e	L-Arabinose	C5H10O5	0	C5H10O5	0	Clean	unconstrained Target & Adherence & seed.compound:cpd27351, seed.compound:cpd19109, biocyc:META:CPD-15699, bigg.metabolite:arab__L	seed.compound:cpd27351, seed.compound:cpd19109, biocyc:META:CPD-15699, bigg.metabolite:arab__L	seed.compound:cpd27351, seed.compound:cpd19109, biocyc:META:CPD-15699, bigg.metabolite:arab__L	Same
765	3odcoa_c	3-Oxodecanoyl-CoA	C31H48N7O18P3S	-4	C31H48N7O18P3S	-4	Clean	unconstrained Target & Adherence & biocyc:META:CPD0-2123, metanetx.chemical:MNXM1104685, bigg.metabolite:3odcoa, seed.compound:cpd03119	biocyc:META:CPD0-2123, metanetx.chemical:MNXM1104685, bigg.metabolite:3odcoa, seed.compound:cpd03119	biocyc:META:CPD0-2123, metanetx.chemical:MNXM1104685, bigg.metabolite:3odcoa, seed.compound:cpd03119	Same
766	3oddcoa_c	3-Oxododecanoyl-CoA	C33H52N7O18P3S	-4	C33H52N7O18P3S	-4	Clean	unconstrained Target & Adherence & biocyc:META:CPD0-2105, bigg.metabolite:3oddcoa, seed.compound:cpd03117, metanetx.chemical:MNXM1104695	biocyc:META:CPD0-2105, bigg.metabolite:3oddcoa, seed.compound:cpd03117, metanetx.chemical:MNXM1104695	biocyc:META:CPD0-2105, bigg.metabolite:3oddcoa, seed.compound:cpd03117, metanetx.chemical:MNXM1104695	Same
767	3ohdcoa_c	3-Oxohexadecanoyl-CoA	C37H60N7O18P3S	-4	C37H60N7O18P3S	-4	Clean	unconstrained Target & Adherence & bigg.metabolite:3ohdcoa, metanetx.chemical:MNXM1104713, seed.compound:cpd03114, biocyc:META:3-OXOPALMITOYL-COA	bigg.metabolite:3ohdcoa, metanetx.chemical:MNXM1104713, seed.compound:cpd03114, biocyc:META:3-OXOPALMITOYL-COA	bigg.metabolite:3ohdcoa, metanetx.chemical:MNXM1104713, seed.compound:cpd03114, biocyc:META:3-OXOPALMITOYL-COA	Same
768	tdcoa_c	Tetradecanoyl-CoA (n-C14:0CoA)	C35H58N7O17P3S	-4	C35H58N7O17P3S	-4	Clean	unconstrained Target & Adherence & seed.compound:cpd01695, biocyc:META:TETRADECANOYL-COA, metanetx.chemical:MNXM1104283, bigg.metabolite:tdcoa	seed.compound:cpd01695, biocyc:META:TETRADECANOYL-COA, metanetx.chemical:MNXM1104283, bigg.metabolite:tdcoa	seed.compound:cpd01695, biocyc:META:TETRADECANOYL-COA, metanetx.chemical:MNXM1104283, bigg.metabolite:tdcoa	Same
769	acgam6p_c	N-Acetyl-D-glucosamine 6-phosphate	C8H14NO9P	-2	C8H14NO9P	-2	Clean	unconstrained Target & Adherence & metanetx.chemical:MNXM1105999, seed.compound:cpd00293, bigg.metabolite:acgam6p, biocyc:META:CPD-16168	metanetx.chemical:MNXM1105999, seed.compound:cpd00293, bigg.metabolite:acgam6p, biocyc:META:CPD-16168	metanetx.chemical:MNXM1105999, seed.compound:cpd00293, bigg.metabolite:acgam6p, biocyc:META:CPD-16168	Same
770	etoh_c	Ethanol	C2H6O	0	C2H6O	0	Clean	unconstrained Target & Adherence & metanetx.chemical:MNXM1108092, bigg.metabolite:etoh, biocyc:META:ETOH, seed.compound:cpd00363	metanetx.chemical:MNXM1108092, bigg.metabolite:etoh, biocyc:META:ETOH, seed.compound:cpd00363	metanetx.chemical:MNXM1108092, bigg.metabolite:etoh, biocyc:META:ETOH, seed.compound:cpd00363	Same
771	acmanap_c	N-Acetyl-D-mannosamine 6-phosphate	C8H14NO9P	-2	C8H14NO9P	-2	Clean	unconstrained Target & Adherence & metanetx.chemical:MNXM736737, bigg.metabolite:acmanap, seed.compound:cpd02612, biocyc:META:N-ACETYL-D-MANNOSAMINE-6P	metanetx.chemical:MNXM736737, bigg.metabolite:acmanap, seed.compound:cpd02612, biocyc:META:N-ACETYL-D-MANNOSAMINE-6P	metanetx.chemical:MNXM736737, bigg.metabolite:acmanap, seed.compound:cpd02612, biocyc:META:N-ACETYL-D-MANNOSAMINE-6P	Same
772	acnam_c	N-Acetylneuraminate	C11H18NO9	-1	C11H18NO9	-1	Clean	unconstrained Target & Adherence & seed.compound:cpd00232, seed.compound:cpd27569, metanetx.chemical:MNXM1106046, bigg.metabolite:acnam	seed.compound:cpd00232, seed.compound:cpd27569, metanetx.chemical:MNXM1106046, bigg.metabolite:acnam	seed.compound:cpd00232, seed.compound:cpd27569, metanetx.chemical:MNXM1106046, bigg.metabolite:acnam	Same
773	2mbcoa_c	2-Methylbutanoyl-CoA	C26H40N7O17P3S	-4	C26H40N7O17P3S	-4	Clean	unconstrained Target & Adherence & seed.compound:cpd00760, bigg.metabolite:2mbcoa, biocyc:META:2-METHYL-BUTYRYL-COA, metanetx.chemical:MNXM1105985	seed.compound:cpd00760, bigg.metabolite:2mbcoa, biocyc:META:2-METHYL-BUTYRYL-COA, metanetx.chemical:MNXM1105985	seed.compound:cpd00760, bigg.metabolite:2mbcoa, biocyc:META:2-METHYL-BUTYRYL-COA, metanetx.chemical:MNXM1105985	Same
774	dc2coa_c	Trans-Dec-2-enoyl-CoA	C31H48N7O17P3S	-4	C31H48N7O17P3S	-4	Clean	unconstrained Target & Adherence & biocyc:META:T2-DECENOYL-COA, metanetx.chemical:MNXM1104631, bigg.metabolite:dc2coa, seed.compound:cpd03129	biocyc:META:T2-DECENOYL-COA, metanetx.chemical:MNXM1104631, bigg.metabolite:dc2coa, seed.compound:cpd03129	biocyc:META:T2-DECENOYL-COA, metanetx.chemical:MNXM1104631, bigg.metabolite:dc2coa, seed.compound:cpd03129	Same
775	orn__L_c	L Ornithine C5H13N2O2	C5H13N2O2	1	C5H13N2O2	1	Clean	unconstrained Target & Adherence & seed.compound:cpd19016, biocyc:META:L-ORNITHINE, metanetx.chemical:MNXM741175, seed.compound:cpd00064	seed.compound:cpd19016, biocyc:META:L-ORNITHINE, metanetx.chemical:MNXM741175, seed.compound:cpd00064	seed.compound:cpd19016, biocyc:META:L-ORNITHINE, metanetx.chemical:MNXM741175, seed.compound:cpd00064	Same
776	13dpg_c	3-Phospho-D-glyceroyl phosphate	C3H4O10P2	-4	C3H4O10P2	-4	Clean	unconstrained Target & Adherence & biocyc:META:DPG, metanetx.chemical:MNXM1108073, seed.compound:cpd00203, bigg.metabolite:13dpg	biocyc:META:DPG, metanetx.chemical:MNXM1108073, seed.compound:cpd00203, bigg.metabolite:13dpg	biocyc:META:DPG, metanetx.chemical:MNXM1108073, seed.compound:cpd00203, bigg.metabolite:13dpg	Same
777	adn_e	Adenosine	C10H13N5O4	0	C10H13N5O4	0	Clean	unconstrained Target & Adherence & seed.compound:cpd00182, metanetx.chemical:MNXM1105760, biocyc:META:ADENOSINE, bigg.metabolite:adn	seed.compound:cpd00182, metanetx.chemical:MNXM1105760, biocyc:META:ADENOSINE, bigg.metabolite:adn	seed.compound:cpd00182, metanetx.chemical:MNXM1105760, biocyc:META:ADENOSINE, bigg.metabolite:adn	Same
778	rib__D_c	D-Ribose	C5H10O5	0	C5H10O5	0	Clean	unconstrained Target & Adherence & bigg.metabolite:rib__D, metanetx.chemical:MNXM1108051, seed.compound:cpd00105, metanetx.chemical:MNXM732916	bigg.metabolite:rib__D, metanetx.chemical:MNXM1108051, seed.compound:cpd00105, metanetx.chemical:MNXM732916	bigg.metabolite:rib__D, metanetx.chemical:MNXM1108051, seed.compound:cpd00105, metanetx.chemical:MNXM732916	Same
779	man1p_c	D-Mannose 1-phosphate	C6H11O9P	-2	C6H11O9P	-2	Clean	unconstrained Target & Adherence & metanetx.chemical:MNXM1106057, seed.compound:cpd00485, biocyc:META:MANNOSE-1P, bigg.metabolite:man1p	metanetx.chemical:MNXM1106057, seed.compound:cpd00485, biocyc:META:MANNOSE-1P, bigg.metabolite:man1p	metanetx.chemical:MNXM1106057, seed.compound:cpd00485, biocyc:META:MANNOSE-1P, bigg.metabolite:man1p	Same
780	fum_c	Fumarate	C4H2O4	-2	C4H2O4	-2	Clean	unconstrained Target & Adherence & bigg.metabolite:fum, biocyc:META:FUM, seed.compound:cpd00106, metanetx.chemical:MNXM737340	bigg.metabolite:fum, biocyc:META:FUM, seed.compound:cpd00106, metanetx.chemical:MNXM737340	bigg.metabolite:fum, biocyc:META:FUM, seed.compound:cpd00106, metanetx.chemical:MNXM737340	Same
781	25aics_c	(S)-2-[5-Amino-1-(5-phospho-D-ribosyl)imidazole-4-carboxamido]succinate	C13H15N4O12P	-4	C13H15N4O12P	-4	Clean	unconstrained Target & Adherence & seed.compound:cpd02921, biocyc:META:P-RIBOSYL-4-SUCCCARB-AMINOIMIDAZOLE, metanetx.chemical:MNXM1104647, bigg.metabolite:25aics	seed.compound:cpd02921, biocyc:META:P-RIBOSYL-4-SUCCCARB-AMINOIMIDAZOLE, metanetx.chemical:MNXM1104647, bigg.metabolite:25aics	seed.compound:cpd02921, biocyc:META:P-RIBOSYL-4-SUCCCARB-AMINOIMIDAZOLE, metanetx.chemical:MNXM1104647, bigg.metabolite:25aics	Same
782	ptrc_c	Putrescine	C4H14N2	2	C4H14N2	2	Clean	unconstrained Target & Adherence & biocyc:META:PUTRESCINE, bigg.metabolite:ptrc, seed.compound:cpd00118, seed.compound:cpd12215	biocyc:META:PUTRESCINE, bigg.metabolite:ptrc, seed.compound:cpd00118, seed.compound:cpd12215	biocyc:META:PUTRESCINE, bigg.metabolite:ptrc, seed.compound:cpd00118, seed.compound:cpd12215	Same
783	ptrc_p	Putrescine	C4H14N2	2	C4H14N2	2	Clean	unconstrained Target & Adherence & biocyc:META:PUTRESCINE, bigg.metabolite:ptrc, seed.compound:cpd00118, seed.compound:cpd12215	biocyc:META:PUTRESCINE, bigg.metabolite:ptrc, seed.compound:cpd00118, seed.compound:cpd12215	biocyc:META:PUTRESCINE, bigg.metabolite:ptrc, seed.compound:cpd00118, seed.compound:cpd12215	Same
784	f6p_c	D-Fructose 6-phosphate	C6H11O9P	-2	C6H11O9P	-2	Clean	unconstrained Target & Adherence & bigg.metabolite:f6p, biocyc:META:FRUCTOSE-6P, metanetx.chemical:MNXM1107898, seed.compound:cpd19035	bigg.metabolite:f6p, biocyc:META:FRUCTOSE-6P, metanetx.chemical:MNXM1107898, seed.compound:cpd19035	bigg.metabolite:f6p, biocyc:META:FRUCTOSE-6P, metanetx.chemical:MNXM1107898, seed.compound:cpd19035	Same
785	hcys__L_c	L-Homocysteine	C4H9NO2S	0	C4H9NO2S	0	Clean	unconstrained Target & Adherence & bigg.metabolite:hcys__L, seed.compound:cpd00135, biocyc:META:HOMO-CYS, seed.compound:cpd19034	bigg.metabolite:hcys__L, seed.compound:cpd00135, biocyc:META:HOMO-CYS, seed.compound:cpd19034	bigg.metabolite:hcys__L, seed.compound:cpd00135, biocyc:META:HOMO-CYS, seed.compound:cpd19034	Same
786	gcald_c	Glycolaldehyde	C2H4O2	0	C2H4O2	0	Clean	unconstrained Target & Adherence & biocyc:META:GLYCOLALDEHYDE, bigg.metabolite:gcald, seed.compound:cpd00229, metanetx.chemical:MNXM734590	biocyc:META:GLYCOLALDEHYDE, bigg.metabolite:gcald, seed.compound:cpd00229, metanetx.chemical:MNXM734590	biocyc:META:GLYCOLALDEHYDE, bigg.metabolite:gcald, seed.compound:cpd00229, metanetx.chemical:MNXM734590	Same
787	fprica_c	5-Formamido-1-(5-phospho-D-ribosyl)imidazole-4-carboxamide	C10H13N4O9P	-2	C10H13N4O9P	-2	Clean	unconstrained Target & Adherence & bigg.metabolite:fprica, seed.compound:cpd02884, metanetx.chemical:MNXM1104518, biocyc:META:PHOSPHORIBOSYL-FORMAMIDO-CARBOXAMIDE	bigg.metabolite:fprica, seed.compound:cpd02884, metanetx.chemical:MNXM1104518, biocyc:META:PHOSPHORIBOSYL-FORMAMIDO-CARBOXAMIDE	bigg.metabolite:fprica, seed.compound:cpd02884, metanetx.chemical:MNXM1104518, biocyc:META:PHOSPHORIBOSYL-FORMAMIDO-CARBOXAMIDE	Same
788	thf_c	5,6,7,8-Tetrahydrofolate	C19H21N7O6	-2	C19H21N7O6	-2	Clean	unconstrained Target & Adherence & biocyc:META:THF, bigg.metabolite:thf, seed.compound:cpd00087, metanetx.chemical:MNXM1103936	biocyc:META:THF, bigg.metabolite:thf, seed.compound:cpd00087, metanetx.chemical:MNXM1103936	biocyc:META:THF, bigg.metabolite:thf, seed.compound:cpd00087, metanetx.chemical:MNXM1103936	Same
789	mal__L_c	L-Malate	C4H4O5	-2	C4H4O5	-2	Clean	unconstrained Target & Adherence & seed.compound:cpd00130, biocyc:META:MAL, metanetx.chemical:MNXM1107192, bigg.metabolite:mal__L	seed.compound:cpd00130, biocyc:META:MAL, metanetx.chemical:MNXM1107192, bigg.metabolite:mal__L	seed.compound:cpd00130, biocyc:META:MAL, metanetx.chemical:MNXM1107192, bigg.metabolite:mal__L	Same
790	mal__L_e	L-Malate	C4H4O5	-2	C4H4O5	-2	Clean	unconstrained Target & Adherence & seed.compound:cpd00130, biocyc:META:MAL, metanetx.chemical:MNXM1107192, bigg.metabolite:mal__L	seed.compound:cpd00130, biocyc:META:MAL, metanetx.chemical:MNXM1107192, bigg.metabolite:mal__L	seed.compound:cpd00130, biocyc:META:MAL, metanetx.chemical:MNXM1107192, bigg.metabolite:mal__L	Same
791	dhnpt_c	Dihydroneopterin	C9H13N5O4	0	C9H13N5O4	0	Clean	unconstrained Target & Adherence & seed.compound:cpd02961, biocyc:META:CPD-11770, seed.compound:cpd23083, biocyc:META:DIHYDRO-NEO-PTERIN	seed.compound:cpd02961, biocyc:META:CPD-11770, seed.compound:cpd23083, biocyc:META:DIHYDRO-NEO-PTERIN	seed.compound:cpd02961, biocyc:META:CPD-11770, seed.compound:cpd23083, biocyc:META:DIHYDRO-NEO-PTERIN	Same
792	glyc__R_c	(R)-Glycerate	C3H5O4	-1	C3H5O4	-1	Clean	unconstrained Target & Adherence & bigg.metabolite:glyc__R, biocyc:META:GLYCERATE, metanetx.chemical:MNXM732052, seed.compound:cpd00223	bigg.metabolite:glyc__R, biocyc:META:GLYCERATE, metanetx.chemical:MNXM732052, seed.compound:cpd00223	bigg.metabolite:glyc__R, biocyc:META:GLYCERATE, metanetx.chemical:MNXM732052, seed.compound:cpd00223	Same
793	alaala_c	D-Alanyl-D-alanine	C6H12N2O3	0	C6H12N2O3	0	Clean	unconstrained Target & Adherence & bigg.metabolite:alaala, metanetx.chemical:MNXM1104679, seed.compound:cpd00731, biocyc:META:D-ALA-D-ALA	bigg.metabolite:alaala, metanetx.chemical:MNXM1104679, seed.compound:cpd00731, biocyc:META:D-ALA-D-ALA	bigg.metabolite:alaala, metanetx.chemical:MNXM1104679, seed.compound:cpd00731, biocyc:META:D-ALA-D-ALA	Same
794	alaala_p	D-Alanyl-D-alanine	C6H12N2O3	0	C6H12N2O3	0	Clean	unconstrained Target & Adherence & bigg.metabolite:alaala, metanetx.chemical:MNXM1104679, seed.compound:cpd00731, biocyc:META:D-ALA-D-ALA	bigg.metabolite:alaala, metanetx.chemical:MNXM1104679, seed.compound:cpd00731, biocyc:META:D-ALA-D-ALA	bigg.metabolite:alaala, metanetx.chemical:MNXM1104679, seed.compound:cpd00731, biocyc:META:D-ALA-D-ALA	Same
795	alaala_e	D-Alanyl-D-alanine	C6H12N2O3	0	C6H12N2O3	0	Clean	unconstrained Target & Adherence & bigg.metabolite:alaala, metanetx.chemical:MNXM1104679, seed.compound:cpd00731, biocyc:META:D-ALA-D-ALA	bigg.metabolite:alaala, metanetx.chemical:MNXM1104679, seed.compound:cpd00731, biocyc:META:D-ALA-D-ALA	bigg.metabolite:alaala, metanetx.chemical:MNXM1104679, seed.compound:cpd00731, biocyc:META:D-ALA-D-ALA	Same
796	ala__D_e	D-Alanine	C3H7NO2	0	C3H7NO2	0	Clean	unconstrained Target & Adherence & metanetx.chemical:MNXM1105731, seed.compound:cpd00117, biocyc:META:D-ALANINE, bigg.metabolite:ala__D	metanetx.chemical:MNXM1105731, seed.compound:cpd00117, biocyc:META:D-ALANINE, bigg.metabolite:ala__D	metanetx.chemical:MNXM1105731, seed.compound:cpd00117, biocyc:META:D-ALANINE, bigg.metabolite:ala__D	Same
797	gln__L_e	L-Glutamine	C5H10N2O3	0	C5H10N2O3	0	Clean	unconstrained Target & Adherence & biocyc:META:GLN, seed.compound:cpd00053, seed.compound:cpd00253, bigg.metabolite:gln__L	biocyc:META:GLN, seed.compound:cpd00053, seed.compound:cpd00253, bigg.metabolite:gln__L	biocyc:META:GLN, seed.compound:cpd00053, seed.compound:cpd00253, bigg.metabolite:gln__L	Same
798	pac_c	Phenylacetic acid	C8H7O2	-1	C8H7O2	-1	Clean	unconstrained Target & Adherence & biocyc:META:PHENYLACETATE, bigg.metabolite:pac, metanetx.chemical:MNXM737265, seed.compound:cpd19069	biocyc:META:PHENYLACETATE, bigg.metabolite:pac, metanetx.chemical:MNXM737265, seed.compound:cpd19069	biocyc:META:PHENYLACETATE, bigg.metabolite:pac, metanetx.chemical:MNXM737265, seed.compound:cpd19069	Same
799	pe160_p	Phosphatidylethanolamine (dihexadecanoyl, n-C16:0)	C37H74NO8P	0	C37H74NO8P	0	Clean	unconstrained Target & Adherence & seed.compound:cpd15531, seed.compound:cpd23597, seed.compound:cpd29054, biocyc:META:CPD-12819	seed.compound:cpd15531, seed.compound:cpd23597, seed.compound:cpd29054, biocyc:META:CPD-12819	seed.compound:cpd15531, seed.compound:cpd23597, seed.compound:cpd29054, biocyc:META:CPD-12819	Same
800	malttr_c	Maltotriose	C18H32O16	0	C18H32O16	0	Clean	unconstrained Target & Adherence & biocyc:META:MALTOTRIOSE, metanetx.chemical:MNXM736635, bigg.metabolite:malttr, seed.compound:cpd01262	biocyc:META:MALTOTRIOSE, metanetx.chemical:MNXM736635, bigg.metabolite:malttr, seed.compound:cpd01262	biocyc:META:MALTOTRIOSE, metanetx.chemical:MNXM736635, bigg.metabolite:malttr, seed.compound:cpd01262	Same
801	maltpt_c	Maltopentaose	C30H52O26	0	C30H52O26	0	Clean	unconstrained Target & Adherence & biocyc:META:MALTOPENTAOSE, bigg.metabolite:maltpt, seed.compound:cpd15495, metanetx.chemical:MNXM1092277	biocyc:META:MALTOPENTAOSE, bigg.metabolite:maltpt, seed.compound:cpd15495, metanetx.chemical:MNXM1092277	biocyc:META:MALTOPENTAOSE, bigg.metabolite:maltpt, seed.compound:cpd15495, metanetx.chemical:MNXM1092277	Same
802	malthp_c	Maltoheptaose	C42H72O36	0	C42H72O36	0	Clean	unconstrained Target & Adherence & metanetx.chemical:MNXM1092276, biocyc:META:CPD0-1133, bigg.metabolite:malthp, seed.compound:cpd15494	metanetx.chemical:MNXM1092276, biocyc:META:CPD0-1133, bigg.metabolite:malthp, seed.compound:cpd15494	metanetx.chemical:MNXM1092276, biocyc:META:CPD0-1133, bigg.metabolite:malthp, seed.compound:cpd15494	Same
803	man_c	D-Mannose	C6H12O6	0	C6H12O6	0	Clean	unconstrained Target & Adherence & bigg.metabolite:man, seed.compound:cpd27437, metanetx.chemical:MNXM1105842, seed.compound:cpd00138	bigg.metabolite:man, seed.compound:cpd27437, metanetx.chemical:MNXM1105842, seed.compound:cpd00138	bigg.metabolite:man, seed.compound:cpd27437, metanetx.chemical:MNXM1105842, seed.compound:cpd00138	Same
804	pro__L_c	L-Proline	C5H9NO2	0	C5H9NO2	0	Clean	unconstrained Target & Adherence & biocyc:META:PRO, bigg.metabolite:pro__L, seed.compound:cpd00129, seed.compound:cpd15140	biocyc:META:PRO, bigg.metabolite:pro__L, seed.compound:cpd00129, seed.compound:cpd15140	biocyc:META:PRO, bigg.metabolite:pro__L, seed.compound:cpd00129, seed.compound:cpd15140	Same
805	malttr_e	Maltotriose	C18H32O16	0	C18H32O16	0	Clean	unconstrained Target & Adherence & biocyc:META:MALTOTRIOSE, metanetx.chemical:MNXM736635, bigg.metabolite:malttr, seed.compound:cpd01262	biocyc:META:MALTOTRIOSE, metanetx.chemical:MNXM736635, bigg.metabolite:malttr, seed.compound:cpd01262	biocyc:META:MALTOTRIOSE, metanetx.chemical:MNXM736635, bigg.metabolite:malttr, seed.compound:cpd01262	Same
806	rbl__D_c	D-Ribulose	C5H10O5	0	C5H10O5	0	Clean	unconstrained Target & Adherence & biocyc:META:D-RIBULOSE, seed.compound:cpd00258, metanetx.chemical:MNXM735687, bigg.metabolite:rbl__D	biocyc:META:D-RIBULOSE, seed.compound:cpd00258, metanetx.chemical:MNXM735687, bigg.metabolite:rbl__D	biocyc:META:D-RIBULOSE, seed.compound:cpd00258, metanetx.chemical:MNXM735687, bigg.metabolite:rbl__D	Same
807	arab__L_p	L-Arabinose	C5H10O5	0	C5H10O5	0	Clean	unconstrained Target & Adherence & seed.compound:cpd27351, seed.compound:cpd19109, biocyc:META:CPD-15699, bigg.metabolite:arab__L	seed.compound:cpd27351, seed.compound:cpd19109, biocyc:META:CPD-15699, bigg.metabolite:arab__L	seed.compound:cpd27351, seed.compound:cpd19109, biocyc:META:CPD-15699, bigg.metabolite:arab__L	Same
808	pro__L_e	L-Proline	C5H9NO2	0	C5H9NO2	0	Clean	unconstrained Target & Adherence & biocyc:META:PRO, bigg.metabolite:pro__L, seed.compound:cpd00129, seed.compound:cpd15140	biocyc:META:PRO, bigg.metabolite:pro__L, seed.compound:cpd00129, seed.compound:cpd15140	biocyc:META:PRO, bigg.metabolite:pro__L, seed.compound:cpd00129, seed.compound:cpd15140	Same
809	ile__L_c	L-Isoleucine	C6H13NO2	0	C6H13NO2	0	Clean	unconstrained Target & Adherence & seed.compound:cpd00322, bigg.metabolite:ile__L, biocyc:META:ILE, metanetx.chemical:MNXM728337	seed.compound:cpd00322, bigg.metabolite:ile__L, biocyc:META:ILE, metanetx.chemical:MNXM728337	seed.compound:cpd00322, bigg.metabolite:ile__L, biocyc:META:ILE, metanetx.chemical:MNXM728337	Same
810	3hdcoa_c	(S)-3-Hydroxydecanoyl-CoA	C31H50N7O18P3S	-4	C31H50N7O18P3S	-4	Clean	unconstrained Target & Adherence & biocyc:META:CPD0-2244, bigg.metabolite:3hdcoa, metanetx.chemical:MNXM1104681, seed.compound:cpd03118	biocyc:META:CPD0-2244, bigg.metabolite:3hdcoa, metanetx.chemical:MNXM1104681, seed.compound:cpd03118	biocyc:META:CPD0-2244, bigg.metabolite:3hdcoa, metanetx.chemical:MNXM1104681, seed.compound:cpd03118	Same
811	3hddcoa_c	(S)-3-Hydroxydodecanoyl-CoA	C33H54N7O18P3S	-4	C33H54N7O18P3S	-4	Clean	unconstrained Target & Adherence & metanetx.chemical:MNXM1104711, seed.compound:cpd03116, biocyc:META:CPD0-2107, bigg.metabolite:3hddcoa	metanetx.chemical:MNXM1104711, seed.compound:cpd03116, biocyc:META:CPD0-2107, bigg.metabolite:3hddcoa	metanetx.chemical:MNXM1104711, seed.compound:cpd03116, biocyc:META:CPD0-2107, bigg.metabolite:3hddcoa	Same
812	cpppg3_c	Coproporphyrinogen III	C36H40N4O8	-4	C36H40N4O8	-4	Clean	unconstrained Target & Adherence & bigg.metabolite:cpppg3, seed.compound:cpd02083, metanetx.chemical:MNXM735625, biocyc:META:COPROPORPHYRINOGEN_III	bigg.metabolite:cpppg3, seed.compound:cpd02083, metanetx.chemical:MNXM735625, biocyc:META:COPROPORPHYRINOGEN_III	bigg.metabolite:cpppg3, seed.compound:cpd02083, metanetx.chemical:MNXM735625, biocyc:META:COPROPORPHYRINOGEN_III	Same
813	o2_e	O2	O2	0	O2	0	Clean	unconstrained Target & Adherence & biocyc:META:OXYGEN-MOLECULE, metanetx.chemical:MNXM735438, bigg.metabolite:o2, seed.compound:cpd00007	biocyc:META:OXYGEN-MOLECULE, metanetx.chemical:MNXM735438, bigg.metabolite:o2, seed.compound:cpd00007	biocyc:META:OXYGEN-MOLECULE, metanetx.chemical:MNXM735438, bigg.metabolite:o2, seed.compound:cpd00007	Same
814	cytd_e	Cytidine	C9H13N3O5	0	C9H13N3O5	0	Clean	unconstrained Target & Adherence & biocyc:META:CYTIDINE, seed.compound:cpd00367, bigg.metabolite:cytd, metanetx.chemical:MNXM1104207	biocyc:META:CYTIDINE, seed.compound:cpd00367, bigg.metabolite:cytd, metanetx.chemical:MNXM1104207	biocyc:META:CYTIDINE, seed.compound:cpd00367, bigg.metabolite:cytd, metanetx.chemical:MNXM1104207	Same
815	nicrnt_c	Nicotinate D-ribonucleotide	C11H12NO9P	-2	C11H12NO9P	-2	Clean	unconstrained Target & Adherence & seed.compound:cpd00873, metanetx.chemical:MNXM1108016, bigg.metabolite:nicrnt, biocyc:META:NICOTINATE_NUCLEOTIDE	seed.compound:cpd00873, metanetx.chemical:MNXM1108016, bigg.metabolite:nicrnt, biocyc:META:NICOTINATE_NUCLEOTIDE	seed.compound:cpd00873, metanetx.chemical:MNXM1108016, bigg.metabolite:nicrnt, biocyc:META:NICOTINATE_NUCLEOTIDE	Same
816	dgmp_c	DGMP	C10H12N5O7P	-2	C10H12N5O7P	-2	Clean	unconstrained Target & Adherence & biocyc:META:DGMP, seed.compound:cpd00296, bigg.metabolite:dgmp, metanetx.chemical:MNXM736654	biocyc:META:DGMP, seed.compound:cpd00296, bigg.metabolite:dgmp, metanetx.chemical:MNXM736654	biocyc:META:DGMP, seed.compound:cpd00296, bigg.metabolite:dgmp, metanetx.chemical:MNXM736654	Same
817	6hmhpt_c	6-hydroxymethyl dihydropterin	C7H9N5O2	0	C7H9N5O2	0	Clean	unconstrained Target & Adherence & seed.compound:cpd29670, seed.compound:cpd00954, biocyc:META:AMINO-OH-HYDROXYMETHYL-DIHYDROPTERIDINE, metanetx.chemical:MNXM728662	seed.compound:cpd29670, seed.compound:cpd00954, biocyc:META:AMINO-OH-HYDROXYMETHYL-DIHYDROPTERIDINE, metanetx.chemical:MNXM728662	seed.compound:cpd29670, seed.compound:cpd00954, biocyc:META:AMINO-OH-HYDROXYMETHYL-DIHYDROPTERIDINE, metanetx.chemical:MNXM728662	Same
818	dhptd_c	4,5-dihydroxy-2,3-pentanedione	C5H8O4	0	C5H8O4	0	Clean	unconstrained Target & Adherence & metanetx.chemical:MNXM1108056, seed.compound:cpd08636, seed.compound:cpd08638, biocyc:META:DIHYDROXYPENTANEDIONE	metanetx.chemical:MNXM1108056, seed.compound:cpd08636, seed.compound:cpd08638, biocyc:META:DIHYDROXYPENTANEDIONE	metanetx.chemical:MNXM1108056, seed.compound:cpd08636, seed.compound:cpd08638, biocyc:META:DIHYDROXYPENTANEDIONE	Same
819	2dr5p_c	2-Deoxy-D-ribose 5-phosphate	C5H9O7P	-2	C5H9O7P	-2	Clean	unconstrained Target & Adherence & seed.compound:cpd00510, metanetx.chemical:MNXM732594, seed.compound:cpd26846, bigg.metabolite:2dr5p	seed.compound:cpd00510, metanetx.chemical:MNXM732594, seed.compound:cpd26846, bigg.metabolite:2dr5p	seed.compound:cpd00510, metanetx.chemical:MNXM732594, seed.compound:cpd26846, bigg.metabolite:2dr5p	Same
820	gthrd_p	Reduced glutathione	C10H16N3O6S	-1	C10H16N3O6S	-1	Clean	unconstrained Target & Adherence & metanetx.chemical:MNXM490899, biocyc:META:GLUTATHIONE, bigg.metabolite:gthrd, seed.compound:cpd00042	metanetx.chemical:MNXM490899, biocyc:META:GLUTATHIONE, bigg.metabolite:gthrd, seed.compound:cpd00042	metanetx.chemical:MNXM490899, biocyc:META:GLUTATHIONE, bigg.metabolite:gthrd, seed.compound:cpd00042	Same
821	3hhdcoa_c	(S)-3-Hydroxyhexadecanoyl-CoA	C37H62N7O18P3S	-4	C37H62N7O18P3S	-4	Clean	unconstrained Target & Adherence & seed.compound:cpd03113, metanetx.chemical:MNXM1106166, metanetx.chemical:MNXM1106167, biocyc:META:CPD0-2232	seed.compound:cpd03113, metanetx.chemical:MNXM1106166, metanetx.chemical:MNXM1106167, biocyc:META:CPD0-2232	seed.compound:cpd03113, metanetx.chemical:MNXM1106166, metanetx.chemical:MNXM1106167, biocyc:META:CPD0-2232	Same
822	trp__L_c	L-Tryptophan	C11H12N2O2	0	C11H12N2O2	0	Clean	unconstrained Target & Adherence & bigg.metabolite:trp__L, seed.compound:cpd00065, seed.compound:cpd19007, biocyc:META:TRP	bigg.metabolite:trp__L, seed.compound:cpd00065, seed.compound:cpd19007, biocyc:META:TRP	bigg.metabolite:trp__L, seed.compound:cpd00065, seed.compound:cpd19007, biocyc:META:TRP	Same
823	val__L_c	L-Valine	C5H11NO2	0	C5H11NO2	0	Clean	unconstrained Target & Adherence & seed.compound:cpd15141, seed.compound:cpd00156, biocyc:META:VAL, bigg.metabolite:val__L	seed.compound:cpd15141, seed.compound:cpd00156, biocyc:META:VAL, bigg.metabolite:val__L	seed.compound:cpd15141, seed.compound:cpd00156, biocyc:META:VAL, bigg.metabolite:val__L	Same
824	tyr__L_c	L-Tyrosine	C9H11NO3	0	C9H11NO3	0	Clean	unconstrained Target & Adherence & bigg.metabolite:tyr__L, seed.compound:cpd30745, biocyc:META:TYR, seed.compound:cpd00069	bigg.metabolite:tyr__L, seed.compound:cpd30745, biocyc:META:TYR, seed.compound:cpd00069	bigg.metabolite:tyr__L, seed.compound:cpd30745, biocyc:META:TYR, seed.compound:cpd00069	Same
825	fald_e	Formaldehyde	CH2O	0	CH2O	0	Clean	unconstrained Target & Adherence & biocyc:META:FORMALDEHYDE, metanetx.chemical:MNXM736417, seed.compound:cpd00055, bigg.metabolite:fald	biocyc:META:FORMALDEHYDE, metanetx.chemical:MNXM736417, seed.compound:cpd00055, bigg.metabolite:fald	biocyc:META:FORMALDEHYDE, metanetx.chemical:MNXM736417, seed.compound:cpd00055, bigg.metabolite:fald	Same
826	fald_p	Formaldehyde	CH2O	0	CH2O	0	Clean	unconstrained Target & Adherence & biocyc:META:FORMALDEHYDE, metanetx.chemical:MNXM736417, seed.compound:cpd00055, bigg.metabolite:fald	biocyc:META:FORMALDEHYDE, metanetx.chemical:MNXM736417, seed.compound:cpd00055, bigg.metabolite:fald	biocyc:META:FORMALDEHYDE, metanetx.chemical:MNXM736417, seed.compound:cpd00055, bigg.metabolite:fald	Same
827	fum_e	Fumarate	C4H2O4	-2	C4H2O4	-2	Clean	unconstrained Target & Adherence & bigg.metabolite:fum, biocyc:META:FUM, seed.compound:cpd00106, metanetx.chemical:MNXM737340	bigg.metabolite:fum, biocyc:META:FUM, seed.compound:cpd00106, metanetx.chemical:MNXM737340	bigg.metabolite:fum, biocyc:META:FUM, seed.compound:cpd00106, metanetx.chemical:MNXM737340	Same
828	glc__D_p	D-Glucose	C6H12O6	0	C6H12O6	0	Clean	unconstrained Target & Adherence & metanetx.chemical:MNXM1137670, bigg.metabolite:glc__D, seed.compound:cpd26821, seed.compound:cpd00027	metanetx.chemical:MNXM1137670, bigg.metabolite:glc__D, seed.compound:cpd26821, seed.compound:cpd00027	metanetx.chemical:MNXM1137670, bigg.metabolite:glc__D, seed.compound:cpd26821, seed.compound:cpd00027	Same
829	g3pe_c	Sn-Glycero-3-phosphoethanolamine	C5H14NO6P	0	C5H14NO6P	0	Clean	unconstrained Target & Adherence & metanetx.chemical:MNXM734941, seed.compound:cpd00908, biocyc:META:L-1-GLYCEROPHOSPHORYLETHANOL-AMINE, metanetx.chemical:MNXM1106081	metanetx.chemical:MNXM734941, seed.compound:cpd00908, biocyc:META:L-1-GLYCEROPHOSPHORYLETHANOL-AMINE, metanetx.chemical:MNXM1106081	metanetx.chemical:MNXM734941, seed.compound:cpd00908, biocyc:META:L-1-GLYCEROPHOSPHORYLETHANOL-AMINE, metanetx.chemical:MNXM1106081	Same
830	g3pe_p	Sn-Glycero-3-phosphoethanolamine	C5H14NO6P	0	C5H14NO6P	0	Clean	unconstrained Target & Adherence & metanetx.chemical:MNXM734941, seed.compound:cpd00908, biocyc:META:L-1-GLYCEROPHOSPHORYLETHANOL-AMINE, metanetx.chemical:MNXM1106081	metanetx.chemical:MNXM734941, seed.compound:cpd00908, biocyc:META:L-1-GLYCEROPHOSPHORYLETHANOL-AMINE, metanetx.chemical:MNXM1106081	metanetx.chemical:MNXM734941, seed.compound:cpd00908, biocyc:META:L-1-GLYCEROPHOSPHORYLETHANOL-AMINE, metanetx.chemical:MNXM1106081	Same
831	g3ps_c	Glycerophosphoserine	C6H13NO8P	-1	C6H13NO8P	-1	Clean	unconstrained Target & Adherence & biocyc:META:CPD0-2030, seed.compound:cpd15468, metanetx.chemical:MNXM741694, metanetx.chemical:MNXM741693	biocyc:META:CPD0-2030, seed.compound:cpd15468, metanetx.chemical:MNXM741694, metanetx.chemical:MNXM741693	biocyc:META:CPD0-2030, seed.compound:cpd15468, metanetx.chemical:MNXM741694, metanetx.chemical:MNXM741693	Same
832	g3ps_p	Glycerophosphoserine	C6H13NO8P	-1	C6H13NO8P	-1	Clean	unconstrained Target & Adherence & biocyc:META:CPD0-2030, seed.compound:cpd15468, metanetx.chemical:MNXM741694, metanetx.chemical:MNXM741693	biocyc:META:CPD0-2030, seed.compound:cpd15468, metanetx.chemical:MNXM741694, metanetx.chemical:MNXM741693	biocyc:META:CPD0-2030, seed.compound:cpd15468, metanetx.chemical:MNXM741694, metanetx.chemical:MNXM741693	Same
833	g3ps_e	Glycerophosphoserine	C6H13NO8P	-1	C6H13NO8P	-1	Clean	unconstrained Target & Adherence & biocyc:META:CPD0-2030, seed.compound:cpd15468, metanetx.chemical:MNXM741694, metanetx.chemical:MNXM741693	biocyc:META:CPD0-2030, seed.compound:cpd15468, metanetx.chemical:MNXM741694, metanetx.chemical:MNXM741693	biocyc:META:CPD0-2030, seed.compound:cpd15468, metanetx.chemical:MNXM741694, metanetx.chemical:MNXM741693	Same
834	melib_c	Melibiose	C12H22O11	0	C12H22O11	0	Clean	unconstrained Target & Adherence & seed.compound:cpd03198, metanetx.chemical:MNXM1103965, metanetx.chemical:MNXM1103964, biocyc:META:MELIBIOSE	seed.compound:cpd03198, metanetx.chemical:MNXM1103965, metanetx.chemical:MNXM1103964, biocyc:META:MELIBIOSE	seed.compound:cpd03198, metanetx.chemical:MNXM1103965, metanetx.chemical:MNXM1103964, biocyc:META:MELIBIOSE	Same
835	gam_e	D-Glucosamine	C6H14NO5	1	C6H14NO5	1	Clean	unconstrained Target & Adherence & seed.compound:cpd27103, seed.compound:cpd00276, bigg.metabolite:gam, seed.compound:cpd01247	seed.compound:cpd27103, seed.compound:cpd00276, bigg.metabolite:gam, seed.compound:cpd01247	seed.compound:cpd27103, seed.compound:cpd00276, bigg.metabolite:gam, seed.compound:cpd01247	Same
836	gam_p	D-Glucosamine	C6H14NO5	1	C6H14NO5	1	Clean	unconstrained Target & Adherence & seed.compound:cpd27103, seed.compound:cpd00276, bigg.metabolite:gam, seed.compound:cpd01247	seed.compound:cpd27103, seed.compound:cpd00276, bigg.metabolite:gam, seed.compound:cpd01247	seed.compound:cpd27103, seed.compound:cpd00276, bigg.metabolite:gam, seed.compound:cpd01247	Same
837	glyclt_c	Glycolate	C2H3O3	-1	C2H3O3	-1	Clean	unconstrained Target & Adherence & bigg.metabolite:glyclt, seed.compound:cpd00139, biocyc:META:GLYCOLLATE, seed.compound:cpd12347	bigg.metabolite:glyclt, seed.compound:cpd00139, biocyc:META:GLYCOLLATE, seed.compound:cpd12347	bigg.metabolite:glyclt, seed.compound:cpd00139, biocyc:META:GLYCOLLATE, seed.compound:cpd12347	Same
838	gthrd_e	Reduced glutathione	C10H16N3O6S	-1	C10H16N3O6S	-1	Clean	unconstrained Target & Adherence & metanetx.chemical:MNXM490899, biocyc:META:GLUTATHIONE, bigg.metabolite:gthrd, seed.compound:cpd00042	metanetx.chemical:MNXM490899, biocyc:META:GLUTATHIONE, bigg.metabolite:gthrd, seed.compound:cpd00042	metanetx.chemical:MNXM490899, biocyc:META:GLUTATHIONE, bigg.metabolite:gthrd, seed.compound:cpd00042	Same
839	gln__L_p	L-Glutamine	C5H10N2O3	0	C5H10N2O3	0	Clean	unconstrained Target & Adherence & biocyc:META:GLN, seed.compound:cpd00053, seed.compound:cpd00253, bigg.metabolite:gln__L	biocyc:META:GLN, seed.compound:cpd00053, seed.compound:cpd00253, bigg.metabolite:gln__L	biocyc:META:GLN, seed.compound:cpd00053, seed.compound:cpd00253, bigg.metabolite:gln__L	Same
840	glucys_c	Gamma-L-Glutamyl-L-cysteine	C8H13N2O5S	-1	C8H13N2O5S	-1	Clean	unconstrained Target & Adherence & seed.compound:cpd00506, bigg.metabolite:glucys, biocyc:META:L-GAMMA-GLUTAMYLCYSTEINE, metanetx.chemical:MNXM735669	seed.compound:cpd00506, bigg.metabolite:glucys, biocyc:META:L-GAMMA-GLUTAMYLCYSTEINE, metanetx.chemical:MNXM735669	seed.compound:cpd00506, bigg.metabolite:glucys, biocyc:META:L-GAMMA-GLUTAMYLCYSTEINE, metanetx.chemical:MNXM735669	Same
841	pram_c	5-Phospho-beta-D-ribosylamine	C5H11NO7P	-1	C5H11NO7P	-1	Clean	unconstrained Target & Adherence & seed.compound:cpd01982, metanetx.chemical:MNXM1104549, bigg.metabolite:pram, biocyc:META:5-P-BETA-D-RIBOSYL-AMINE	seed.compound:cpd01982, metanetx.chemical:MNXM1104549, bigg.metabolite:pram, biocyc:META:5-P-BETA-D-RIBOSYL-AMINE	seed.compound:cpd01982, metanetx.chemical:MNXM1104549, bigg.metabolite:pram, biocyc:META:5-P-BETA-D-RIBOSYL-AMINE	Same
842	glyclt_e	Glycolate	C2H3O3	-1	C2H3O3	-1	Clean	unconstrained Target & Adherence & bigg.metabolite:glyclt, seed.compound:cpd00139, biocyc:META:GLYCOLLATE, seed.compound:cpd12347	bigg.metabolite:glyclt, seed.compound:cpd00139, biocyc:META:GLYCOLLATE, seed.compound:cpd12347	bigg.metabolite:glyclt, seed.compound:cpd00139, biocyc:META:GLYCOLLATE, seed.compound:cpd12347	Same
843	xmp_c	Xanthosine 5'-phosphate	C10H11N4O9P	-2	C10H11N4O9P	-2	Clean	unconstrained Target & Adherence & seed.compound:cpd00497, biocyc:META:XANTHOSINE-5-PHOSPHATE, bigg.metabolite:xmp, metanetx.chemical:MNXM1104385	seed.compound:cpd00497, biocyc:META:XANTHOSINE-5-PHOSPHATE, bigg.metabolite:xmp, metanetx.chemical:MNXM1104385	seed.compound:cpd00497, biocyc:META:XANTHOSINE-5-PHOSPHATE, bigg.metabolite:xmp, metanetx.chemical:MNXM1104385	Same
844	h2o2_e	Hydrogen peroxide	H2O2	0	H2O2	0	Clean	unconstrained Target & Adherence & bigg.metabolite:h2o2, biocyc:META:HYDROGEN-PEROXIDE, metanetx.chemical:MNXM732620, seed.compound:cpd00025	bigg.metabolite:h2o2, biocyc:META:HYDROGEN-PEROXIDE, metanetx.chemical:MNXM732620, seed.compound:cpd00025	bigg.metabolite:h2o2, biocyc:META:HYDROGEN-PEROXIDE, metanetx.chemical:MNXM732620, seed.compound:cpd00025	Same
845	4hphac_e	4-Hydroxyphenylacetate	C8H7O3	-1	C8H7O3	-1	Clean	unconstrained Target & Adherence & metanetx.chemical:MNXM735208, bigg.metabolite:4hphac, seed.compound:cpd00489, biocyc:META:4-HYDROXYPHENYLACETATE	metanetx.chemical:MNXM735208, bigg.metabolite:4hphac, seed.compound:cpd00489, biocyc:META:4-HYDROXYPHENYLACETATE	metanetx.chemical:MNXM735208, bigg.metabolite:4hphac, seed.compound:cpd00489, biocyc:META:4-HYDROXYPHENYLACETATE	Same
846	ile__L_e	L-Isoleucine	C6H13NO2	0	C6H13NO2	0	Clean	unconstrained Target & Adherence & seed.compound:cpd00322, bigg.metabolite:ile__L, biocyc:META:ILE, metanetx.chemical:MNXM728337	seed.compound:cpd00322, bigg.metabolite:ile__L, biocyc:META:ILE, metanetx.chemical:MNXM728337	seed.compound:cpd00322, bigg.metabolite:ile__L, biocyc:META:ILE, metanetx.chemical:MNXM728337	Same
847	ile__L_p	L-Isoleucine	C6H13NO2	0	C6H13NO2	0	Clean	unconstrained Target & Adherence & seed.compound:cpd00322, bigg.metabolite:ile__L, biocyc:META:ILE, metanetx.chemical:MNXM728337	seed.compound:cpd00322, bigg.metabolite:ile__L, biocyc:META:ILE, metanetx.chemical:MNXM728337	seed.compound:cpd00322, bigg.metabolite:ile__L, biocyc:META:ILE, metanetx.chemical:MNXM728337	Same
848	ckdo_c	CMP-3-deoxy-D-manno-octulosonate	C17H24N3O15P	-2	C17H24N3O15P	-2	Clean	unconstrained Target & Adherence & metanetx.chemical:MNXM1108330, seed.compound:cpd02546, biocyc:META:CMP-KDO, metanetx.chemical:MNXM737872	metanetx.chemical:MNXM1108330, seed.compound:cpd02546, biocyc:META:CMP-KDO, metanetx.chemical:MNXM737872	metanetx.chemical:MNXM1108330, seed.compound:cpd02546, biocyc:META:CMP-KDO, metanetx.chemical:MNXM737872	Same
849	malthp_e	Maltoheptaose	C42H72O36	0	C42H72O36	0	Clean	unconstrained Target & Adherence & metanetx.chemical:MNXM1092276, biocyc:META:CPD0-1133, bigg.metabolite:malthp, seed.compound:cpd15494	metanetx.chemical:MNXM1092276, biocyc:META:CPD0-1133, bigg.metabolite:malthp, seed.compound:cpd15494	metanetx.chemical:MNXM1092276, biocyc:META:CPD0-1133, bigg.metabolite:malthp, seed.compound:cpd15494	Same
850	malthx_e	Maltohexaose	C36H62O31	0	C36H62O31	0	Clean	unconstrained Target & Adherence & seed.compound:cpd01329, metanetx.chemical:MNXM728029, biocyc:META:MALTOHEXAOSE, bigg.metabolite:malthx	seed.compound:cpd01329, metanetx.chemical:MNXM728029, biocyc:META:MALTOHEXAOSE, bigg.metabolite:malthx	seed.compound:cpd01329, metanetx.chemical:MNXM728029, biocyc:META:MALTOHEXAOSE, bigg.metabolite:malthx	Same
851	maltpt_e	Maltopentaose	C30H52O26	0	C30H52O26	0	Clean	unconstrained Target & Adherence & biocyc:META:MALTOPENTAOSE, bigg.metabolite:maltpt, seed.compound:cpd15495, metanetx.chemical:MNXM1092277	biocyc:META:MALTOPENTAOSE, bigg.metabolite:maltpt, seed.compound:cpd15495, metanetx.chemical:MNXM1092277	biocyc:META:MALTOPENTAOSE, bigg.metabolite:maltpt, seed.compound:cpd15495, metanetx.chemical:MNXM1092277	Same
852	man_e	D-Mannose	C6H12O6	0	C6H12O6	0	Clean	unconstrained Target & Adherence & bigg.metabolite:man, seed.compound:cpd27437, metanetx.chemical:MNXM1105842, seed.compound:cpd00138	bigg.metabolite:man, seed.compound:cpd27437, metanetx.chemical:MNXM1105842, seed.compound:cpd00138	bigg.metabolite:man, seed.compound:cpd27437, metanetx.chemical:MNXM1105842, seed.compound:cpd00138	Same
853	man_p	D-Mannose	C6H12O6	0	C6H12O6	0	Clean	unconstrained Target & Adherence & bigg.metabolite:man, seed.compound:cpd27437, metanetx.chemical:MNXM1105842, seed.compound:cpd00138	bigg.metabolite:man, seed.compound:cpd27437, metanetx.chemical:MNXM1105842, seed.compound:cpd00138	bigg.metabolite:man, seed.compound:cpd27437, metanetx.chemical:MNXM1105842, seed.compound:cpd00138	Same
854	5mdru1p_c	5-Methylthio-5-deoxy-D-ribulose 1-phosphate	C6H11O7PS	-2	C6H11O7PS	-2	Clean	unconstrained Target & Adherence & metanetx.chemical:MNXM737603, biocyc:META:CPD-1063, bigg.metabolite:5mdru1p, seed.compound:cpd02791	metanetx.chemical:MNXM737603, biocyc:META:CPD-1063, bigg.metabolite:5mdru1p, seed.compound:cpd02791	metanetx.chemical:MNXM737603, biocyc:META:CPD-1063, bigg.metabolite:5mdru1p, seed.compound:cpd02791	Same
855	no3_c	Nitrate	NO3	-1	NO3	-1	Clean	unconstrained Target & Adherence & metanetx.chemical:MNXM732398, seed.compound:cpd00209, bigg.metabolite:no3, biocyc:META:NITRATE	metanetx.chemical:MNXM732398, seed.compound:cpd00209, bigg.metabolite:no3, biocyc:META:NITRATE	metanetx.chemical:MNXM732398, seed.compound:cpd00209, bigg.metabolite:no3, biocyc:META:NITRATE	Same
856	no3_p	Nitrate	NO3	-1	NO3	-1	Clean	unconstrained Target & Adherence & metanetx.chemical:MNXM732398, seed.compound:cpd00209, bigg.metabolite:no3, biocyc:META:NITRATE	metanetx.chemical:MNXM732398, seed.compound:cpd00209, bigg.metabolite:no3, biocyc:META:NITRATE	metanetx.chemical:MNXM732398, seed.compound:cpd00209, bigg.metabolite:no3, biocyc:META:NITRATE	Same
857	no3_e	Nitrate	NO3	-1	NO3	-1	Clean	unconstrained Target & Adherence & metanetx.chemical:MNXM732398, seed.compound:cpd00209, bigg.metabolite:no3, biocyc:META:NITRATE	metanetx.chemical:MNXM732398, seed.compound:cpd00209, bigg.metabolite:no3, biocyc:META:NITRATE	metanetx.chemical:MNXM732398, seed.compound:cpd00209, bigg.metabolite:no3, biocyc:META:NITRATE	Same
858	ugmda_c	UDP-N-acetylmuramoyl-L-alanyl-D-glutamyl-meso-2,6-diaminopimeloyl-D-alanyl-D-alanine	C41H61N9O28P2	-4	C41H61N9O28P2	-4	Clean	unconstrained Target & Adherence & biocyc:META:C1, seed.compound:cpd02968, seed.compound:cpd02932, metanetx.chemical:MNXM732166	biocyc:META:C1, seed.compound:cpd02968, seed.compound:cpd02932, metanetx.chemical:MNXM732166	biocyc:META:C1, seed.compound:cpd02968, seed.compound:cpd02932, metanetx.chemical:MNXM732166	Same
859	ptrc_e	Putrescine	C4H14N2	2	C4H14N2	2	Clean	unconstrained Target & Adherence & biocyc:META:PUTRESCINE, bigg.metabolite:ptrc, seed.compound:cpd00118, seed.compound:cpd12215	biocyc:META:PUTRESCINE, bigg.metabolite:ptrc, seed.compound:cpd00118, seed.compound:cpd12215	biocyc:META:PUTRESCINE, bigg.metabolite:ptrc, seed.compound:cpd00118, seed.compound:cpd12215	Same
860	trp__L_e	L-Tryptophan	C11H12N2O2	0	C11H12N2O2	0	Clean	unconstrained Target & Adherence & bigg.metabolite:trp__L, seed.compound:cpd00065, seed.compound:cpd19007, biocyc:META:TRP	bigg.metabolite:trp__L, seed.compound:cpd00065, seed.compound:cpd19007, biocyc:META:TRP	bigg.metabolite:trp__L, seed.compound:cpd00065, seed.compound:cpd19007, biocyc:META:TRP	Same
861	val__L_e	L-Valine	C5H11NO2	0	C5H11NO2	0	Clean	unconstrained Target & Adherence & seed.compound:cpd15141, seed.compound:cpd00156, biocyc:META:VAL, bigg.metabolite:val__L	seed.compound:cpd15141, seed.compound:cpd00156, biocyc:META:VAL, bigg.metabolite:val__L	seed.compound:cpd15141, seed.compound:cpd00156, biocyc:META:VAL, bigg.metabolite:val__L	Same
862	rib__D_p	D-Ribose	C5H10O5	0	C5H10O5	0	Clean	unconstrained Target & Adherence & bigg.metabolite:rib__D, metanetx.chemical:MNXM1108051, seed.compound:cpd00105, metanetx.chemical:MNXM732916	bigg.metabolite:rib__D, metanetx.chemical:MNXM1108051, seed.compound:cpd00105, metanetx.chemical:MNXM732916	bigg.metabolite:rib__D, metanetx.chemical:MNXM1108051, seed.compound:cpd00105, metanetx.chemical:MNXM732916	Same
863	rib__D_e	D-Ribose	C5H10O5	0	C5H10O5	0	Clean	unconstrained Target & Adherence & bigg.metabolite:rib__D, metanetx.chemical:MNXM1108051, seed.compound:cpd00105, metanetx.chemical:MNXM732916	bigg.metabolite:rib__D, metanetx.chemical:MNXM1108051, seed.compound:cpd00105, metanetx.chemical:MNXM732916	bigg.metabolite:rib__D, metanetx.chemical:MNXM1108051, seed.compound:cpd00105, metanetx.chemical:MNXM732916	Same
864	rml_c	L-Rhamnulose	C6H12O5	0	C6H12O5	0	Clean	unconstrained Target & Adherence & biocyc:META:CPD-16566, metanetx.chemical:MNXM731756, metanetx.chemical:MNXM731755, seed.compound:cpd00642	biocyc:META:CPD-16566, metanetx.chemical:MNXM731756, metanetx.chemical:MNXM731755, seed.compound:cpd00642	biocyc:META:CPD-16566, metanetx.chemical:MNXM731756, metanetx.chemical:MNXM731755, seed.compound:cpd00642	Same
865	sbt__D_e	D-Sorbitol	C6H14O6	0	C6H14O6	0	Clean	unconstrained Target & Adherence & metanetx.chemical:MNXM736685, seed.compound:cpd00588, biocyc:META:SORBITOL, bigg.metabolite:sbt__D	metanetx.chemical:MNXM736685, seed.compound:cpd00588, biocyc:META:SORBITOL, bigg.metabolite:sbt__D	metanetx.chemical:MNXM736685, seed.compound:cpd00588, biocyc:META:SORBITOL, bigg.metabolite:sbt__D	Same
866	thm_c	Thiamin	C12H17N4OS	1	C12H17N4OS	1	Clean	unconstrained Target & Adherence & biocyc:META:THIAMINE, bigg.metabolite:thm, metanetx.chemical:MNXM730135, seed.compound:cpd00305	biocyc:META:THIAMINE, bigg.metabolite:thm, metanetx.chemical:MNXM730135, seed.compound:cpd00305	biocyc:META:THIAMINE, bigg.metabolite:thm, metanetx.chemical:MNXM730135, seed.compound:cpd00305	Same
867	thm_e	Thiamin	C12H17N4OS	1	C12H17N4OS	1	Clean	unconstrained Target & Adherence & biocyc:META:THIAMINE, bigg.metabolite:thm, metanetx.chemical:MNXM730135, seed.compound:cpd00305	biocyc:META:THIAMINE, bigg.metabolite:thm, metanetx.chemical:MNXM730135, seed.compound:cpd00305	biocyc:META:THIAMINE, bigg.metabolite:thm, metanetx.chemical:MNXM730135, seed.compound:cpd00305	Same
868	u3hga_c	UDP-3-O-(3-hydroxytetradecanoyl)-D-glucosamine	C29H50N3O18P2	-1	C29H50N3O18P2	-1	Clean	unconstrained Target & Adherence & biocyc:META:UDP-OHMYR-GLUCOSAMINE, metanetx.chemical:MNXM1107764, seed.compound:cpd03584, metanetx.chemical:MNXM1107763	biocyc:META:UDP-OHMYR-GLUCOSAMINE, metanetx.chemical:MNXM1107764, seed.compound:cpd03584, metanetx.chemical:MNXM1107763	biocyc:META:UDP-OHMYR-GLUCOSAMINE, metanetx.chemical:MNXM1107764, seed.compound:cpd03584, metanetx.chemical:MNXM1107763	Same
869	uamag_c	UDP-N-acetylmuramoyl-L-alanyl-D-glutamate	C28H39N5O23P2	-4	C28H39N5O23P2	-4	Clean	unconstrained Target & Adherence & metanetx.chemical:MNXM741611, seed.compound:cpd00525, metanetx.chemical:MNXM741612, biocyc:META:UDP-AA-GLUTAMATE	metanetx.chemical:MNXM741611, seed.compound:cpd00525, metanetx.chemical:MNXM741612, biocyc:META:UDP-AA-GLUTAMATE	metanetx.chemical:MNXM741611, seed.compound:cpd00525, metanetx.chemical:MNXM741612, biocyc:META:UDP-AA-GLUTAMATE	Same
870	uamr_c	UDP-N-acetylmuramate	C20H28N3O19P2	-3	C20H28N3O19P2	-3	Clean	unconstrained Target & Adherence & biocyc:META:UDP-N-ACETYLMURAMATE, metanetx.chemical:MNXM1107411, seed.compound:cpd00773, metanetx.chemical:MNXM1107410	biocyc:META:UDP-N-ACETYLMURAMATE, metanetx.chemical:MNXM1107411, seed.compound:cpd00773, metanetx.chemical:MNXM1107410	biocyc:META:UDP-N-ACETYLMURAMATE, metanetx.chemical:MNXM1107411, seed.compound:cpd00773, metanetx.chemical:MNXM1107410	Same
871	val__L_p	L-Valine	C5H11NO2	0	C5H11NO2	0	Clean	unconstrained Target & Adherence & seed.compound:cpd15141, seed.compound:cpd00156, biocyc:META:VAL, bigg.metabolite:val__L	seed.compound:cpd15141, seed.compound:cpd00156, biocyc:META:VAL, bigg.metabolite:val__L	seed.compound:cpd15141, seed.compound:cpd00156, biocyc:META:VAL, bigg.metabolite:val__L	Same
872	coa_c	Coenzyme A	C21H32N7O16P3S	-4	C21H32N7O16P3S	-4	Clean	unconstrained Target & Adherence & biocyc:META:COA-GROUP, bigg.metabolite:coa, biocyc:META:CO-A, metanetx.chemical:MNXM727276, seed.compound:cpd00010	biocyc:META:COA-GROUP, bigg.metabolite:coa, biocyc:META:CO-A, metanetx.chemical:MNXM727276, seed.compound:cpd00010	biocyc:META:COA-GROUP, bigg.metabolite:coa, biocyc:META:CO-A, metanetx.chemical:MNXM727276, seed.compound:cpd00010	Same
873	amp_c	AMP	C10H12N5O7P	-2	C10H12N5O7P	-2	Clean	unconstrained Target & Adherence & biocyc:META:AMP-GROUP, metanetx.chemical:MNXM728294, biocyc:META:AMP, seed.compound:cpd00018, bigg.metabolite:amp	biocyc:META:AMP-GROUP, metanetx.chemical:MNXM728294, biocyc:META:AMP, seed.compound:cpd00018, bigg.metabolite:amp	biocyc:META:AMP-GROUP, metanetx.chemical:MNXM728294, biocyc:META:AMP, seed.compound:cpd00018, bigg.metabolite:amp	Same
874	pg161_c	Phosphatidylglycerol (dihexadec-9-enoyl, n-C16:1)	C38H70O10P	-1	C38H70O10P	-1	Clean	unconstrained Target & Adherence & metanetx.chemical:MNXM739992, biocyc:META:CPD0-2330, seed.compound:cpd15539, seed.compound:cpd26463, metanetx.chemical:MNXM739991	metanetx.chemical:MNXM739992, biocyc:META:CPD0-2330, seed.compound:cpd15539, seed.compound:cpd26463, metanetx.chemical:MNXM739991	metanetx.chemical:MNXM739992, biocyc:META:CPD0-2330, seed.compound:cpd15539, seed.compound:cpd26463, metanetx.chemical:MNXM739991	Same
875	2dr1p_c	2-Deoxy-D-ribose 1-phosphate	C5H9O7P	-2	C5H9O7P	-2	Clean	unconstrained Target & Adherence & seed.compound:cpd00509, bigg.metabolite:2dr1p, metanetx.chemical:MNXM1108138, biocyc:META:DEOXY-D-RIBOSE-1-PHOSPHATE, seed.compound:cpd26845	seed.compound:cpd00509, bigg.metabolite:2dr1p, metanetx.chemical:MNXM1108138, biocyc:META:DEOXY-D-RIBOSE-1-PHOSPHATE, seed.compound:cpd26845	seed.compound:cpd00509, bigg.metabolite:2dr1p, metanetx.chemical:MNXM1108138, biocyc:META:DEOXY-D-RIBOSE-1-PHOSPHATE, seed.compound:cpd26845	Same
876	leu__L_c	L-Leucine	C6H13NO2	0	C6H13NO2	0	Clean	unconstrained Target & Adherence & seed.compound:cpd15143, biocyc:META:LEU, metanetx.chemical:MNXM1106761, bigg.metabolite:leu__L, seed.compound:cpd00107	seed.compound:cpd15143, biocyc:META:LEU, metanetx.chemical:MNXM1106761, bigg.metabolite:leu__L, seed.compound:cpd00107	seed.compound:cpd15143, biocyc:META:LEU, metanetx.chemical:MNXM1106761, bigg.metabolite:leu__L, seed.compound:cpd00107	Same
877	leu__L_e	L-Leucine	C6H13NO2	0	C6H13NO2	0	Clean	unconstrained Target & Adherence & seed.compound:cpd15143, biocyc:META:LEU, metanetx.chemical:MNXM1106761, bigg.metabolite:leu__L, seed.compound:cpd00107	seed.compound:cpd15143, biocyc:META:LEU, metanetx.chemical:MNXM1106761, bigg.metabolite:leu__L, seed.compound:cpd00107	seed.compound:cpd15143, biocyc:META:LEU, metanetx.chemical:MNXM1106761, bigg.metabolite:leu__L, seed.compound:cpd00107	Same
878	msa_c	Malonate semialdehyde	C3H3O3	-1	C3H3O3	-1	Clean	unconstrained Target & Adherence & seed.compound:cpd00191, biocyc:META:CPD-1135, seed.compound:cpd08857, biocyc:META:MALONATE-S-ALD, bigg.metabolite:msa	seed.compound:cpd00191, biocyc:META:CPD-1135, seed.compound:cpd08857, biocyc:META:MALONATE-S-ALD, bigg.metabolite:msa	seed.compound:cpd00191, biocyc:META:CPD-1135, seed.compound:cpd08857, biocyc:META:MALONATE-S-ALD, bigg.metabolite:msa	Same
879	phaccoa_c	Phenylacetyl-CoA	C29H38N7O17P3S	-4	C29H38N7O17P3S	-4	Clean	unconstrained Target & Adherence & seed.compound:cpd00452, biocyc:META:CPD-207, metanetx.chemical:MNXM737292, metanetx.chemical:MNXM1104563, bigg.metabolite:phaccoa	seed.compound:cpd00452, biocyc:META:CPD-207, metanetx.chemical:MNXM737292, metanetx.chemical:MNXM1104563, bigg.metabolite:phaccoa	seed.compound:cpd00452, biocyc:META:CPD-207, metanetx.chemical:MNXM737292, metanetx.chemical:MNXM1104563, bigg.metabolite:phaccoa	Same
880	asp__L_c	L-Aspartate	C4H6NO4	-1	C4H6NO4	-1	Clean	unconstrained Target & Adherence & seed.compound:cpd00041, seed.compound:cpd19181, bigg.metabolite:asp__L, biocyc:META:L-ASPARTATE, metanetx.chemical:MNXM1108206	seed.compound:cpd00041, seed.compound:cpd19181, bigg.metabolite:asp__L, biocyc:META:L-ASPARTATE, metanetx.chemical:MNXM1108206	seed.compound:cpd00041, seed.compound:cpd19181, bigg.metabolite:asp__L, biocyc:META:L-ASPARTATE, metanetx.chemical:MNXM1108206	Same
881	ala__L_c	L-Alanine	C3H7NO2	0	C3H7NO2	0	Clean	unconstrained Target & Adherence & metanetx.chemical:MNXM1105732, biocyc:META:L-ALPHA-ALANINE, seed.compound:cpd01003, seed.compound:cpd00035, bigg.metabolite:ala__L	metanetx.chemical:MNXM1105732, biocyc:META:L-ALPHA-ALANINE, seed.compound:cpd01003, seed.compound:cpd00035, bigg.metabolite:ala__L	metanetx.chemical:MNXM1105732, biocyc:META:L-ALPHA-ALANINE, seed.compound:cpd01003, seed.compound:cpd00035, bigg.metabolite:ala__L	Same
882	ala__L_e	L-Alanine	C3H7NO2	0	C3H7NO2	0	Clean	unconstrained Target & Adherence & metanetx.chemical:MNXM1105732, biocyc:META:L-ALPHA-ALANINE, seed.compound:cpd01003, seed.compound:cpd00035, bigg.metabolite:ala__L	metanetx.chemical:MNXM1105732, biocyc:META:L-ALPHA-ALANINE, seed.compound:cpd01003, seed.compound:cpd00035, bigg.metabolite:ala__L	metanetx.chemical:MNXM1105732, biocyc:META:L-ALPHA-ALANINE, seed.compound:cpd01003, seed.compound:cpd00035, bigg.metabolite:ala__L	Same
883	ade_c	Adenine	C5H5N5	0	C5H5N5	0	Clean	unconstrained Target & Adherence & seed.compound:cpd22238, bigg.metabolite:ade, biocyc:META:ADENINE-RING, seed.compound:cpd00128, biocyc:META:ADENINE	seed.compound:cpd22238, bigg.metabolite:ade, biocyc:META:ADENINE-RING, seed.compound:cpd00128, biocyc:META:ADENINE	seed.compound:cpd22238, bigg.metabolite:ade, biocyc:META:ADENINE-RING, seed.compound:cpd00128, biocyc:META:ADENINE	Same
884	cys__L_c	L-Cysteine	C3H7NO2S	0	C3H7NO2S	0	Clean	unconstrained Target & Adherence & seed.compound:cpd00547, seed.compound:cpd00084, metanetx.chemical:MNXM738068, biocyc:META:CYS, bigg.metabolite:cys__L	seed.compound:cpd00547, seed.compound:cpd00084, metanetx.chemical:MNXM738068, biocyc:META:CYS, bigg.metabolite:cys__L	seed.compound:cpd00547, seed.compound:cpd00084, metanetx.chemical:MNXM738068, biocyc:META:CYS, bigg.metabolite:cys__L	Same
885	his__L_c	L-Histidine	C6H9N3O2	0	C6H9N3O2	0	Clean	unconstrained Target & Adherence & metanetx.chemical:MNXM1107769, biocyc:META:HIS, seed.compound:cpd00572, seed.compound:cpd00119, bigg.metabolite:his__L	metanetx.chemical:MNXM1107769, biocyc:META:HIS, seed.compound:cpd00572, seed.compound:cpd00119, bigg.metabolite:his__L	metanetx.chemical:MNXM1107769, biocyc:META:HIS, seed.compound:cpd00572, seed.compound:cpd00119, bigg.metabolite:his__L	Same
886	mthgxl_c	Methylglyoxal	C3H4O2	0	C3H4O2	0	Clean	unconstrained Target & Adherence & biocyc:META:CPD-10807, biocyc:META:METHYL-GLYOXAL, seed.compound:cpd00428, bigg.metabolite:mthgxl, seed.compound:cpd22830	biocyc:META:CPD-10807, biocyc:META:METHYL-GLYOXAL, seed.compound:cpd00428, bigg.metabolite:mthgxl, seed.compound:cpd22830	biocyc:META:CPD-10807, biocyc:META:METHYL-GLYOXAL, seed.compound:cpd00428, bigg.metabolite:mthgxl, seed.compound:cpd22830	Same
887	ppcoa_c	Propanoyl-CoA	C24H36N7O17P3S	-4	C24H36N7O17P3S	-4	Clean	unconstrained Target & Adherence & metanetx.chemical:MNXM1106156, biocyc:META:PROPIONYL-COA, seed.compound:cpd00086, seed.compound:cpd12196, bigg.metabolite:ppcoa	metanetx.chemical:MNXM1106156, biocyc:META:PROPIONYL-COA, seed.compound:cpd00086, seed.compound:cpd12196, bigg.metabolite:ppcoa	metanetx.chemical:MNXM1106156, biocyc:META:PROPIONYL-COA, seed.compound:cpd00086, seed.compound:cpd12196, bigg.metabolite:ppcoa	Same
888	acgam_p	N-Acetyl-D-glucosamine	C8H15NO6	0	C8H15NO6	0	Clean	unconstrained Target & Adherence & bigg.metabolite:acgam, seed.compound:cpd00122, seed.compound:cpd27608, metanetx.chemical:MNXM1105935, metanetx.chemical:MNXM1105933	bigg.metabolite:acgam, seed.compound:cpd00122, seed.compound:cpd27608, metanetx.chemical:MNXM1105935, metanetx.chemical:MNXM1105933	bigg.metabolite:acgam, seed.compound:cpd00122, seed.compound:cpd27608, metanetx.chemical:MNXM1105935, metanetx.chemical:MNXM1105933	Same
889	acgam_c	N-Acetyl-D-glucosamine	C8H15NO6	0	C8H15NO6	0	Clean	unconstrained Target & Adherence & bigg.metabolite:acgam, seed.compound:cpd00122, seed.compound:cpd27608, metanetx.chemical:MNXM1105935, metanetx.chemical:MNXM1105933	bigg.metabolite:acgam, seed.compound:cpd00122, seed.compound:cpd27608, metanetx.chemical:MNXM1105935, metanetx.chemical:MNXM1105933	bigg.metabolite:acgam, seed.compound:cpd00122, seed.compound:cpd27608, metanetx.chemical:MNXM1105935, metanetx.chemical:MNXM1105933	Same
890	acmana_c	N-Acetyl-D-mannosamine	C8H15NO6	0	C8H15NO6	0	Clean	unconstrained Target & Adherence & metanetx.chemical:MNXM1105881, metanetx.chemical:MNXM731435, bigg.metabolite:acmana, seed.compound:cpd00492, metanetx.chemical:MNXM731439	metanetx.chemical:MNXM1105881, metanetx.chemical:MNXM731435, bigg.metabolite:acmana, seed.compound:cpd00492, metanetx.chemical:MNXM731439	metanetx.chemical:MNXM1105881, metanetx.chemical:MNXM731435, bigg.metabolite:acmana, seed.compound:cpd00492, metanetx.chemical:MNXM731439	Same
891	acgam1p_c	N-Acetyl-D-glucosamine 1-phosphate	C8H14NO9P	-2	C8H14NO9P	-2	Clean	unconstrained Target & Adherence & metanetx.chemical:MNXM1105799, metanetx.chemical:MNXM729920, metanetx.chemical:MNXM1105798, seed.compound:cpd02611, bigg.metabolite:acgam1p	metanetx.chemical:MNXM1105799, metanetx.chemical:MNXM729920, metanetx.chemical:MNXM1105798, seed.compound:cpd02611, bigg.metabolite:acgam1p	metanetx.chemical:MNXM1105799, metanetx.chemical:MNXM729920, metanetx.chemical:MNXM1105798, seed.compound:cpd02611, bigg.metabolite:acgam1p	Same
892	acgam_e	N-Acetyl-D-glucosamine	C8H15NO6	0	C8H15NO6	0	Clean	unconstrained Target & Adherence & bigg.metabolite:acgam, seed.compound:cpd00122, seed.compound:cpd27608, metanetx.chemical:MNXM1105935, metanetx.chemical:MNXM1105933	bigg.metabolite:acgam, seed.compound:cpd00122, seed.compound:cpd27608, metanetx.chemical:MNXM1105935, metanetx.chemical:MNXM1105933	bigg.metabolite:acgam, seed.compound:cpd00122, seed.compound:cpd27608, metanetx.chemical:MNXM1105935, metanetx.chemical:MNXM1105933	Same
893	oaa_c	Oxaloacetate	C4H2O5	-2	C4H2O5	-2	Clean	unconstrained Target & Adherence & seed.compound:cpd00032, seed.compound:cpd02469, bigg.metabolite:oaa, biocyc:META:ENOL-OXALOACETATE, biocyc:META:OXALACETIC_ACID	seed.compound:cpd00032, seed.compound:cpd02469, bigg.metabolite:oaa, biocyc:META:ENOL-OXALOACETATE, biocyc:META:OXALACETIC_ACID	seed.compound:cpd00032, seed.compound:cpd02469, bigg.metabolite:oaa, biocyc:META:ENOL-OXALOACETATE, biocyc:META:OXALACETIC_ACID	Same
894	acmana_e	N-Acetyl-D-mannosamine	C8H15NO6	0	C8H15NO6	0	Clean	unconstrained Target & Adherence & metanetx.chemical:MNXM1105881, metanetx.chemical:MNXM731435, bigg.metabolite:acmana, seed.compound:cpd00492, metanetx.chemical:MNXM731439	metanetx.chemical:MNXM1105881, metanetx.chemical:MNXM731435, bigg.metabolite:acmana, seed.compound:cpd00492, metanetx.chemical:MNXM731439	metanetx.chemical:MNXM1105881, metanetx.chemical:MNXM731435, bigg.metabolite:acmana, seed.compound:cpd00492, metanetx.chemical:MNXM731439	Same
895	acmana_p	N-Acetyl-D-mannosamine	C8H15NO6	0	C8H15NO6	0	Clean	unconstrained Target & Adherence & metanetx.chemical:MNXM1105881, metanetx.chemical:MNXM731435, bigg.metabolite:acmana, seed.compound:cpd00492, metanetx.chemical:MNXM731439	metanetx.chemical:MNXM1105881, metanetx.chemical:MNXM731435, bigg.metabolite:acmana, seed.compound:cpd00492, metanetx.chemical:MNXM731439	metanetx.chemical:MNXM1105881, metanetx.chemical:MNXM731435, bigg.metabolite:acmana, seed.compound:cpd00492, metanetx.chemical:MNXM731439	Same
896	orn_c	Ornithine	C5H13N2O2	1	C5H13N2O2	1	Clean	unconstrained Target & Adherence & biocyc:META:L-ORNITHINE, bigg.metabolite:orn, metanetx.chemical:MNXM741175, seed.compound:cpd19016, seed.compound:cpd00064	biocyc:META:L-ORNITHINE, bigg.metabolite:orn, metanetx.chemical:MNXM741175, seed.compound:cpd19016, seed.compound:cpd00064	biocyc:META:L-ORNITHINE, bigg.metabolite:orn, metanetx.chemical:MNXM741175, seed.compound:cpd19016, seed.compound:cpd00064	Same
897	ade_p	Adenine	C5H5N5	0	C5H5N5	0	Clean	unconstrained Target & Adherence & seed.compound:cpd22238, bigg.metabolite:ade, biocyc:META:ADENINE-RING, seed.compound:cpd00128, biocyc:META:ADENINE	seed.compound:cpd22238, bigg.metabolite:ade, biocyc:META:ADENINE-RING, seed.compound:cpd00128, biocyc:META:ADENINE	seed.compound:cpd22238, bigg.metabolite:ade, biocyc:META:ADENINE-RING, seed.compound:cpd00128, biocyc:META:ADENINE	Same
898	crn_c	L-Carnitine	C7H15NO3	0	C7H15NO3	0	Clean	unconstrained Target & Adherence & biocyc:META:CARNITINE, metanetx.chemical:MNXM731667, bigg.metabolite:crn, seed.compound:cpd19003, seed.compound:cpd00266	biocyc:META:CARNITINE, metanetx.chemical:MNXM731667, bigg.metabolite:crn, seed.compound:cpd19003, seed.compound:cpd00266	biocyc:META:CARNITINE, metanetx.chemical:MNXM731667, bigg.metabolite:crn, seed.compound:cpd19003, seed.compound:cpd00266	Same
899	ala__L_p	L-Alanine	C3H7NO2	0	C3H7NO2	0	Clean	unconstrained Target & Adherence & metanetx.chemical:MNXM1105732, biocyc:META:L-ALPHA-ALANINE, seed.compound:cpd01003, seed.compound:cpd00035, bigg.metabolite:ala__L	metanetx.chemical:MNXM1105732, biocyc:META:L-ALPHA-ALANINE, seed.compound:cpd01003, seed.compound:cpd00035, bigg.metabolite:ala__L	metanetx.chemical:MNXM1105732, biocyc:META:L-ALPHA-ALANINE, seed.compound:cpd01003, seed.compound:cpd00035, bigg.metabolite:ala__L	Same
900	arg__L_c	L-Arginine	C6H15N4O2	1	C6H15N4O2	1	Clean	unconstrained Target & Adherence & seed.compound:cpd19021, biocyc:META:ARG, seed.compound:cpd00051, bigg.metabolite:arg__L, metanetx.chemical:MNXM739527	seed.compound:cpd19021, biocyc:META:ARG, seed.compound:cpd00051, bigg.metabolite:arg__L, metanetx.chemical:MNXM739527	seed.compound:cpd19021, biocyc:META:ARG, seed.compound:cpd00051, bigg.metabolite:arg__L, metanetx.chemical:MNXM739527	Same
901	arg__L_e	L-Arginine	C6H15N4O2	1	C6H15N4O2	1	Clean	unconstrained Target & Adherence & seed.compound:cpd19021, biocyc:META:ARG, seed.compound:cpd00051, bigg.metabolite:arg__L, metanetx.chemical:MNXM739527	seed.compound:cpd19021, biocyc:META:ARG, seed.compound:cpd00051, bigg.metabolite:arg__L, metanetx.chemical:MNXM739527	seed.compound:cpd19021, biocyc:META:ARG, seed.compound:cpd00051, bigg.metabolite:arg__L, metanetx.chemical:MNXM739527	Same
902	malt_c	Maltose	C12H22O11	0	C12H22O11	0	Clean	unconstrained Target & Adherence & bigg.metabolite:malt, seed.compound:cpd00665, biocyc:META:ALPHA-MALTOSE, metanetx.chemical:MNXM1106002, seed.compound:cpd00179	bigg.metabolite:malt, seed.compound:cpd00665, biocyc:META:ALPHA-MALTOSE, metanetx.chemical:MNXM1106002, seed.compound:cpd00179	bigg.metabolite:malt, seed.compound:cpd00665, biocyc:META:ALPHA-MALTOSE, metanetx.chemical:MNXM1106002, seed.compound:cpd00179	Same
903	malt_e	Maltose	C12H22O11	0	C12H22O11	0	Clean	unconstrained Target & Adherence & bigg.metabolite:malt, seed.compound:cpd00665, biocyc:META:ALPHA-MALTOSE, metanetx.chemical:MNXM1106002, seed.compound:cpd00179	bigg.metabolite:malt, seed.compound:cpd00665, biocyc:META:ALPHA-MALTOSE, metanetx.chemical:MNXM1106002, seed.compound:cpd00179	bigg.metabolite:malt, seed.compound:cpd00665, biocyc:META:ALPHA-MALTOSE, metanetx.chemical:MNXM1106002, seed.compound:cpd00179	Same
904	lys__L_c	L-Lysine	C6H15N2O2	1	C6H15N2O2	1	Clean	unconstrained Target & Adherence & bigg.metabolite:lys__L, biocyc:META:LYS, seed.compound:cpd19182, metanetx.chemical:MNXM1106164, seed.compound:cpd00039	bigg.metabolite:lys__L, biocyc:META:LYS, seed.compound:cpd19182, metanetx.chemical:MNXM1106164, seed.compound:cpd00039	bigg.metabolite:lys__L, biocyc:META:LYS, seed.compound:cpd19182, metanetx.chemical:MNXM1106164, seed.compound:cpd00039	Same
905	arg__L_p	L-Arginine	C6H15N4O2	1	C6H15N4O2	1	Clean	unconstrained Target & Adherence & seed.compound:cpd19021, biocyc:META:ARG, seed.compound:cpd00051, bigg.metabolite:arg__L, metanetx.chemical:MNXM739527	seed.compound:cpd19021, biocyc:META:ARG, seed.compound:cpd00051, bigg.metabolite:arg__L, metanetx.chemical:MNXM739527	seed.compound:cpd19021, biocyc:META:ARG, seed.compound:cpd00051, bigg.metabolite:arg__L, metanetx.chemical:MNXM739527	Same
906	lys__L_e	L-Lysine	C6H15N2O2	1	C6H15N2O2	1	Clean	unconstrained Target & Adherence & bigg.metabolite:lys__L, biocyc:META:LYS, seed.compound:cpd19182, metanetx.chemical:MNXM1106164, seed.compound:cpd00039	bigg.metabolite:lys__L, biocyc:META:LYS, seed.compound:cpd19182, metanetx.chemical:MNXM1106164, seed.compound:cpd00039	bigg.metabolite:lys__L, biocyc:META:LYS, seed.compound:cpd19182, metanetx.chemical:MNXM1106164, seed.compound:cpd00039	Same
907	orn_e	Ornithine	C5H13N2O2	1	C5H13N2O2	1	Clean	unconstrained Target & Adherence & biocyc:META:L-ORNITHINE, bigg.metabolite:orn, metanetx.chemical:MNXM741175, seed.compound:cpd19016, seed.compound:cpd00064	biocyc:META:L-ORNITHINE, bigg.metabolite:orn, metanetx.chemical:MNXM741175, seed.compound:cpd19016, seed.compound:cpd00064	biocyc:META:L-ORNITHINE, bigg.metabolite:orn, metanetx.chemical:MNXM741175, seed.compound:cpd19016, seed.compound:cpd00064	Same
908	orn_p	Ornithine	C5H13N2O2	1	C5H13N2O2	1	Clean	unconstrained Target & Adherence & biocyc:META:L-ORNITHINE, bigg.metabolite:orn, metanetx.chemical:MNXM741175, seed.compound:cpd19016, seed.compound:cpd00064	biocyc:META:L-ORNITHINE, bigg.metabolite:orn, metanetx.chemical:MNXM741175, seed.compound:cpd19016, seed.compound:cpd00064	biocyc:META:L-ORNITHINE, bigg.metabolite:orn, metanetx.chemical:MNXM741175, seed.compound:cpd19016, seed.compound:cpd00064	Same
909	asp__L_e	L-Aspartate	C4H6NO4	-1	C4H6NO4	-1	Clean	unconstrained Target & Adherence & seed.compound:cpd00041, seed.compound:cpd19181, bigg.metabolite:asp__L, biocyc:META:L-ASPARTATE, metanetx.chemical:MNXM1108206	seed.compound:cpd00041, seed.compound:cpd19181, bigg.metabolite:asp__L, biocyc:META:L-ASPARTATE, metanetx.chemical:MNXM1108206	seed.compound:cpd00041, seed.compound:cpd19181, bigg.metabolite:asp__L, biocyc:META:L-ASPARTATE, metanetx.chemical:MNXM1108206	Same
910	asp__L_p	L-Aspartate	C4H6NO4	-1	C4H6NO4	-1	Clean	unconstrained Target & Adherence & seed.compound:cpd00041, seed.compound:cpd19181, bigg.metabolite:asp__L, biocyc:META:L-ASPARTATE, metanetx.chemical:MNXM1108206	seed.compound:cpd00041, seed.compound:cpd19181, bigg.metabolite:asp__L, biocyc:META:L-ASPARTATE, metanetx.chemical:MNXM1108206	seed.compound:cpd00041, seed.compound:cpd19181, bigg.metabolite:asp__L, biocyc:META:L-ASPARTATE, metanetx.chemical:MNXM1108206	Same
911	3htdcoa_c	(S)-3-Hydroxytetradecanoyl-CoA	C35H58N7O18P3S	-4	C35H58N7O18P3S	-4	Clean	unconstrained Target & Adherence & seed.compound:cpd26436, biocyc:META:CPD0-2171, metanetx.chemical:MNXM1104726, bigg.metabolite:3htdcoa, seed.compound:cpd03115	seed.compound:cpd26436, biocyc:META:CPD0-2171, metanetx.chemical:MNXM1104726, bigg.metabolite:3htdcoa, seed.compound:cpd03115	seed.compound:cpd26436, biocyc:META:CPD0-2171, metanetx.chemical:MNXM1104726, bigg.metabolite:3htdcoa, seed.compound:cpd03115	Same
912	lys__L_p	L-Lysine	C6H15N2O2	1	C6H15N2O2	1	Clean	unconstrained Target & Adherence & bigg.metabolite:lys__L, biocyc:META:LYS, seed.compound:cpd19182, metanetx.chemical:MNXM1106164, seed.compound:cpd00039	bigg.metabolite:lys__L, biocyc:META:LYS, seed.compound:cpd19182, metanetx.chemical:MNXM1106164, seed.compound:cpd00039	bigg.metabolite:lys__L, biocyc:META:LYS, seed.compound:cpd19182, metanetx.chemical:MNXM1106164, seed.compound:cpd00039	Same
913	pg161_p	Phosphatidylglycerol (dihexadec-9-enoyl, n-C16:1)	C38H70O10P	-1	C38H70O10P	-1	Clean	unconstrained Target & Adherence & metanetx.chemical:MNXM739992, biocyc:META:CPD0-2330, seed.compound:cpd15539, seed.compound:cpd26463, metanetx.chemical:MNXM739991	metanetx.chemical:MNXM739992, biocyc:META:CPD0-2330, seed.compound:cpd15539, seed.compound:cpd26463, metanetx.chemical:MNXM739991	metanetx.chemical:MNXM739992, biocyc:META:CPD0-2330, seed.compound:cpd15539, seed.compound:cpd26463, metanetx.chemical:MNXM739991	Same
914	crn_e	L-Carnitine	C7H15NO3	0	C7H15NO3	0	Clean	unconstrained Target & Adherence & biocyc:META:CARNITINE, metanetx.chemical:MNXM731667, bigg.metabolite:crn, seed.compound:cpd19003, seed.compound:cpd00266	biocyc:META:CARNITINE, metanetx.chemical:MNXM731667, bigg.metabolite:crn, seed.compound:cpd19003, seed.compound:cpd00266	biocyc:META:CARNITINE, metanetx.chemical:MNXM731667, bigg.metabolite:crn, seed.compound:cpd19003, seed.compound:cpd00266	Same
915	crn_p	L-Carnitine	C7H15NO3	0	C7H15NO3	0	Clean	unconstrained Target & Adherence & biocyc:META:CARNITINE, metanetx.chemical:MNXM731667, bigg.metabolite:crn, seed.compound:cpd19003, seed.compound:cpd00266	biocyc:META:CARNITINE, metanetx.chemical:MNXM731667, bigg.metabolite:crn, seed.compound:cpd19003, seed.compound:cpd00266	biocyc:META:CARNITINE, metanetx.chemical:MNXM731667, bigg.metabolite:crn, seed.compound:cpd19003, seed.compound:cpd00266	Same
916	cys__L_p	L-Cysteine	C3H7NO2S	0	C3H7NO2S	0	Clean	unconstrained Target & Adherence & seed.compound:cpd00547, seed.compound:cpd00084, metanetx.chemical:MNXM738068, biocyc:META:CYS, bigg.metabolite:cys__L	seed.compound:cpd00547, seed.compound:cpd00084, metanetx.chemical:MNXM738068, biocyc:META:CYS, bigg.metabolite:cys__L	seed.compound:cpd00547, seed.compound:cpd00084, metanetx.chemical:MNXM738068, biocyc:META:CYS, bigg.metabolite:cys__L	Same
917	g3p_c	Glyceraldehyde 3-phosphate	C3H5O6P	-2	C3H5O6P	-2	Clean	unconstrained Target & Adherence & bigg.metabolite:g3p, biocyc:META:GAP, metanetx.chemical:MNXM739946, seed.compound:cpd00102, seed.compound:cpd19005	bigg.metabolite:g3p, biocyc:META:GAP, metanetx.chemical:MNXM739946, seed.compound:cpd00102, seed.compound:cpd19005	bigg.metabolite:g3p, biocyc:META:GAP, metanetx.chemical:MNXM739946, seed.compound:cpd00102, seed.compound:cpd19005	Same
918	decdp_c	All trans Decaprenyl diphosphate	C50H81O7P2	-3	C50H81O7P2	-3	Clean	unconstrained Target & Adherence & biocyc:META:CPD-9610, biocyc:META:CPD-9452, metanetx.chemical:MNXM731626, biocyc:META:CPD-11984, bigg.metabolite:decdp	biocyc:META:CPD-9610, biocyc:META:CPD-9452, metanetx.chemical:MNXM731626, biocyc:META:CPD-11984, bigg.metabolite:decdp	biocyc:META:CPD-9610, biocyc:META:CPD-9452, metanetx.chemical:MNXM731626, biocyc:META:CPD-11984, bigg.metabolite:decdp	Same
919	mmcoa__S_c	(S)-Methylmalonyl-CoA	C25H35N7O19P3S	-5	C25H35N7O19P3S	-5	Clean	unconstrained Target & Adherence & seed.compound:cpd00519, biocyc:META:D-METHYL-MALONYL-COA, metanetx.chemical:MNXM1107905, metanetx.chemical:MNXM1107904, bigg.metabolite:mmcoa__S	seed.compound:cpd00519, biocyc:META:D-METHYL-MALONYL-COA, metanetx.chemical:MNXM1107905, metanetx.chemical:MNXM1107904, bigg.metabolite:mmcoa__S	seed.compound:cpd00519, biocyc:META:D-METHYL-MALONYL-COA, metanetx.chemical:MNXM1107905, metanetx.chemical:MNXM1107904, bigg.metabolite:mmcoa__S	Same
920	ppp9_c	Protoporphyrin	C34H32N4O4	-2	C34H32N4O4	-2	Clean	unconstrained Target & Adherence & bigg.metabolite:ppp9, biocyc:META:PROTOPORPHYRIN_IX, metanetx.chemical:MNXM1108136, metanetx.chemical:MNXM1108135, seed.compound:cpd01476	bigg.metabolite:ppp9, biocyc:META:PROTOPORPHYRIN_IX, metanetx.chemical:MNXM1108136, metanetx.chemical:MNXM1108135, seed.compound:cpd01476	bigg.metabolite:ppp9, biocyc:META:PROTOPORPHYRIN_IX, metanetx.chemical:MNXM1108136, metanetx.chemical:MNXM1108135, seed.compound:cpd01476	Same
921	his__L_e	L-Histidine	C6H9N3O2	0	C6H9N3O2	0	Clean	unconstrained Target & Adherence & metanetx.chemical:MNXM1107769, biocyc:META:HIS, seed.compound:cpd00572, seed.compound:cpd00119, bigg.metabolite:his__L	metanetx.chemical:MNXM1107769, biocyc:META:HIS, seed.compound:cpd00572, seed.compound:cpd00119, bigg.metabolite:his__L	metanetx.chemical:MNXM1107769, biocyc:META:HIS, seed.compound:cpd00572, seed.compound:cpd00119, bigg.metabolite:his__L	Same
922	his__L_p	L-Histidine	C6H9N3O2	0	C6H9N3O2	0	Clean	unconstrained Target & Adherence & metanetx.chemical:MNXM1107769, biocyc:META:HIS, seed.compound:cpd00572, seed.compound:cpd00119, bigg.metabolite:his__L	metanetx.chemical:MNXM1107769, biocyc:META:HIS, seed.compound:cpd00572, seed.compound:cpd00119, bigg.metabolite:his__L	metanetx.chemical:MNXM1107769, biocyc:META:HIS, seed.compound:cpd00572, seed.compound:cpd00119, bigg.metabolite:his__L	Same
923	mev__R_c	R Mevalonate C6H11O4	C6H11O4	-1	C6H11O4	-1	Clean	unconstrained Target & Adherence & biocyc:META:MEVALONATE, bigg.metabolite:mev__R, metanetx.chemical:MNXM1105057, seed.compound:cpd00332, metanetx.chemical:MNXM1105056	biocyc:META:MEVALONATE, bigg.metabolite:mev__R, metanetx.chemical:MNXM1105057, seed.compound:cpd00332, metanetx.chemical:MNXM1105056	biocyc:META:MEVALONATE, bigg.metabolite:mev__R, metanetx.chemical:MNXM1105057, seed.compound:cpd00332, metanetx.chemical:MNXM1105056	Same
924	mi1p__D_c	1D-myo-Inositol 1-phosphate	C6H11O9P	-2	C6H11O9P	-2	Clean	unconstrained Target & Adherence & bigg.metabolite:mi1p__D, seed.compound:cpd00867, metanetx.chemical:MNXM1137717, biocyc:META:D-MYO-INOSITOL-1-MONOPHOSPHATE, metanetx.chemical:MNXM1137716	bigg.metabolite:mi1p__D, seed.compound:cpd00867, metanetx.chemical:MNXM1137717, biocyc:META:D-MYO-INOSITOL-1-MONOPHOSPHATE, metanetx.chemical:MNXM1137716	bigg.metabolite:mi1p__D, seed.compound:cpd00867, metanetx.chemical:MNXM1137717, biocyc:META:D-MYO-INOSITOL-1-MONOPHOSPHATE, metanetx.chemical:MNXM1137716	Same
925	leu__L_p	L-Leucine	C6H13NO2	0	C6H13NO2	0	Clean	unconstrained Target & Adherence & seed.compound:cpd15143, biocyc:META:LEU, metanetx.chemical:MNXM1106761, bigg.metabolite:leu__L, seed.compound:cpd00107	seed.compound:cpd15143, biocyc:META:LEU, metanetx.chemical:MNXM1106761, bigg.metabolite:leu__L, seed.compound:cpd00107	seed.compound:cpd15143, biocyc:META:LEU, metanetx.chemical:MNXM1106761, bigg.metabolite:leu__L, seed.compound:cpd00107	Same
926	malt_p	Maltose	C12H22O11	0	C12H22O11	0	Clean	unconstrained Target & Adherence & bigg.metabolite:malt, seed.compound:cpd00665, biocyc:META:ALPHA-MALTOSE, metanetx.chemical:MNXM1106002, seed.compound:cpd00179	bigg.metabolite:malt, seed.compound:cpd00665, biocyc:META:ALPHA-MALTOSE, metanetx.chemical:MNXM1106002, seed.compound:cpd00179	bigg.metabolite:malt, seed.compound:cpd00665, biocyc:META:ALPHA-MALTOSE, metanetx.chemical:MNXM1106002, seed.compound:cpd00179	Same
927	rmn_c	L-Rhamnose	C6H12O5	0	C6H12O5	0	Clean	unconstrained Target & Adherence & seed.compound:cpd27379, seed.compound:cpd00396, metanetx.chemical:MNXM733619, metanetx.chemical:MNXM733623, biocyc:META:CPD-15405	seed.compound:cpd27379, seed.compound:cpd00396, metanetx.chemical:MNXM733619, metanetx.chemical:MNXM733623, biocyc:META:CPD-15405	seed.compound:cpd27379, seed.compound:cpd00396, metanetx.chemical:MNXM733619, metanetx.chemical:MNXM733623, biocyc:META:CPD-15405	Same
928	rmn_e	L-Rhamnose	C6H12O5	0	C6H12O5	0	Clean	unconstrained Target & Adherence & seed.compound:cpd27379, seed.compound:cpd00396, metanetx.chemical:MNXM733619, metanetx.chemical:MNXM733623, biocyc:META:CPD-15405	seed.compound:cpd27379, seed.compound:cpd00396, metanetx.chemical:MNXM733619, metanetx.chemical:MNXM733623, biocyc:META:CPD-15405	seed.compound:cpd27379, seed.compound:cpd00396, metanetx.chemical:MNXM733619, metanetx.chemical:MNXM733623, biocyc:META:CPD-15405	Same
929	xylu__D_c	D-Xylulose	C5H10O5	0	C5H10O5	0	Clean	unconstrained Target & Adherence & seed.compound:cpd00261, bigg.metabolite:xylu__D, seed.compound:cpd00259, metanetx.chemical:MNXM731281, biocyc:META:D-XYLULOSE, biocyc:META:L-XYLULOSE	seed.compound:cpd00261, bigg.metabolite:xylu__D, seed.compound:cpd00259, metanetx.chemical:MNXM731281, biocyc:META:D-XYLULOSE, biocyc:META:L-XYLULOSE	seed.compound:cpd00261, bigg.metabolite:xylu__D, seed.compound:cpd00259, metanetx.chemical:MNXM731281, biocyc:META:D-XYLULOSE, biocyc:META:L-XYLULOSE	Same
930	inost_c	Myo-Inositol	C6H12O6	0	C6H12O6	0	Clean	unconstrained Target & Adherence & seed.compound:cpd21131, seed.compound:cpd00121, metanetx.chemical:MNXM1105941, biocyc:META:MYO-INOSITOL, biocyc:META:CPD-8052, bigg.metabolite:inost	seed.compound:cpd21131, seed.compound:cpd00121, metanetx.chemical:MNXM1105941, biocyc:META:MYO-INOSITOL, biocyc:META:CPD-8052, bigg.metabolite:inost	seed.compound:cpd21131, seed.compound:cpd00121, metanetx.chemical:MNXM1105941, biocyc:META:MYO-INOSITOL, biocyc:META:CPD-8052, bigg.metabolite:inost	Same
931	met__L_c	L-Methionine	C5H11NO2S	0	C5H11NO2S	0	Clean	unconstrained Target & Adherence & metanetx.chemical:MNXM738804, seed.compound:cpd30746, metanetx.chemical:MNXM738803, bigg.metabolite:met__L, seed.compound:cpd00060, biocyc:META:MET	metanetx.chemical:MNXM738804, seed.compound:cpd30746, metanetx.chemical:MNXM738803, bigg.metabolite:met__L, seed.compound:cpd00060, biocyc:META:MET	metanetx.chemical:MNXM738804, seed.compound:cpd30746, metanetx.chemical:MNXM738803, bigg.metabolite:met__L, seed.compound:cpd00060, biocyc:META:MET	Same
932	asn__L_c	L-Asparagine	C4H8N2O3	0	C4H8N2O3	0	Clean	unconstrained Target & Adherence & biocyc:META:ASN, metanetx.chemical:MNXM1107820, bigg.metabolite:asn__L, seed.compound:cpd15142, metanetx.chemical:MNXM1107821, seed.compound:cpd00132	biocyc:META:ASN, metanetx.chemical:MNXM1107820, bigg.metabolite:asn__L, seed.compound:cpd15142, metanetx.chemical:MNXM1107821, seed.compound:cpd00132	biocyc:META:ASN, metanetx.chemical:MNXM1107820, bigg.metabolite:asn__L, seed.compound:cpd15142, metanetx.chemical:MNXM1107821, seed.compound:cpd00132	Same
933	maltttr_c	Maltotetraose	C24H42O21	0	C24H42O21	0	Clean	unconstrained Target & Adherence & metanetx.chemical:MNXM738268, seed.compound:cpd01376, biocyc:META:CPD-13205, bigg.metabolite:maltttr, biocyc:META:MALTOTETRAOSE, seed.compound:cpd01399	metanetx.chemical:MNXM738268, seed.compound:cpd01376, biocyc:META:CPD-13205, bigg.metabolite:maltttr, biocyc:META:MALTOTETRAOSE, seed.compound:cpd01399	metanetx.chemical:MNXM738268, seed.compound:cpd01376, biocyc:META:CPD-13205, bigg.metabolite:maltttr, biocyc:META:MALTOTETRAOSE, seed.compound:cpd01399	Same
934	phe__L_c	L-Phenylalanine	C9H11NO2	0	C9H11NO2	0	Clean	unconstrained Target & Adherence & metanetx.chemical:MNXM741664, seed.compound:cpd01400, seed.compound:cpd00066, metanetx.chemical:MNXM741663, biocyc:META:PHE, bigg.metabolite:phe__L	metanetx.chemical:MNXM741664, seed.compound:cpd01400, seed.compound:cpd00066, metanetx.chemical:MNXM741663, biocyc:META:PHE, bigg.metabolite:phe__L	metanetx.chemical:MNXM741664, seed.compound:cpd01400, seed.compound:cpd00066, metanetx.chemical:MNXM741663, biocyc:META:PHE, bigg.metabolite:phe__L	Same
935	suc6p_c	Sucrose 6-phosphate	C12H21O14P	-2	C12H21O14P	-2	Clean	unconstrained Target & Adherence & metanetx.chemical:MNXM725918, seed.compound:cpd01693, metanetx.chemical:MNXM725920, biocyc:META:CPD-15716, biocyc:META:SUCROSE-6P, seed.compound:cpd19187	metanetx.chemical:MNXM725918, seed.compound:cpd01693, metanetx.chemical:MNXM725920, biocyc:META:CPD-15716, biocyc:META:SUCROSE-6P, seed.compound:cpd19187	metanetx.chemical:MNXM725918, seed.compound:cpd01693, metanetx.chemical:MNXM725920, biocyc:META:CPD-15716, biocyc:META:SUCROSE-6P, seed.compound:cpd19187	Same
936	thbpt_c	Tetrahydrobiopterin	C9H15N5O3	0	C9H15N5O3	0	Clean	unconstrained Target & Adherence & metanetx.chemical:MNXM725468, seed.compound:cpd28214, biocyc:META:CPD-14053, seed.compound:cpd00233, bigg.metabolite:thbpt, metanetx.chemical:MNXM1106143	metanetx.chemical:MNXM725468, seed.compound:cpd28214, biocyc:META:CPD-14053, seed.compound:cpd00233, bigg.metabolite:thbpt, metanetx.chemical:MNXM1106143	metanetx.chemical:MNXM725468, seed.compound:cpd28214, biocyc:META:CPD-14053, seed.compound:cpd00233, bigg.metabolite:thbpt, metanetx.chemical:MNXM1106143	Same
937	gal1p_c	Alpha-D-Galactose 1-phosphate	C6H11O9P	-2	C6H11O9P	-2	Clean	unconstrained Target & Adherence & metanetx.chemical:MNXM1106068, biocyc:META:GALACTOSE-1P, metanetx.chemical:MNXM1106067, seed.compound:cpd19025, seed.compound:cpd00348, bigg.metabolite:gal1p	metanetx.chemical:MNXM1106068, biocyc:META:GALACTOSE-1P, metanetx.chemical:MNXM1106067, seed.compound:cpd19025, seed.compound:cpd00348, bigg.metabolite:gal1p	metanetx.chemical:MNXM1106068, biocyc:META:GALACTOSE-1P, metanetx.chemical:MNXM1106067, seed.compound:cpd19025, seed.compound:cpd00348, bigg.metabolite:gal1p	Same
938	inost_e	Myo-Inositol	C6H12O6	0	C6H12O6	0	Clean	unconstrained Target & Adherence & seed.compound:cpd21131, seed.compound:cpd00121, metanetx.chemical:MNXM1105941, biocyc:META:MYO-INOSITOL, biocyc:META:CPD-8052, bigg.metabolite:inost	seed.compound:cpd21131, seed.compound:cpd00121, metanetx.chemical:MNXM1105941, biocyc:META:MYO-INOSITOL, biocyc:META:CPD-8052, bigg.metabolite:inost	seed.compound:cpd21131, seed.compound:cpd00121, metanetx.chemical:MNXM1105941, biocyc:META:MYO-INOSITOL, biocyc:META:CPD-8052, bigg.metabolite:inost	Same
939	phpyr_c	Phenylpyruvate	C9H7O3	-1	C9H7O3	-1	Clean	unconstrained Target & Adherence & seed.compound:cpd01784, metanetx.chemical:MNXM730221, seed.compound:cpd00143, bigg.metabolite:phpyr, biocyc:META:ENOL-PHENYLPYRUVATE, biocyc:META:PHENYL-PYRUVATE	seed.compound:cpd01784, metanetx.chemical:MNXM730221, seed.compound:cpd00143, bigg.metabolite:phpyr, biocyc:META:ENOL-PHENYLPYRUVATE, biocyc:META:PHENYL-PYRUVATE	seed.compound:cpd01784, metanetx.chemical:MNXM730221, seed.compound:cpd00143, bigg.metabolite:phpyr, biocyc:META:ENOL-PHENYLPYRUVATE, biocyc:META:PHENYL-PYRUVATE	Same
940	lcts_e	Lactose	C12H22O11	0	C12H22O11	0	Clean	unconstrained Target & Adherence & bigg.metabolite:lcts, biocyc:META:CPD-15971, seed.compound:cpd01354, seed.compound:cpd03809, metanetx.chemical:MNXM1104432, seed.compound:cpd00208	bigg.metabolite:lcts, biocyc:META:CPD-15971, seed.compound:cpd01354, seed.compound:cpd03809, metanetx.chemical:MNXM1104432, seed.compound:cpd00208	bigg.metabolite:lcts, biocyc:META:CPD-15971, seed.compound:cpd01354, seed.compound:cpd03809, metanetx.chemical:MNXM1104432, seed.compound:cpd00208	Same
941	lcts_c	Lactose	C12H22O11	0	C12H22O11	0	Clean	unconstrained Target & Adherence & bigg.metabolite:lcts, biocyc:META:CPD-15971, seed.compound:cpd01354, seed.compound:cpd03809, metanetx.chemical:MNXM1104432, seed.compound:cpd00208	bigg.metabolite:lcts, biocyc:META:CPD-15971, seed.compound:cpd01354, seed.compound:cpd03809, metanetx.chemical:MNXM1104432, seed.compound:cpd00208	bigg.metabolite:lcts, biocyc:META:CPD-15971, seed.compound:cpd01354, seed.compound:cpd03809, metanetx.chemical:MNXM1104432, seed.compound:cpd00208	Same
942	lcts_p	Lactose	C12H22O11	0	C12H22O11	0	Clean	unconstrained Target & Adherence & bigg.metabolite:lcts, biocyc:META:CPD-15971, seed.compound:cpd01354, seed.compound:cpd03809, metanetx.chemical:MNXM1104432, seed.compound:cpd00208	bigg.metabolite:lcts, biocyc:META:CPD-15971, seed.compound:cpd01354, seed.compound:cpd03809, metanetx.chemical:MNXM1104432, seed.compound:cpd00208	bigg.metabolite:lcts, biocyc:META:CPD-15971, seed.compound:cpd01354, seed.compound:cpd03809, metanetx.chemical:MNXM1104432, seed.compound:cpd00208	Same
943	maltttr_e	Maltotetraose	C24H42O21	0	C24H42O21	0	Clean	unconstrained Target & Adherence & metanetx.chemical:MNXM738268, seed.compound:cpd01376, biocyc:META:CPD-13205, bigg.metabolite:maltttr, biocyc:META:MALTOTETRAOSE, seed.compound:cpd01399	metanetx.chemical:MNXM738268, seed.compound:cpd01376, biocyc:META:CPD-13205, bigg.metabolite:maltttr, biocyc:META:MALTOTETRAOSE, seed.compound:cpd01399	metanetx.chemical:MNXM738268, seed.compound:cpd01376, biocyc:META:CPD-13205, bigg.metabolite:maltttr, biocyc:META:MALTOTETRAOSE, seed.compound:cpd01399	Same
944	met__L_e	L-Methionine	C5H11NO2S	0	C5H11NO2S	0	Clean	unconstrained Target & Adherence & metanetx.chemical:MNXM738804, seed.compound:cpd30746, metanetx.chemical:MNXM738803, bigg.metabolite:met__L, seed.compound:cpd00060, biocyc:META:MET	metanetx.chemical:MNXM738804, seed.compound:cpd30746, metanetx.chemical:MNXM738803, bigg.metabolite:met__L, seed.compound:cpd00060, biocyc:META:MET	metanetx.chemical:MNXM738804, seed.compound:cpd30746, metanetx.chemical:MNXM738803, bigg.metabolite:met__L, seed.compound:cpd00060, biocyc:META:MET	Same
945	met__L_p	L-Methionine	C5H11NO2S	0	C5H11NO2S	0	Clean	unconstrained Target & Adherence & metanetx.chemical:MNXM738804, seed.compound:cpd30746, metanetx.chemical:MNXM738803, bigg.metabolite:met__L, seed.compound:cpd00060, biocyc:META:MET	metanetx.chemical:MNXM738804, seed.compound:cpd30746, metanetx.chemical:MNXM738803, bigg.metabolite:met__L, seed.compound:cpd00060, biocyc:META:MET	metanetx.chemical:MNXM738804, seed.compound:cpd30746, metanetx.chemical:MNXM738803, bigg.metabolite:met__L, seed.compound:cpd00060, biocyc:META:MET	Same
946	glu__L_c	L-Glutamate	C5H8NO4	-1	C5H8NO4	-1	Clean	unconstrained Target & Adherence & bigg.metabolite:glu__L, metanetx.chemical:MNXM741173, metanetx.chemical:MNXM741172, seed.compound:cpd19002, seed.compound:cpd00023, biocyc:META:GLT, seed.compound:cpd27177	bigg.metabolite:glu__L, metanetx.chemical:MNXM741173, metanetx.chemical:MNXM741172, seed.compound:cpd19002, seed.compound:cpd00023, biocyc:META:GLT, seed.compound:cpd27177	bigg.metabolite:glu__L, metanetx.chemical:MNXM741173, metanetx.chemical:MNXM741172, seed.compound:cpd19002, seed.compound:cpd00023, biocyc:META:GLT, seed.compound:cpd27177	Same
947	ser__L_c	L-Serine	C3H7NO3	0	C3H7NO3	0	Clean	unconstrained Target & Adherence & seed.compound:cpd28171, metanetx.chemical:MNXM737787, seed.compound:cpd00054, seed.compound:cpd30743, biocyc:META:SER, metanetx.chemical:MNXM737786, bigg.metabolite:ser__L	seed.compound:cpd28171, metanetx.chemical:MNXM737787, seed.compound:cpd00054, seed.compound:cpd30743, biocyc:META:SER, metanetx.chemical:MNXM737786, bigg.metabolite:ser__L	seed.compound:cpd28171, metanetx.chemical:MNXM737787, seed.compound:cpd00054, seed.compound:cpd30743, biocyc:META:SER, metanetx.chemical:MNXM737786, bigg.metabolite:ser__L	Same
948	g1p_c	D-Glucose 1-phosphate	C6H11O9P	-2	C6H11O9P	-2	Clean	unconstrained Target & Adherence & seed.compound:cpd00089, bigg.metabolite:g1p, metanetx.chemical:MNXM1106068, metanetx.chemical:MNXM1106069, metanetx.chemical:MNXM1106066, biocyc:META:GLC-1-P, metanetx.chemical:MNXM1106065	seed.compound:cpd00089, bigg.metabolite:g1p, metanetx.chemical:MNXM1106068, metanetx.chemical:MNXM1106069, metanetx.chemical:MNXM1106066, biocyc:META:GLC-1-P, metanetx.chemical:MNXM1106065	seed.compound:cpd00089, bigg.metabolite:g1p, metanetx.chemical:MNXM1106068, metanetx.chemical:MNXM1106069, metanetx.chemical:MNXM1106066, biocyc:META:GLC-1-P, metanetx.chemical:MNXM1106065	Same
949	lald__L_c	L-Lactaldehyde	C3H6O2	0	C3H6O2	0	Clean	unconstrained Target & Adherence & seed.compound:cpd03571, bigg.metabolite:lald__L, seed.compound:cpd27393, biocyc:META:LACTALD, metanetx.chemical:MNXM732881, seed.compound:cpd00334, metanetx.chemical:MNXM732880	seed.compound:cpd03571, bigg.metabolite:lald__L, seed.compound:cpd27393, biocyc:META:LACTALD, metanetx.chemical:MNXM732881, seed.compound:cpd00334, metanetx.chemical:MNXM732880	seed.compound:cpd03571, bigg.metabolite:lald__L, seed.compound:cpd27393, biocyc:META:LACTALD, metanetx.chemical:MNXM732881, seed.compound:cpd00334, metanetx.chemical:MNXM732880	Same
950	glu__L_e	L-Glutamate	C5H8NO4	-1	C5H8NO4	-1	Clean	unconstrained Target & Adherence & bigg.metabolite:glu__L, metanetx.chemical:MNXM741173, metanetx.chemical:MNXM741172, seed.compound:cpd19002, seed.compound:cpd00023, biocyc:META:GLT, seed.compound:cpd27177	bigg.metabolite:glu__L, metanetx.chemical:MNXM741173, metanetx.chemical:MNXM741172, seed.compound:cpd19002, seed.compound:cpd00023, biocyc:META:GLT, seed.compound:cpd27177	bigg.metabolite:glu__L, metanetx.chemical:MNXM741173, metanetx.chemical:MNXM741172, seed.compound:cpd19002, seed.compound:cpd00023, biocyc:META:GLT, seed.compound:cpd27177	Same
951	gal_c	D-Galactose	C6H12O6	0	C6H12O6	0	Clean	unconstrained Target & Adherence & seed.compound:cpd00108, seed.compound:cpd00724, metanetx.chemical:MNXM1108176, bigg.metabolite:gal, metanetx.chemical:MNXM735265, biocyc:META:ALPHA-D-GALACTOSE, metanetx.chemical:MNXM1108175	seed.compound:cpd00108, seed.compound:cpd00724, metanetx.chemical:MNXM1108176, bigg.metabolite:gal, metanetx.chemical:MNXM735265, biocyc:META:ALPHA-D-GALACTOSE, metanetx.chemical:MNXM1108175	seed.compound:cpd00108, seed.compound:cpd00724, metanetx.chemical:MNXM1108176, bigg.metabolite:gal, metanetx.chemical:MNXM735265, biocyc:META:ALPHA-D-GALACTOSE, metanetx.chemical:MNXM1108175	Same
952	fru_c	D-Fructose	C6H12O6	0	C6H12O6	0	Clean	unconstrained Target & Adherence & biocyc:META:CPD-15382, seed.compound:cpd19015, metanetx.chemical:MNXM729611, metanetx.chemical:MNXM729613, seed.compound:cpd00082, seed.compound:cpd27040, bigg.metabolite:fru	biocyc:META:CPD-15382, seed.compound:cpd19015, metanetx.chemical:MNXM729611, metanetx.chemical:MNXM729613, seed.compound:cpd00082, seed.compound:cpd27040, bigg.metabolite:fru	biocyc:META:CPD-15382, seed.compound:cpd19015, metanetx.chemical:MNXM729611, metanetx.chemical:MNXM729613, seed.compound:cpd00082, seed.compound:cpd27040, bigg.metabolite:fru	Same
953	fru_e	D-Fructose	C6H12O6	0	C6H12O6	0	Clean	unconstrained Target & Adherence & biocyc:META:CPD-15382, seed.compound:cpd19015, metanetx.chemical:MNXM729611, metanetx.chemical:MNXM729613, seed.compound:cpd00082, seed.compound:cpd27040, bigg.metabolite:fru	biocyc:META:CPD-15382, seed.compound:cpd19015, metanetx.chemical:MNXM729611, metanetx.chemical:MNXM729613, seed.compound:cpd00082, seed.compound:cpd27040, bigg.metabolite:fru	biocyc:META:CPD-15382, seed.compound:cpd19015, metanetx.chemical:MNXM729611, metanetx.chemical:MNXM729613, seed.compound:cpd00082, seed.compound:cpd27040, bigg.metabolite:fru	Same
954	fru_p	D-Fructose	C6H12O6	0	C6H12O6	0	Clean	unconstrained Target & Adherence & biocyc:META:CPD-15382, seed.compound:cpd19015, metanetx.chemical:MNXM729611, metanetx.chemical:MNXM729613, seed.compound:cpd00082, seed.compound:cpd27040, bigg.metabolite:fru	biocyc:META:CPD-15382, seed.compound:cpd19015, metanetx.chemical:MNXM729611, metanetx.chemical:MNXM729613, seed.compound:cpd00082, seed.compound:cpd27040, bigg.metabolite:fru	biocyc:META:CPD-15382, seed.compound:cpd19015, metanetx.chemical:MNXM729611, metanetx.chemical:MNXM729613, seed.compound:cpd00082, seed.compound:cpd27040, bigg.metabolite:fru	Same
955	gal_p	D-Galactose	C6H12O6	0	C6H12O6	0	Clean	unconstrained Target & Adherence & seed.compound:cpd00108, seed.compound:cpd00724, metanetx.chemical:MNXM1108176, bigg.metabolite:gal, metanetx.chemical:MNXM735265, biocyc:META:ALPHA-D-GALACTOSE, metanetx.chemical:MNXM1108175	seed.compound:cpd00108, seed.compound:cpd00724, metanetx.chemical:MNXM1108176, bigg.metabolite:gal, metanetx.chemical:MNXM735265, biocyc:META:ALPHA-D-GALACTOSE, metanetx.chemical:MNXM1108175	seed.compound:cpd00108, seed.compound:cpd00724, metanetx.chemical:MNXM1108176, bigg.metabolite:gal, metanetx.chemical:MNXM735265, biocyc:META:ALPHA-D-GALACTOSE, metanetx.chemical:MNXM1108175	Same
956	gal_e	D-Galactose	C6H12O6	0	C6H12O6	0	Clean	unconstrained Target & Adherence & seed.compound:cpd00108, seed.compound:cpd00724, metanetx.chemical:MNXM1108176, bigg.metabolite:gal, metanetx.chemical:MNXM735265, biocyc:META:ALPHA-D-GALACTOSE, metanetx.chemical:MNXM1108175	seed.compound:cpd00108, seed.compound:cpd00724, metanetx.chemical:MNXM1108176, bigg.metabolite:gal, metanetx.chemical:MNXM735265, biocyc:META:ALPHA-D-GALACTOSE, metanetx.chemical:MNXM1108175	seed.compound:cpd00108, seed.compound:cpd00724, metanetx.chemical:MNXM1108176, bigg.metabolite:gal, metanetx.chemical:MNXM735265, biocyc:META:ALPHA-D-GALACTOSE, metanetx.chemical:MNXM1108175	Same
957	glu__L_p	L-Glutamate	C5H8NO4	-1	C5H8NO4	-1	Clean	unconstrained Target & Adherence & bigg.metabolite:glu__L, metanetx.chemical:MNXM741173, metanetx.chemical:MNXM741172, seed.compound:cpd19002, seed.compound:cpd00023, biocyc:META:GLT, seed.compound:cpd27177	bigg.metabolite:glu__L, metanetx.chemical:MNXM741173, metanetx.chemical:MNXM741172, seed.compound:cpd19002, seed.compound:cpd00023, biocyc:META:GLT, seed.compound:cpd27177	bigg.metabolite:glu__L, metanetx.chemical:MNXM741173, metanetx.chemical:MNXM741172, seed.compound:cpd19002, seed.compound:cpd00023, biocyc:META:GLT, seed.compound:cpd27177	Same
958	3hbcoa_c	(S)-3-Hydroxybutanoyl-CoA	C25H38N7O18P3S	-4	C25H38N7O18P3S	-4	Clean	unconstrained Target & Adherence & seed.compound:cpd00842, biocyc:META:CPD-12173, seed.compound:cpd03572, metanetx.chemical:MNXM162788, biocyc:META:S-3-HYDROXYBUTANOYL-COA, bigg.metabolite:3hbcoa, metanetx.chemical:MNXM1105913, metanetx.chemical:MNXM1105912	seed.compound:cpd00842, biocyc:META:CPD-12173, seed.compound:cpd03572, metanetx.chemical:MNXM162788, biocyc:META:S-3-HYDROXYBUTANOYL-COA, bigg.metabolite:3hbcoa, metanetx.chemical:MNXM1105913, metanetx.chemical:MNXM1105912	seed.compound:cpd00842, biocyc:META:CPD-12173, seed.compound:cpd03572, metanetx.chemical:MNXM162788, biocyc:META:S-3-HYDROXYBUTANOYL-COA, bigg.metabolite:3hbcoa, metanetx.chemical:MNXM1105913, metanetx.chemical:MNXM1105912	Same
959	metsox_S__L_c	L-Methionine Sulfoxide	C5H11NO3S	0	C5H11NO3S	0	Clean	unconstrained Target & Adherence & metanetx.chemical:MNXM1106045, seed.compound:cpd15497, seed.compound:cpd15498, biocyc:META:CPD-8989, seed.compound:cpd01914, seed.compound:cpd29319, seed.compound:cpd14720, biocyc:META:CPD-8990, seed.compound:cpd14721, metanetx.chemical:MNXM1106044	metanetx.chemical:MNXM1106045, seed.compound:cpd15497, seed.compound:cpd15498, biocyc:META:CPD-8989, seed.compound:cpd01914, seed.compound:cpd29319, seed.compound:cpd14720, biocyc:META:CPD-8990, seed.compound:cpd14721, metanetx.chemical:MNXM1106044	metanetx.chemical:MNXM1106045, seed.compound:cpd15497, seed.compound:cpd15498, biocyc:META:CPD-8989, seed.compound:cpd01914, seed.compound:cpd29319, seed.compound:cpd14720, biocyc:META:CPD-8990, seed.compound:cpd14721, metanetx.chemical:MNXM1106044	Same
960	metsox_R__L_c	L-methionine-R-sulfoxide	C5H11NO3S	0	C5H11NO3S	0	Clean	unconstrained Target & Adherence & metanetx.chemical:MNXM1106045, seed.compound:cpd15497, seed.compound:cpd15498, biocyc:META:CPD-8989, seed.compound:cpd01914, seed.compound:cpd29319, seed.compound:cpd14720, biocyc:META:CPD-8990, seed.compound:cpd14721, metanetx.chemical:MNXM1106044	metanetx.chemical:MNXM1106045, seed.compound:cpd15497, seed.compound:cpd15498, biocyc:META:CPD-8989, seed.compound:cpd01914, seed.compound:cpd29319, seed.compound:cpd14720, biocyc:META:CPD-8990, seed.compound:cpd14721, metanetx.chemical:MNXM1106044	metanetx.chemical:MNXM1106045, seed.compound:cpd15497, seed.compound:cpd15498, biocyc:META:CPD-8989, seed.compound:cpd01914, seed.compound:cpd29319, seed.compound:cpd14720, biocyc:META:CPD-8990, seed.compound:cpd14721, metanetx.chemical:MNXM1106044	Same
961	metox_c	L Methionine S oxide C5H11NO3S	C5H11NO3S	0	C5H11NO3S	0	Clean	unconstrained Target & Adherence & metanetx.chemical:MNXM1106045, seed.compound:cpd15497, seed.compound:cpd15498, biocyc:META:CPD-8989, seed.compound:cpd01914, seed.compound:cpd29319, seed.compound:cpd14720, biocyc:META:CPD-8990, seed.compound:cpd14721, metanetx.chemical:MNXM1106044	metanetx.chemical:MNXM1106045, seed.compound:cpd15497, seed.compound:cpd15498, biocyc:META:CPD-8989, seed.compound:cpd01914, seed.compound:cpd29319, seed.compound:cpd14720, biocyc:META:CPD-8990, seed.compound:cpd14721, metanetx.chemical:MNXM1106044	metanetx.chemical:MNXM1106045, seed.compound:cpd15497, seed.compound:cpd15498, biocyc:META:CPD-8989, seed.compound:cpd01914, seed.compound:cpd29319, seed.compound:cpd14720, biocyc:META:CPD-8990, seed.compound:cpd14721, metanetx.chemical:MNXM1106044	Same
962	metox_e	L Methionine S oxide C5H11NO3S	C5H11NO3S	0	C5H11NO3S	0	Clean	unconstrained Target & Adherence & metanetx.chemical:MNXM1106045, seed.compound:cpd15497, seed.compound:cpd15498, biocyc:META:CPD-8989, seed.compound:cpd01914, seed.compound:cpd29319, seed.compound:cpd14720, biocyc:META:CPD-8990, seed.compound:cpd14721, metanetx.chemical:MNXM1106044	metanetx.chemical:MNXM1106045, seed.compound:cpd15497, seed.compound:cpd15498, biocyc:META:CPD-8989, seed.compound:cpd01914, seed.compound:cpd29319, seed.compound:cpd14720, biocyc:META:CPD-8990, seed.compound:cpd14721, metanetx.chemical:MNXM1106044	metanetx.chemical:MNXM1106045, seed.compound:cpd15497, seed.compound:cpd15498, biocyc:META:CPD-8989, seed.compound:cpd01914, seed.compound:cpd29319, seed.compound:cpd14720, biocyc:META:CPD-8990, seed.compound:cpd14721, metanetx.chemical:MNXM1106044	Same
963	2dhphaccoa_c	1,2-Dihydroxy-1,2-dihydrophenylacetyl-CoA	C29H40N7O19P3S	-4	C29H40N7O19P3S	0	Clean	seed.compound:cpd16740	seed.compound:cpd16740		Diff
964	feenter_c	Fe-enterobactin	C30FeH27N3O15	0	C30FeH27N3O15	3	Clean	metanetx.chemical:MNXM730707	metanetx.chemical:MNXM730707		Diff
965	prephth_c	Phthiocerol precursor	C32H61O5	-1	C32H61O5	0	Clean	seed.compound:cpd16025	seed.compound:cpd16025		Diff
966	mbhn_c	Methyl behenic acid	C23H45O2	-1	C23H45O2	0	Clean	seed.compound:cpd15971	seed.compound:cpd15971		Diff
967	dmlgnc_c	Dimethyl lignoceric acid	C26H51O2	-1	C26H51O2	0	Clean	seed.compound:cpd15951	seed.compound:cpd15951		Diff
968	tmhexc_c	Tri-methyl hexacosanoate	C29H57O2	-1	C29H57O2	0	Clean	seed.compound:cpd16050	seed.compound:cpd16050		Diff
969	tamocta_c	Tetra-methyl octacosanoate	C32H63O2	-1	C32H63O2	0	Clean	seed.compound:cpd16038	seed.compound:cpd16038		Diff
970	feenter_p	Fe-enterobactin	C30FeH27N3O15	0	C30FeH27N3O15	3	Clean	metanetx.chemical:MNXM730707	metanetx.chemical:MNXM730707		Diff
971	feenter_e	Fe-enterobactin	C30FeH27N3O15	0	C30FeH27N3O15	3	Clean	metanetx.chemical:MNXM730707	metanetx.chemical:MNXM730707		Diff
972	murein5p5p_e	Two linked disacharide pentapeptide murein units (uncrosslinked, middle of chain)	C80H124N16O42	-4	C80H124N16O42	0	Clean	metanetx.chemical:MNXM741014	metanetx.chemical:MNXM741014		Diff
973	murein5px3p_e	Two disacharide linked murein units, pentapeptide corsslinked tripeptide (A2pm->A2pm) (middle of chain)	C74H112N14O39	-4	C74H112N14O39	0	Clean	seed.compound:cpd15513	seed.compound:cpd15513		Diff
974	murein5p5p5p_e	Three linked disacharide pentapeptide murein units (uncrosslinked, middle of chain)	C120H186N24O63	-6	C120H186N24O63	0	Clean	metanetx.chemical:MNXM740231	metanetx.chemical:MNXM740231		Diff
975	murein4px4p_e	Two disacharide linked murein units, tetrapeptide corsslinked tetrapeptide (A2pm->D-ala) (middle of chain)	C74H112N14O39	-4	C74H112N14O39	0	Clean	seed.compound:cpd15506	seed.compound:cpd15506		Diff
976	murein5p4p_e	Two linked disacharide pentapeptide and tetrapeptide murein units (uncrosslinked, middle of chain)	C77H119N15O41	-4	C77H119N15O41	0	Clean	metanetx.chemical:MNXM738657	metanetx.chemical:MNXM738657		Diff
977	murein4p4p_e	Two linked disacharide tetrapeptide murein units (uncrosslinked, middle of chain)	C74H114N14O40	-4	C74H114N14O40	0	Clean	metanetx.chemical:MNXM741019	metanetx.chemical:MNXM741019		Diff
978	murein4p3p_e	Two linked disacharide tetrapeptide and tripeptide murein units (uncrosslinked, middle of chain)	C71H109N13O39	-4	C71H109N13O39	0	Clean	metanetx.chemical:MNXM741016	metanetx.chemical:MNXM741016		Diff
979	murein5p3p_e	Two linked disacharide pentapeptide and tripeptide murein units (uncrosslinked, middle of chain)	C74H114N14O40	-4	C74H114N14O40	0	Clean	metanetx.chemical:MNXM738663	metanetx.chemical:MNXM738663		Diff
980	6hnac_c	6-Hydroxynicotinate	C6H4NO3	-1	C6H4NO3	0	Clean	biocyc:META:6-HYDROXY-NICOTINATE, seed.compound:cpd00752	biocyc:META:6-HYDROXY-NICOTINATE, seed.compound:cpd00752		Diff
981	uaagmda_e	Undecaprenyl-diphospho-N-acetylmuramoyl-(N-acetylglucosamine)-L-ala-D-glu-meso-2,6-diaminopimeloyl-D-ala-D-ala	C95H152N8O28P2	-4	C95H152N8O28P2	0	Clean	seed.compound:cpd03495, metanetx.chemical:MNXM739668	seed.compound:cpd03495, metanetx.chemical:MNXM739668		Diff
982	nfmalm_c	N-Formyl maleamic acid	C5H4NO4	-1	C5H4NO4	0	Clean	biocyc:META:CPD-12278, seed.compound:cpd16741	biocyc:META:CPD-12278, seed.compound:cpd16741		Diff
983	h_c	H+	H	1	H	0	Clean	biocyc:META:PROTON, seed.compound:cpd00067, bigg.metabolite:h	biocyc:META:PROTON, seed.compound:cpd00067, bigg.metabolite:h		Diff
984	pap_c	Adenosine 3',5'-bisphosphate	C10H11N5O10P2	-4	C10H11N5O10P2	0	Clean	bigg.metabolite:pap, biocyc:META:3-5-ADP, seed.compound:cpd00045	bigg.metabolite:pap, biocyc:META:3-5-ADP, seed.compound:cpd00045		Diff
985	h_e	H+	H	1	H	0	Clean	biocyc:META:PROTON, seed.compound:cpd00067, bigg.metabolite:h	biocyc:META:PROTON, seed.compound:cpd00067, bigg.metabolite:h		Diff
986	bz_e	Benzoate	C7H5O2	-1	C7H5O2	0	Clean	seed.compound:cpd00153, bigg.metabolite:bz, biocyc:META:BENZOATE	seed.compound:cpd00153, bigg.metabolite:bz, biocyc:META:BENZOATE		Diff
987	indpyr_c	Indolepyruvate C11H8NO3	C11H8NO3	-1	C11H8NO3	0	Clean	seed.compound:cpd00278, bigg.metabolite:indpyr, biocyc:META:INDOLE_PYRUVATE	seed.compound:cpd00278, bigg.metabolite:indpyr, biocyc:META:INDOLE_PYRUVATE		Diff
988	murein4px4px4p_e	Three disacharide linked murein units (tetrapeptide crosslinked tetrapeptide (A2pm->D-ala) & tetrapeptide corsslinked tetrapeptide (A2pm->D-ala)) (middle of chain)	C111H167N21O58	-6	C111H167N21O58	0	Clean	seed.compound:cpd15508, metanetx.chemical:MNXM1107895, metanetx.chemical:MNXM1107894	seed.compound:cpd15508, metanetx.chemical:MNXM1107895, metanetx.chemical:MNXM1107894		Diff
989	4hphac_c	4-Hydroxyphenylacetate	C8H7O3	-1	C8H7O3	0	Clean	metanetx.chemical:MNXM735208, bigg.metabolite:4hphac, seed.compound:cpd00489, biocyc:META:4-HYDROXYPHENYLACETATE	metanetx.chemical:MNXM735208, bigg.metabolite:4hphac, seed.compound:cpd00489, biocyc:META:4-HYDROXYPHENYLACETATE		Diff
990	scys__L_c	S-Sulfo-L-cysteine	C3H6NO5S2	-1	C3H6NO5S2	0	Clean	bigg.metabolite:scys__L, metanetx.chemical:MNXM732924, biocyc:META:SULFO-CYSTEINE, seed.compound:cpd03456	bigg.metabolite:scys__L, metanetx.chemical:MNXM732924, biocyc:META:SULFO-CYSTEINE, seed.compound:cpd03456		Diff
991	pac_e	Phenylacetic acid	C8H7O2	-1	C8H7O2	0	Clean	biocyc:META:PHENYLACETATE, bigg.metabolite:pac, metanetx.chemical:MNXM737265, seed.compound:cpd19069	biocyc:META:PHENYLACETATE, bigg.metabolite:pac, metanetx.chemical:MNXM737265, seed.compound:cpd19069		Diff
992	pac_p	Phenylacetic acid	C8H7O2	-1	C8H7O2	0	Clean	biocyc:META:PHENYLACETATE, bigg.metabolite:pac, metanetx.chemical:MNXM737265, seed.compound:cpd19069	biocyc:META:PHENYLACETATE, bigg.metabolite:pac, metanetx.chemical:MNXM737265, seed.compound:cpd19069		Diff
993	14glucan_c	1,4-alpha-D-glucan	C36H62O31	0		0	Clean	metanetx.chemical:MNXM733515	metanetx.chemical:MNXM733515		Diff
994	3haACP_c	(3R)-3-Hydroxyacyl-[acyl-carrier protein]	C388H609N96O144PS3	-1		-1	Clean	metanetx.chemical:MNXM738485	metanetx.chemical:MNXM738485		Diff
995	dextrin_e	Dextrin C12H20O10	C18H32O16	0	C12H20O10	0	Clean	metanetx.chemical:MNXM737239	metanetx.chemical:MNXM737239		Diff
996	dextrin_c	Dextrin C12H20O10	C18H32O16	0	C12H20O10	0	Clean	metanetx.chemical:MNXM737239	metanetx.chemical:MNXM737239		Diff
997	bglycogen_c	Branching glycogen	C30H52O26	0	C6H10O5	0	Clean	seed.compound:cpd15413	seed.compound:cpd15413		Diff
998	pheme_e	Protoheme	C34FeH30N4O4	-2		-2	Clean	bigg.metabolite:pheme	bigg.metabolite:pheme		Diff
999	hmgcoa_c	Hydroxymethylglutaryl CoA C27H39N7O20P3S	C27H39N7O20P3S	-5		-5	Clean	bigg.metabolite:hmgcoa	bigg.metabolite:hmgcoa		Diff
1000	murein5px4p_e	Two disacharide linked murein units, pentapeptide crosslinked tetrapeptide (A2pm->D-ala) (middle of chain)	C77H121N15O40	0	C77H117N15O40	0	Clean	biocyc:META:CPD0-2278	biocyc:META:CPD0-2278		Diff
1001	murein5px4px4p_e	Three disacharide linked murein units (pentapeptide crosslinked tetrapeptide (A2pm->D-ala) tetrapeptide corsslinked tetrapeptide (A2pm->D-ala)) (middle of chain)	C114H178N22O59	0	C114H172N22O59	0	Clean	biocyc:META:CPD0-2296	biocyc:META:CPD0-2296		Diff
1002	udcpdp_e	Undecaprenyl diphosphate	C55H92O7P2	0	C55H89O7P2	0	Clean	metanetx.chemical:MNXM1137672	metanetx.chemical:MNXM1137672		Diff
1003	pe140_c	Phosphatidylethanolamine (ditetradecanoyl, n-C14:0)	C33H66NO8P	0		0	Clean	biocyc:META:CPD-17087, metanetx.chemical:MNXM733473	biocyc:META:CPD-17087, metanetx.chemical:MNXM733473		Diff
1004	2ahhmd_c	2 Amino 4 hydroxy 6 hydroxymethyl 7 8 dihydropteridine diphosphate C7H8N5O8P2	C7H8N5O8P2	-3		-3	Clean	biocyc:META:DIHYDROPTERIN-CH2OH-PP, seed.compound:cpd02920	biocyc:META:DIHYDROPTERIN-CH2OH-PP, seed.compound:cpd02920		Diff
1005	pe161_c	Phosphatidylethanolamine (dihexadec-9enoyl, n-C16:1)	C37H70NO8P	0		0	Clean	biocyc:META:CPD-17086, metanetx.chemical:MNXM739592, seed.compound:cpd29055	biocyc:META:CPD-17086, metanetx.chemical:MNXM739592, seed.compound:cpd29055		Diff
1006	pe180_c	Phosphatidylethanolamine (dioctadecanoyl, n-C18:0)	C41H82NO8P	0		0	Clean	biocyc:META:CPD-12818, seed.compound:cpd23596, seed.compound:cpd15533	biocyc:META:CPD-12818, seed.compound:cpd23596, seed.compound:cpd15533		Diff
1007	paps_c	3'-Phosphoadenylyl sulfate	C10H11N5O13P2S	-4		-4	Clean	bigg.metabolite:paps, seed.compound:cpd00044, biocyc:META:PAPS	bigg.metabolite:paps, seed.compound:cpd00044, biocyc:META:PAPS		Diff
1008	hco3_c	Bicarbonate	CHO3	-1		-1	Clean	bigg.metabolite:hco3, biocyc:META:HCO3, seed.compound:cpd00242	bigg.metabolite:hco3, biocyc:META:HCO3, seed.compound:cpd00242		Diff
1009	hco3_e	Bicarbonate	CHO3	-1		-1	Clean	bigg.metabolite:hco3, biocyc:META:HCO3, seed.compound:cpd00242	bigg.metabolite:hco3, biocyc:META:HCO3, seed.compound:cpd00242		Diff
1010	gsn_c	Guanosine	C10H13N5O5	0		0	Clean	seed.compound:cpd00311, biocyc:META:GUANOSINE, bigg.metabolite:gsn	seed.compound:cpd00311, biocyc:META:GUANOSINE, bigg.metabolite:gsn		Diff
1011	so3_c	Sulfite	O3S	-2		-2	Clean	biocyc:META:SO3, metanetx.chemical:MNXM726339, bigg.metabolite:so3	biocyc:META:SO3, metanetx.chemical:MNXM726339, bigg.metabolite:so3		Diff
1012	ahdt_c	2-Amino-4-hydroxy-6-(erythro-1,2,3-trihydroxypropyl)dihydropteridine triphosphate	C9H12N5O13P3	-4		-4	Clean	bigg.metabolite:ahdt, seed.compound:cpd02978, biocyc:META:DIHYDRONEOPTERIN-P3	bigg.metabolite:ahdt, seed.compound:cpd02978, biocyc:META:DIHYDRONEOPTERIN-P3		Diff
1013	1tdecg3p_c	1-tetradecanoyl-sn-glycerol 3-phosphate	C17H33O7P	-2		-2	Clean	seed.compound:cpd15331, metanetx.chemical:MNXM734522, biocyc:META:CPD-18379	seed.compound:cpd15331, metanetx.chemical:MNXM734522, biocyc:META:CPD-18379		Diff
1014	pa140_c	1,2-ditetradecanoyl-sn-glycerol 3-phosphate	C31H59O8P	-2		-2	Clean	biocyc:META:CPD0-1425, seed.compound:cpd26150, metanetx.chemical:MNXM737415	biocyc:META:CPD0-1425, seed.compound:cpd26150, metanetx.chemical:MNXM737415		Diff
1015	pa160_c	1,2-dihexadecanoyl-sn-glycerol 3-phosphate	C35H67O8P	-2		-2	Clean	seed.compound:cpd26147, metanetx.chemical:MNXM731668, biocyc:META:CPD0-1422	seed.compound:cpd26147, metanetx.chemical:MNXM731668, biocyc:META:CPD0-1422		Diff
1016	1odecg3p_c	1-octadecanoyl-sn-glycerol 3-phosphate	C21H41O7P	-2		-2	Clean	biocyc:META:CPD0-2113, seed.compound:cpd15329, metanetx.chemical:MNXM734212	biocyc:META:CPD0-2113, seed.compound:cpd15329, metanetx.chemical:MNXM734212		Diff
1017	pa180_c	1,2-dioctadecanoyl-sn-glycerol 3-phosphate	C39H75O8P	-2		-2	Clean	seed.compound:cpd26148, metanetx.chemical:MNXM737490, biocyc:META:CPD0-1423	seed.compound:cpd26148, metanetx.chemical:MNXM737490, biocyc:META:CPD0-1423		Diff
1018	nmn_c	NMN	C11H14N2O8P	-1		-1	Clean	seed.compound:cpd00355, biocyc:META:NICOTINAMIDE_NUCLEOTIDE, bigg.metabolite:nmn	seed.compound:cpd00355, biocyc:META:NICOTINAMIDE_NUCLEOTIDE, bigg.metabolite:nmn		Diff
1019	so4_c	Sulfate	O4S	-2		-2	Clean	bigg.metabolite:so4, biocyc:META:SULFATE, seed.compound:cpd00048	bigg.metabolite:so4, biocyc:META:SULFATE, seed.compound:cpd00048		Diff
1020	cbasp_c	N-Carbamoyl-L-aspartate	C5H6N2O5	-2		-2	Clean	biocyc:META:CARBAMYUL-L-ASPARTATE, seed.compound:cpd00343, bigg.metabolite:cbasp	biocyc:META:CARBAMYUL-L-ASPARTATE, seed.compound:cpd00343, bigg.metabolite:cbasp		Diff
1021	gthox_c	Oxidized glutathione	C20H30N6O12S2	-2		-2	Clean	seed.compound:cpd00111, bigg.metabolite:gthox, biocyc:META:OXIDIZED-GLUTATHIONE	seed.compound:cpd00111, bigg.metabolite:gthox, biocyc:META:OXIDIZED-GLUTATHIONE		Diff
1022	taur_c	Taurine	C2H7NO3S	0		0	Clean	seed.compound:cpd00210, biocyc:META:TAURINE, bigg.metabolite:taur	seed.compound:cpd00210, biocyc:META:TAURINE, bigg.metabolite:taur		Diff
1023	methf_c	5,10-Methenyltetrahydrofolate	C20H20N7O6	-1		-1	Clean	seed.compound:cpd00347, bigg.metabolite:methf, biocyc:META:5-10-METHENYL-THF	seed.compound:cpd00347, bigg.metabolite:methf, biocyc:META:5-10-METHENYL-THF		Diff
1024	gar_c	N1-(5-Phospho-D-ribosyl)glycinamide	C7H14N2O8P	-1		-1	Clean	biocyc:META:5-PHOSPHO-RIBOSYL-GLYCINEAMIDE, seed.compound:cpd02394, bigg.metabolite:gar	biocyc:META:5-PHOSPHO-RIBOSYL-GLYCINEAMIDE, seed.compound:cpd02394, bigg.metabolite:gar		Diff
1025	glycogen_c	Glycogen	C24H42O21	0		0	Clean	seed.compound:cpd00155, metanetx.chemical:MNXM738130, metanetx.chemical:MNXM738131	seed.compound:cpd00155, metanetx.chemical:MNXM738130, metanetx.chemical:MNXM738131		Diff
1026	lgt__S_c	(R)-S-Lactoylglutathione	C13H20N3O8S	-1		-1	Clean	seed.compound:cpd02182, biocyc:META:S-LACTOYL-GLUTATHIONE, bigg.metabolite:lgt__S	seed.compound:cpd02182, biocyc:META:S-LACTOYL-GLUTATHIONE, bigg.metabolite:lgt__S		Diff
1027	gua_c	Guanine	C5H5N5O	0		0	Clean	biocyc:META:GUANINE, bigg.metabolite:gua, seed.compound:cpd00207	biocyc:META:GUANINE, bigg.metabolite:gua, seed.compound:cpd00207		Diff
1028	gua_e	Guanine	C5H5N5O	0		0	Clean	biocyc:META:GUANINE, bigg.metabolite:gua, seed.compound:cpd00207	biocyc:META:GUANINE, bigg.metabolite:gua, seed.compound:cpd00207		Diff
1029	taur_e	Taurine	C2H7NO3S	0		0	Clean	seed.compound:cpd00210, biocyc:META:TAURINE, bigg.metabolite:taur	seed.compound:cpd00210, biocyc:META:TAURINE, bigg.metabolite:taur		Diff
1030	rnam_c	N Ribosylnicotinamide C11H15N2O5	C11H15N2O5	1		1	Clean	bigg.metabolite:rnam, seed.compound:cpd02016, biocyc:META:NICOTINAMIDE_RIBOSE	bigg.metabolite:rnam, seed.compound:cpd02016, biocyc:META:NICOTINAMIDE_RIBOSE		Diff
1031	so4_e	Sulfate	O4S	-2		-2	Clean	bigg.metabolite:so4, biocyc:META:SULFATE, seed.compound:cpd00048	bigg.metabolite:so4, biocyc:META:SULFATE, seed.compound:cpd00048		Diff
1032	so3_e	Sulfite	O3S	-2		-2	Clean	biocyc:META:SO3, metanetx.chemical:MNXM726339, bigg.metabolite:so3	biocyc:META:SO3, metanetx.chemical:MNXM726339, bigg.metabolite:so3		Diff
1033	nh4_c	Ammonium	H4N	1		1	Clean	biocyc:META:AMMONIUM, bigg.metabolite:nh4, seed.compound:cpd00013, seed.compound:cpd19013	biocyc:META:AMMONIUM, bigg.metabolite:nh4, seed.compound:cpd00013, seed.compound:cpd19013		Diff
1034	ppi_c	Diphosphate	HO7P2	-3		-3	Clean	biocyc:META:PPI, seed.compound:cpd00012, biocyc:META:PYROPHOSPHATE-GROUP, bigg.metabolite:ppi	biocyc:META:PPI, seed.compound:cpd00012, biocyc:META:PYROPHOSPHATE-GROUP, bigg.metabolite:ppi		Diff
1035	pe160_c	Phosphatidylethanolamine (dihexadecanoyl, n-C16:0)	C37H74NO8P	0		0	Clean	seed.compound:cpd15531, seed.compound:cpd23597, seed.compound:cpd29054, biocyc:META:CPD-12819	seed.compound:cpd15531, seed.compound:cpd23597, seed.compound:cpd29054, biocyc:META:CPD-12819		Diff
1036	for_c	Formate	CHO2	-1		-1	Clean	biocyc:META:CARBOXYL-GROUP, seed.compound:cpd00047, biocyc:META:FORMATE, bigg.metabolite:for	biocyc:META:CARBOXYL-GROUP, seed.compound:cpd00047, biocyc:META:FORMATE, bigg.metabolite:for		Diff
1037	pppi_c	Inorganic triphosphate	HO10P3	-4		-4	Clean	seed.compound:cpd12039, seed.compound:cpd00421, bigg.metabolite:pppi, seed.compound:cpd11672	seed.compound:cpd12039, seed.compound:cpd00421, bigg.metabolite:pppi, seed.compound:cpd11672		Diff
1038	pan4p_c	Pantetheine 4'-phosphate	C11H21N2O7PS	-2		-2	Clean	seed.compound:cpd00834, bigg.metabolite:pan4p, biocyc:META:PANTETHEINE-P, biocyc:META:PHOSPHOPANTOTHEINE-GROUP	seed.compound:cpd00834, bigg.metabolite:pan4p, biocyc:META:PANTETHEINE-P, biocyc:META:PHOSPHOPANTOTHEINE-GROUP		Diff
1039	nh4_e	Ammonium	H4N	1		1	Clean	biocyc:META:AMMONIUM, bigg.metabolite:nh4, seed.compound:cpd00013, seed.compound:cpd19013	biocyc:META:AMMONIUM, bigg.metabolite:nh4, seed.compound:cpd00013, seed.compound:cpd19013		Diff
1040	4ppcys_c	N-((R)-4-Phosphopantothenoyl)-L-cysteine	C12H20N2O9PS	-3		-3	Clean	seed.compound:cpd02666, bigg.metabolite:4ppcys, biocyc:META:R-4-PHOSPHOPANTOTHENOYL-L-CYSTEINE, metanetx.chemical:MNXM730898	seed.compound:cpd02666, bigg.metabolite:4ppcys, biocyc:META:R-4-PHOSPHOPANTOTHENOYL-L-CYSTEINE, metanetx.chemical:MNXM730898		Diff
1041	gthrd_c	Reduced glutathione	C10H16N3O6S	-1		-1	Clean	metanetx.chemical:MNXM490899, biocyc:META:GLUTATHIONE, bigg.metabolite:gthrd, seed.compound:cpd00042	metanetx.chemical:MNXM490899, biocyc:META:GLUTATHIONE, bigg.metabolite:gthrd, seed.compound:cpd00042		Diff
1042	meoh_e	Methanol	CH4O	0		0	Clean	metanetx.chemical:MNXM729800, bigg.metabolite:meoh, biocyc:META:METOH, seed.compound:cpd00116	metanetx.chemical:MNXM729800, bigg.metabolite:meoh, biocyc:META:METOH, seed.compound:cpd00116	biocyc:META:ALCOHOL-GROUP	Diff
1043	for_e	Formate	CHO2	-1		-1	Clean	biocyc:META:CARBOXYL-GROUP, seed.compound:cpd00047, biocyc:META:FORMATE, bigg.metabolite:for	biocyc:META:CARBOXYL-GROUP, seed.compound:cpd00047, biocyc:META:FORMATE, bigg.metabolite:for		Diff
1044	fgam_c	N2-Formyl-N1-(5-phospho-D-ribosyl)glycinamide	C8H13N2O9P	-2		-2	Clean	metanetx.chemical:MNXM1094915, bigg.metabolite:fgam, seed.compound:cpd02678, biocyc:META:5-P-RIBOSYL-N-FORMYLGLYCINEAMIDE	metanetx.chemical:MNXM1094915, bigg.metabolite:fgam, seed.compound:cpd02678, biocyc:META:5-P-RIBOSYL-N-FORMYLGLYCINEAMIDE		Diff
1045	pnto__R_c	(R)-Pantothenate	C9H16NO5	-1		-1	Clean	biocyc:META:PANTOTHENATE, bigg.metabolite:pnto__R, seed.compound:cpd00644, metanetx.chemical:MNXM734864	biocyc:META:PANTOTHENATE, bigg.metabolite:pnto__R, seed.compound:cpd00644, metanetx.chemical:MNXM734864		Diff
1046	4ppan_c	D-4'-Phosphopantothenate	C9H15NO8P	-3		-3	Clean	bigg.metabolite:4ppan, biocyc:META:4-P-PANTOTHENATE, seed.compound:cpd02201, metanetx.chemical:MNXM735771	bigg.metabolite:4ppan, biocyc:META:4-P-PANTOTHENATE, seed.compound:cpd02201, metanetx.chemical:MNXM735771		Diff
1047	malcoa_c	Malonyl-CoA	C24H33N7O19P3S	-5		-5	Clean	seed.compound:cpd00070, seed.compound:cpd12270, metanetx.chemical:MNXM1106093, bigg.metabolite:malcoa, biocyc:META:MALONYL-COA	seed.compound:cpd00070, seed.compound:cpd12270, metanetx.chemical:MNXM1106093, bigg.metabolite:malcoa, biocyc:META:MALONYL-COA		Diff
1048	citr__L_c	L-Citrulline	C6H13N3O3	0		0	Clean	biocyc:META:L-CITRULLINE, metanetx.chemical:MNXM732471, seed.compound:cpd00274, metanetx.chemical:MNXM732470, bigg.metabolite:citr__L	biocyc:META:L-CITRULLINE, metanetx.chemical:MNXM732471, seed.compound:cpd00274, metanetx.chemical:MNXM732470, bigg.metabolite:citr__L		Diff
1049	23dhbzs_c	2,3-dihydroxybenzoylserine	C10H10NO6	-1		-1	Clean	biocyc:META:N-23-DIHYDROXYBENZOYL-L-SERINE, seed.compound:cpd02582, seed.compound:cpd15332, metanetx.chemical:MNXM729153, metanetx.chemical:MNXM729152	biocyc:META:N-23-DIHYDROXYBENZOYL-L-SERINE, seed.compound:cpd02582, seed.compound:cpd15332, metanetx.chemical:MNXM729153, metanetx.chemical:MNXM729152		Diff
1050	3hhexACP_c	(R)-3-Hydroxyhexanoyl-[acyl-carrier protein]	C390H613N96O144PS3	0		-1	Clean	metanetx.chemical:MNXM733048	metanetx.chemical:MNXM733048		Diff
1051	tdec2eACP_c	Trans-Dec-2-enoyl-[acyl-carrier protein]	C394H619N96O143PS3	0		-1	Clean	metanetx.chemical:MNXM733432	metanetx.chemical:MNXM733432		Diff
1052	tmrs2eACP_c	Trans-Tetradec-2-enoyl-[acyl-carrier protein]	C398H627N96O143PS3	0		-1	Clean	metanetx.chemical:MNXM728721	metanetx.chemical:MNXM728721		Diff
1053	but2eACP_c	But-2-enoyl-[acyl-carrier protein]	C388H607N96O143PS3	0		-1	Clean	metanetx.chemical:MNXM728705	metanetx.chemical:MNXM728705		Diff
1054	air_c	5-amino-1-(5-phospho-D-ribosyl)imidazole	C8H14N3O7P	0		-2	Clean	metanetx.chemical:MNXM1105984	metanetx.chemical:MNXM1105984		Diff
1055	pa120_c	1,2-didodecanoyl-sn-glycerol 3-phosphate	C27H52O8P	-1	C27H51O8P	-2	Clean	seed.compound:cpd15521	seed.compound:cpd15521		Proton Diff
1056	1tdec7eg3p_c	1-tetradec-7-enoyl-sn-glycerol 3-phosphate	C17H32O7P	-1	C17H31O7P	-2	Clean	seed.compound:cpd15330	seed.compound:cpd15330		Proton Diff
1057	pa141_c	1,2-ditetradec-7-enoyl-sn-glycerol 3-phosphate	C31H56O8P	-1	C31H55O8P	-2	Clean	seed.compound:cpd15523	seed.compound:cpd15523		Proton Diff
1058	1hdecg3p_c	1-hexadecanoyl-sn-glycerol 3-phosphate	C19H38O7P	-1		-2	Clean	seed.compound:cpd15327	seed.compound:cpd15327		Diff
1059	1hdec9eg3p_c	1-hexadec-9-enoyl-sn-glycerol 3-phosphate	C19H36O7P	-1		-2	Clean	seed.compound:cpd15326	seed.compound:cpd15326		Diff
1060	pa161_c	1,2-dihexadec-9-enoyl-sn-glycerol 3-phosphate	C35H64O8P	-1		-2	Clean	seed.compound:cpd15525	seed.compound:cpd15525		Diff
1061	1odec11eg3p_c	1-octadec-11-enoyl-sn-glycerol 3-phosphate	C21H40O7P	-1		-2	Clean	seed.compound:cpd15328	seed.compound:cpd15328		Diff
1062	pa181_c	1,2-dioctadec-11-enoyl-sn-glycerol 3-phosphate	C39H72O8P	-1	C39H71O8P	-2	Clean	seed.compound:cpd15527	seed.compound:cpd15527		Proton Diff
1063	aso3_c	Arsenite	AH3O3S	0	AsO3	-3	Clean	biocyc:META:CPD0-2040	biocyc:META:CPD0-2040		Diff
1064	aso3_p	Arsenite	AH3O3S	0	AsO3	-3	Clean	biocyc:META:CPD0-2040	biocyc:META:CPD0-2040		Diff
1065	aso3_e	Arsenite	AH3O3S	0	AsO3	-3	Clean	biocyc:META:CPD0-2040	biocyc:META:CPD0-2040		Diff
1066	aso4_c	Arsenate	AHO4S	-2	AsO4	-3	Clean	biocyc:META:ARSENATE	biocyc:META:ARSENATE		Diff
1067	aso4_p	Arsenate	AHO4S	-2	AsO4	-3	Clean	biocyc:META:ARSENATE	biocyc:META:ARSENATE		Diff
1068	aso4_e	Arsenate	AHO4S	-2	AsO4	-3	Clean	biocyc:META:ARSENATE	biocyc:META:ARSENATE		Diff
1069	cd2_c	Cadmium	CdCl2	0	Cd	2	Clean	seed.compound:cpd10924	seed.compound:cpd10924		Diff
1070	cd2_e	Cadmium	CdCl2	0	Cd	2	Clean	seed.compound:cpd10924	seed.compound:cpd10924		Diff
1071	cd2_p	Cadmium	CdCl2	0	Cd	2	Clean	seed.compound:cpd10924	seed.compound:cpd10924		Diff
1072	pa120_p	1,2-didodecanoyl-sn-glycerol 3-phosphate	C27H52O8P	-1	C27H51O8P	-2	Clean	seed.compound:cpd15521	seed.compound:cpd15521		Proton Diff
1073	pa141_p	1,2-ditetradec-7-enoyl-sn-glycerol 3-phosphate	C31H56O8P	-1	C31H55O8P	-2	Clean	seed.compound:cpd15523	seed.compound:cpd15523		Proton Diff
1074	pa161_p	1,2-dihexadec-9-enoyl-sn-glycerol 3-phosphate	C35H64O8P	-1	C35H63O8P	-2	Clean	seed.compound:cpd15525	seed.compound:cpd15525		Proton Diff
1075	pa181_p	1,2-dioctadec-11-enoyl-sn-glycerol 3-phosphate	C39H72O8P	-1	C39H71O8P	-2	Clean	seed.compound:cpd15527	seed.compound:cpd15527		Proton Diff
1076	kdo2lipid4p_c	KDO(2)-lipid IV(A) with palmitoleoyl	C100H178N2O38P2	-4	C100H176N2O38P2	-6	Clean	metanetx.chemical:MNXM738560	metanetx.chemical:MNXM738560		Proton Diff
1077	pheme_c	Protoheme	C34FeH30N4O4	-2		0	Clean	bigg.metabolite:pheme	bigg.metabolite:pheme		Diff
1078	1odec11eg3p_p	1-octadec-11-enoyl-sn-glycerol 3-phosphate	C21H40O7P	-1	C21H39O7P	-2	Clean	seed.compound:cpd15328	seed.compound:cpd15328		Proton Diff
1079	ribflv_c	Riboflavin	C17H19N4O6	-1		0	Clean	seed.compound:cpd00220, biocyc:META:RIBOFLAVIN	seed.compound:cpd00220, biocyc:META:RIBOFLAVIN		Diff
1080	5mthf_c	5-Methyltetrahydrofolate	C20H23N7O6	-2		0	Clean	seed.compound:cpd00345, biocyc:META:5-METHYL-THF	seed.compound:cpd00345, biocyc:META:5-METHYL-THF		Diff
1081	salcn6p_c	Salicin 6-phosphate	C13H17O10P	-2		0	Clean	seed.compound:cpd03698, biocyc:META:CPD-1181	seed.compound:cpd03698, biocyc:META:CPD-1181		Diff
1082	fmn_c	FMN	C17H19N4O9P	-2		0	Clean	seed.compound:cpd00050, bigg.metabolite:fmn	seed.compound:cpd00050, bigg.metabolite:fmn		Diff
1083	23dhba_c	(2,3-Dihydroxybenzoyl)adenylate	C17H17N5O10P	-1		0	Clean	seed.compound:cpd02494, biocyc:META:CPD-62	seed.compound:cpd02494, biocyc:META:CPD-62		Diff
1084	fol_c	Folate	C19H17N7O6	-2		0	Clean	biocyc:META:CPD-12826, seed.compound:cpd00393	biocyc:META:CPD-12826, seed.compound:cpd00393		Diff
1085	gdptp_c	Guanosine 3'-diphosphate 5'-triphosphate	C10H12N5O20P5	-6		0	Clean	seed.compound:cpd02740, biocyc:META:GDP-TP	seed.compound:cpd02740, biocyc:META:GDP-TP		Diff
1086	fpram_c	2-(Formamido)-N1-(5-phospho-D-ribosyl)acetamidine	C8H15N3O8P	-1		0	Clean	bigg.metabolite:fpram, metanetx.chemical:MNXM1094916	bigg.metabolite:fpram, metanetx.chemical:MNXM1094916		Diff
1087	pi_c	Phosphate	HO4P	-2		0	Clean	seed.compound:cpd00009, biocyc:META:Pi, bigg.metabolite:pi	seed.compound:cpd00009, biocyc:META:Pi, bigg.metabolite:pi	biocyc:META:CPD-9010	Diff
1088	34dhpha_c	3-4-Dihydroxyphenylacetate	C8H7O4	-1		0	Clean	bigg.metabolite:34dhpha, biocyc:META:CPD-782, seed.compound:cpd00854	bigg.metabolite:34dhpha, biocyc:META:CPD-782, seed.compound:cpd00854		Diff
1089	pi_e	Phosphate	HO4P	-2		0	Clean	seed.compound:cpd00009, biocyc:META:Pi, bigg.metabolite:pi	seed.compound:cpd00009, biocyc:META:Pi, bigg.metabolite:pi	biocyc:META:CPD-9010	Diff
1090	tsul_c	Thiosulfate	HO3S2	-1		-2	Clean	metanetx.chemical:MNXM1094289, seed.compound:cpd00268, biocyc:META:S2O3	metanetx.chemical:MNXM1094289, seed.compound:cpd00268, biocyc:META:S2O3		Diff
1091	pydx5p_c	Pyridoxal 5'-phosphate	C8H8NO6P	-2		0	Clean	seed.compound:cpd00016, biocyc:META:PYRIDOXAL_PHOSPHATE, bigg.metabolite:pydx5p	seed.compound:cpd00016, biocyc:META:PYRIDOXAL_PHOSPHATE, bigg.metabolite:pydx5p		Diff
1092	dimp_c	DIMP	C10H11N4O7P	-2		0	Clean	biocyc:META:DIMP, seed.compound:cpd03704, bigg.metabolite:dimp	biocyc:META:DIMP, seed.compound:cpd03704, bigg.metabolite:dimp		Diff
1093	tsul_e	Thiosulfate	HO3S2	-1		-2	Clean	metanetx.chemical:MNXM1094289, seed.compound:cpd00268, biocyc:META:S2O3	metanetx.chemical:MNXM1094289, seed.compound:cpd00268, biocyc:META:S2O3		Diff
1094	h2s_c	Hydrogen sulfide	HS	-1		0	Clean	biocyc:META:CPD-846, bigg.metabolite:h2s, metanetx.chemical:MNXM124865, seed.compound:cpd24697, seed.compound:cpd00239	biocyc:META:CPD-846, bigg.metabolite:h2s, metanetx.chemical:MNXM124865, seed.compound:cpd24697, seed.compound:cpd00239		Diff
