# Supplementary material for: MCC: automated mass and charge curation at the genome scale applied to C. tuberculostearicum
Source: Microbiol Spectr. 2025 Dec 31;14(2):e03200-24. doi: 10.1128/spectrum.03200-24 (PMC12893189; doi:10.1128/spectrum.03200-24)
Supplement: Supplemental material S5 — Brain heart infusion with Tween 80. [file spectrum.03200-24-s0005.csv]

Metabolite Descriptive Name	BiGG IDs
L-Alanine	ala__L
L-Arginine	arg__L
L-Asparagine	asn__L
L-Aspartate	asp__L
L-Cysteine	cys__L
L-cystine	cystine__L
L-Glutamate	glu__L
L-Glutamine	gln__L
Glycine	gly
L-Histidine	his__L
L-Isoleucine	ile__L
L-Leucine	leu__L
L-Lysine	lys__L
L-Methionine	met__L
L-Phenylalanine	phe__L
L-Proline	pro__L
L-Serine	ser__L
L-Threonine	thr__L
L-Tryptophan	trp__L
L-Tyrosine	tyr__L
L-Valine	val__L
D-Glucose	glc__D
Glycylglycine	glygly
Thiamin	thm
Riboflavin	ribflv
Nicotinate (niacin)	nac
(R)-Pantothenate	pnto__R
Pyridoxine	pydxn
Biotin	btn
Folate	fol
Cob(I)alamin	cbl1
2,3,2'3'-Tetrakis(beta-hydroxymyristoyl)-D-glucosaminyl-1,6-beta-D-glucosamine 1,4'-bisphosphate	lipidA
Coenzyme A	coa
Sodium	na1
Chloride	cl
Potassium	k
Phosphate	pi
Ammonium	nh4
Sulfate	so4
Magnesium	mg2
Calcium	ca2
Fe2+ mitochondria	fe2
Zinc	zn2
Manganese	mn2
Copper	cu2
Cobalt	Co2+
Molybdate	mobd
Octadecenoate (n-C18:1)	ocdcea
Hexadecanoate (n-C16:0)	hdca
Tetradecanoate (n-C14:0)	ttdca
Glycerol	glyc
Urea CH4N2O	urea
Creatine	crtn
Choline	chol
L-Carnitine	crn
Adenosine	adn
Guanine	gua
Uridine	uri
Thymidine	thymd
Cytidine	cytd
Lipoate	lipoate
Water H2O	h2o
Dioxygen	o2
H+	h
