# Supplementary material for: MCC: automated mass and charge curation at the genome scale applied to C. tuberculostearicum
Source: Microbiol Spectr. 2025 Dec 31;14(2):e03200-24. doi: 10.1128/spectrum.03200-24 (PMC12893189; doi:10.1128/spectrum.03200-24)
Supplement: Supplemental material S6 — Formula charge mismatches Dolosigranulum pigrum manual mass charge balance and MCC. [file spectrum.03200-24-s0006.csv]

Species ID	Name (Model1)	Formula (Model1)	Charge (Model1)	Name (Model2)	Formula (Model2)	Charge (Model2)
M_1hdec9eg3p_c	1-hexadec-9-enoyl-sn-glycerol 3-phosphate	C19H35O7P	-2	1-hexadec-9-enoyl-sn-glycerol 3-phosphate	C19H36O7P	-1
M_1hdecg3p_c	1-hexadecanoyl-sn-glycerol 3-phosphate	C19H37O7P	-2	1-hexadecanoyl-sn-glycerol 3-phosphate	C19H38O7P	-1
M_1odec11eg3p_c	1-octadec-11-enoyl-sn-glycerol 3-phosphate	C21H39O7P	-2	1-octadec-11-enoyl-sn-glycerol 3-phosphate	C21H40O7P	-1
M_1odec11eg3p_p	1-octadec-11-enoyl-sn-glycerol 3-phosphate	C21H39O7P1	-2	1-octadec-11-enoyl-sn-glycerol 3-phosphate	C21H40O7P	-1
M_1tdec7eg3p_c	1-tetradec-7-enoyl-sn-glycerol 3-phosphate	C17H31O7P1	-2	1-tetradec-7-enoyl-sn-glycerol 3-phosphate	C17H32O7P	-1
M_23dhbzs3_c	2-3-dihydroxybenzoylserine trimer	C30H28N3O16	-1	2-3-dihydroxybenzoylserine trimer	C30H29N3O16	0
M_2dhphaccoa_c	1,2-Dihydroxy-1,2-dihydrophenylacetyl-CoA	C29H40N7O19P3S	0	1,2-Dihydroxy-1,2-dihydrophenylacetyl-CoA	C29H40N7O19P3S	-4
M_2fe1s_c	[2Fe-1S] desulfurated iron-sulfur cluster	SFe2	2	[2Fe-1S] desulfurated iron-sulfur cluster	Fe26HRS	2
M_2fe2s_c	[2Fe-2S] iron-sulfur cluster	S2Fe2	2	[2Fe-2S] iron-sulfur cluster	Fe26RS2	1
M_3hcddec5eACP_c	(R)-3-hydroxy-cis-dodec-5-enoyl-[acyl-carrier protein]	C396H623O144N96P1S3	-1	(R)-3-hydroxy-cis-dodec-5-enoyl-[acyl-carrier protein]	C396H622N96O144PS3	-1
M_3hcmrs7eACP_c	(R)-3-hydroxy-cis-myristol-7-eoyl-[acyl-carrier protein]	C398H627O144N96P1S3	-1	(R)-3-hydroxy-cis-myristol-7-eoyl-[acyl-carrier protein]	C398H626N96O144PS3	-1
M_3hcpalm9eACP_c	(R)-3-hydroxy-cis-palm-9-eoyl-[acyl-carrier protein]	C400H631O144N96P1S3	-1	(R)-3-hydroxy-cis-palm-9-eoyl-[acyl-carrier protein]	C400H630N96O144PS3	-1
M_3hcvac11eACP_c	(R)-3-hydroxy-cis-vacc-11-enoyl-[acyl-carrier protein]	C402H635O144N96P1S3	-1	(R)-3-hydroxy-cis-vacc-11-enoyl-[acyl-carrier protein]	C402H634N96O144PS3	-1
M_3hddecACP_c	(R)-3-Hydroxydodecanoyl-[acyl-carrier protein]	C396H625O144N96P1S3	0	(R)-3-Hydroxydodecanoyl-[acyl-carrier protein]	C396H623N96O144PS3	-2
M_3hdecACP_c	(R)-3-Hydroxydecanoyl-[acyl-carrier protein]	C394H621O144N96P1S3	0	(R)-3-Hydroxydecanoyl-[acyl-carrier protein]	C394H619N96O144PS3	-2
M_3hmrsACP_c	(R)-3-Hydroxytetradecanoyl-[acyl-carrier protein]	C398H629O144N96P1S3	0	(R)-3-Hydroxytetradecanoyl-[acyl-carrier protein]	C25H47N2O9P	-1
M_3hoctACP_c	(R)-3-Hydroxyoctanoyl-[acyl-carrier protein]	C392H617O144N96P1S3	-2	(R)-3-Hydroxyoctanoyl-[acyl-carrier protein]	C19H36N2O9P	-2
M_3hoctaACP_c	(R)-3-Hydroxyoctadecanoyl-[acyl-carrier protein]	C402H637O144N96P1S3	-1	(R)-3-Hydroxyoctadecanoyl-[acyl-carrier protein]	C29H55N2O9P	-1
M_3hpalmACP_c	R-3-hydroxypalmitoyl-[acyl-carrier protein]	C400H633O144N96P1S3	-2	R-3-hydroxypalmitoyl-[acyl-carrier protein]	C400H631N96O144PS3	-2
M_3ocddec5eACP_c	3-oxo-cis-dodec-5-enoyl-[acyl-carrier protein]	C396H621O144N96P1S3	-1	3-oxo-cis-dodec-5-enoyl-[acyl-carrier protein]	C396H620N96O144PS3	-1
M_3ocmrs7eACP_c	3-oxo-cis-myristol-7-eoyl-[acyl-carrier protein]	C398H625O144N96P1S3	-1	3-oxo-cis-myristol-7-eoyl-[acyl-carrier protein]	C398H624N96O144PS3	-1
M_3ocpalm9eACP_c	3-oxo-cis-palm-9-eoyl-[acyl-carrier protein]	C400H629O144N96P1S3	-1	3-oxo-cis-palm-9-eoyl-[acyl-carrier protein]	C400H628N96O144PS3	-1
M_3ocvac11eACP_c	3-oxo-cis-vacc-11-enoyl-[acyl-carrier protein]	C402H633O144N96P1S3	-1	3-oxo-cis-vacc-11-enoyl-[acyl-carrier protein]	C402H632N96O144PS3	-1
M_3oddecACP_c	3-Oxododecanoyl-[acyl-carrier protein]	C396H623O144N96P1S3	0	3-Oxododecanoyl-[acyl-carrier protein]	C23H42N2O9P	-2
M_3odecACP_c	3-Oxodecanoyl-[acyl-carrier protein]	C394H619O144N96P1S3	0	3-Oxodecanoyl-[acyl-carrier protein]	C394H617N96O144PS3	-2
M_3ohexACP_c	3-Oxohexanoyl-[acyl-carrier protein]	C390H611O144N96P1S3	0	3-Oxohexanoyl-[acyl-carrier protein]	C17H30N2O9P	-2
M_3omrsACP_c	3-Oxotetradecanoyl-[acyl-carrier protein]	C398H627O144N96P1S3	0	3-Oxotetradecanoyl-[acyl-carrier protein]	C398H625N96O144PS3	-2
M_3ooctACP_c	3-Oxooctanoyl-[acyl-carrier protein]	C392H615O144N96P1S3	0	3-Oxooctanoyl-[acyl-carrier protein]	C19H34N2O9P	-2
M_3ooctdACP_c	3-Oxooctadecanoyl-[acyl-carrier protein]	C402H635O144N96P1S3	-1	3-Oxooctadecanoyl-[acyl-carrier protein]	C402H634N96O144PS3	-1
M_3opalmACP_c	3-Oxohexadecanoyl-[acyl-carrier protein]	C400H631O144N96P1S3	0	3-Oxohexadecanoyl-[acyl-carrier protein]	C27H50N2O9P	-2
M_4fe4s_c	[4Fe-4S] iron-sulfur cluster	S4Fe4	2	[4Fe-4S] iron-sulfur cluster	Fe28HRS4	2
M_4hphac_c	4-Hydroxyphenylacetate	C8H7O3	0	4-Hydroxyphenylacetate	C8H7O3	-1
M_6hnac_c	6-Hydroxynicotinate	C6H4NO3	0	6-Hydroxynicotinate	C6H4NO3	-1
M_6pgg_c	6pgg c	C12H21O14P	0	6pgg c	C12H23O14P	0
M_ACP_c	Acyl carrier protein	C384H603N96O142P1S3	0	Acyl carrier protein	C384H581N96O142PS3	0
M_acACP_c	Acetyl-ACP	C386H605O143N96P1S3	0	Acetyl-ACP	C386H603N96O143PS3	-2
M_actACP_c	Acetoacetyl-ACP	C388H607O144N96P1S3	0	Acetoacetyl-ACP	C388H602N96O144PS3	0
M_air_c	5-amino-1-(5-phospho-D-ribosyl)imidazole	C8H12N3O7P	-2	5-amino-1-(5-phospho-D-ribosyl)imidazole	C8H14N3O7P	0
M_alpro_c	S Aminomethyldihydrolipoylprotein CH6NS2X	CH6NS2X	1	S Aminomethyldihydrolipoylprotein CH6NS2X	C9H20N2O2R	1
M_arachACP_c	Eicosanoyl-ACP (n-C20:0)	C405H641N96O143P1S3	-1	Eicosanoyl-ACP (n-C20:0)	C31H60N2O8PR	0
M_aso3_c	Arsenite	AsO3	-3	Arsenite	AH3O3S	0
M_aso3_e	Arsenite	AsO3	-3	Arsenite	AH3O3S	0
M_aso3_p	Arsenite	AsO3	-3	Arsenite	AH3O3S	0
M_aso4_c	Arsenate	AsO4	-3	Arsenate	AHO4S	-2
M_aso4_e	Arsenate	AsO4	-3	Arsenate	AHO4S	-2
M_aso4_p	Arsenate	AsO4	-3	Arsenate	AHO4S	-2
M_bglycogen_c	Branching glycogen	C6H10O5	0	Branching glycogen	C30H52O26	0
M_but2eACP_c	But-2-enoyl-[acyl-carrier protein]	C388H607O143N96P1S3	-1	But-2-enoyl-[acyl-carrier protein]	C388H607N96O143PS3	0
M_butACP_c	Butyryl-ACP (n-C4:0ACP)	C389H609N96O143P1S3	0	Butyryl-ACP (n-C4:0ACP)	C388H609N96O143PS3	0
M_bz_e	Benzoate	C7H5O2	0	Benzoate	C7H5O2	-1
M_cd2_c	Cadmium	Cd	2	Cadmium	CdCl2	0
M_cd2_e	Cadmium	Cd	2	Cadmium	CdCl2	0
M_cd2_p	Cadmium	Cd	2	Cadmium	CdCl2	0
M_cddec5eACP_c	Cis-dodec-5-enoyl-[acyl-carrier protein] (n-C12:1)	C396H623O143N96P1S3	-1	Cis-dodec-5-enoyl-[acyl-carrier protein] (n-C12:1)	C396H623N96O143PS3	0
M_cdec3eACP_c	Cis-dec-3-enoyl-[acyl-carrier protein] (n-C10:1)	C394H619O143N96P1S3	-1	Cis-dec-3-enoyl-[acyl-carrier protein] (n-C10:1)	C394H619N96O143PS3	0
M_dcaACP_c	Decanoyl-ACP (n-C10:0ACP)	C394H621O143N96P1S3	-1	Decanoyl-ACP (n-C10:0ACP)	C394H620N96O143PS3	-1
M_ddcaACP_c	Dodecanoyl-ACP (n-C12:0ACP)	C396H625O143N96P1S3	-1	Dodecanoyl-ACP (n-C12:0ACP)	C396H625N96O143PS3	0
M_dextrin_c	Dextrin C12H20O10	C12H20O10	0	Dextrin C12H20O10	C18H32O16	0
M_dextrin_e	Dextrin C12H20O10	C12H20O10	0	Dextrin C12H20O10	C18H32O16	0
M_dhlpro_c	Dihydrolipolprotein H2S2X	H2S2X	0	Dihydrolipolprotein H2S2X	C8H16NO2R	0
M_dmlgnc_c	Dimethyl lignoceric acid	C26H51O2	0	Dimethyl lignoceric acid	C26H51O2	-1
M_fdxo_2_2_c	Oxidized ferredoxin	Fe2S2X	0	Oxidized ferredoxin	Fe26R	6
M_fdxo_42_c	Ferredoxin (oxidized form 4:2)	Fe8S8X	0	Ferredoxin (oxidized form 4:2)	H	3
M_fdxr_42_c	Ferredoxin (reduced form 4:2)	Fe8S8X	-2	Ferredoxin (reduced form 4:2)		0
M_fdxrd_c	Reduced ferredoxin	Fe8S8XH2	4	Reduced ferredoxin	Fe26	4
M_feenter_c	Fe-enterobactin	C30H27FeN3O15	3	Fe-enterobactin	C30FeH27N3O15	0
M_feenter_e	Fe-enterobactin	C30H27FeN3O15	3	Fe-enterobactin	C30FeH27N3O15	0
M_feenter_p	Fe-enterobactin	C30H27FeN3O15	3	Fe-enterobactin	C30FeH27N3O15	0
M_fldox_c	Flavodoxin (oxidized) - obsolete	C17H19N4O9P	0	Flavodoxin (oxidized) - obsolete		2
M_fldrd_c	Flavodoxin (reduced) - obsolete	C17H21N4O9P	0	Flavodoxin (reduced) - obsolete		0
M_flxr_c	Flavodoxin reduced	XH	-1	Flavodoxin reduced	H2R	0
M_flxso_c	Flavodoxin semi oxidized	XH	0	Flavodoxin semi oxidized	HR	0
M_fmn_c	FMN	C11H21N2O7PS	-2	FMN	C17H19N4O9P	-2
M_glutrna_c	L-Glutamyl-tRNA(Glu)	C25H34N6O19P2R2	-2	L-Glutamyl-tRNA(Glu)	C15H19N6O6P2R	0
M_glycogen_c	Glycogen	C6H10O5	0	Glycogen	C24H42O21	0
M_grxox_c	Glutaredoxin (oxidized)	X	0	Glutaredoxin (oxidized)	C6H7NO22R	0
M_grxrd_c	Glutaredoxin (reduced)	XH2	0	Glutaredoxin (reduced)	C6H9NO22R	0
M_h2s_c	Hydrogen sulfide	H2S	-1	Hydrogen sulfide	HS	-1
M_hdeACP_c	Cis-hexadec-9-enoyl-[acyl-carrier protein] (n-C16:1)	C401H631N96O143P1S3	-1	Cis-hexadec-9-enoyl-[acyl-carrier protein] (n-C16:1)	C400H630N96O143PS3	-1
M_hexACP_c	Hexanoyl-ACP (n-C6:0ACP)	C390H613O143N96P1S3	-1	Hexanoyl-ACP (n-C6:0ACP)	C6H11O	0
M_indpyr_c	Indolepyruvate C11H8NO3	C11H8NO3	0	Indolepyruvate C11H8NO3	C11H8NO3	-1
M_iscssh_c	IscS with bound sulfur	HS2R	0	IscS with bound sulfur		0
M_iscu_2fe2s2_c	IscU with two bound [2Fe-2S] clusters	O2S10Fe4R	-4	IscU with two bound [2Fe-2S] clusters	Fe28HO2RS10	-4
M_iscu_2fe2s_c	IscU with bound [2Fe-2S] cluster	H4O2S8Fe2R	-2	IscU with bound [2Fe-2S] cluster	Fe26HO2RS8	-6
M_iscu_4fe4s_c	IscU with bound [4Fe-4S] cluster	H4O2S10Fe4R	-2	IscU with bound [4Fe-4S] cluster	Fe28H7O2RS10	0
M_kdo2lipid4p_c	KDO(2)-lipid IV(A) with palmitoleoyl	C100H176N2O38P2	-6	KDO(2)-lipid IV(A) with palmitoleoyl	C100H178N2O38P2	-4
M_lpro_c	Lipoylprotein S2X	S2X	0	Lipoylprotein S2X	C8H14NO2R	0
M_malACP_c	Malonyl-[acyl-carrier protein]	C388H604N96O145P1S3	-2	Malonyl-[acyl-carrier protein]	C387H603N96O145PS3	-2
M_mbhn_c	Methyl behenic acid	C23H45O2	0	Methyl behenic acid	C23H45O2	-1
M_murein4p3p_e	Two linked disacharide tetrapeptide and tripeptide murein units (uncrosslinked, middle of chain)	C71H109N13O39	0	Two linked disacharide tetrapeptide and tripeptide murein units (uncrosslinked, middle of chain)	C71H109N13O39	-4
M_murein4p4p_e	Two linked disacharide tetrapeptide murein units (uncrosslinked, middle of chain)	C74H114N14O40	0	Two linked disacharide tetrapeptide murein units (uncrosslinked, middle of chain)	C74H114N14O40	-4
M_murein4px4p_e	Two disacharide linked murein units, tetrapeptide corsslinked tetrapeptide (A2pm->D-ala) (middle of chain)	C74H112N14O39	0	Two disacharide linked murein units, tetrapeptide corsslinked tetrapeptide (A2pm->D-ala) (middle of chain)	C74H112N14O39	-4
M_murein4px4px4p_e	Three disacharide linked murein units (tetrapeptide crosslinked tetrapeptide (A2pm->D-ala) & tetrapeptide corsslinked tetrapeptide (A2pm->D-ala)) (middle of chain)	C111H167N21O58	0	Three disacharide linked murein units (tetrapeptide crosslinked tetrapeptide (A2pm->D-ala) & tetrapeptide corsslinked tetrapeptide (A2pm->D-ala)) (middle of chain)	C111H167N21O58	-6
M_murein5p3p_e	Two linked disacharide pentapeptide and tripeptide murein units (uncrosslinked, middle of chain)	C74H114N14O40	0	Two linked disacharide pentapeptide and tripeptide murein units (uncrosslinked, middle of chain)	C74H114N14O40	-4
M_murein5p4p_e	Two linked disacharide pentapeptide and tetrapeptide murein units (uncrosslinked, middle of chain)	C77H119N15O41	0	Two linked disacharide pentapeptide and tetrapeptide murein units (uncrosslinked, middle of chain)	C77H119N15O41	-4
M_murein5p5p5p_e	Three linked disacharide pentapeptide murein units (uncrosslinked, middle of chain)	C120H186N24O63	0	Three linked disacharide pentapeptide murein units (uncrosslinked, middle of chain)	C120H186N24O63	-6
M_murein5p5p_e	Two linked disacharide pentapeptide murein units (uncrosslinked, middle of chain)	C80H124N16O42	0	Two linked disacharide pentapeptide murein units (uncrosslinked, middle of chain)	C80H124N16O42	-4
M_murein5px3p_e	Two disacharide linked murein units, pentapeptide corsslinked tripeptide (A2pm->A2pm) (middle of chain)	C74H112N14O39	0	Two disacharide linked murein units, pentapeptide corsslinked tripeptide (A2pm->A2pm) (middle of chain)	C74H112N14O39	-4
M_murein5px4p_e	Two disacharide linked murein units, pentapeptide crosslinked tetrapeptide (A2pm->D-ala) (middle of chain)	C77H117N15O40	0	Two disacharide linked murein units, pentapeptide crosslinked tetrapeptide (A2pm->D-ala) (middle of chain)	C77H121N15O40	0
M_murein5px4px4p_e	Three disacharide linked murein units (pentapeptide crosslinked tetrapeptide (A2pm->D-ala) tetrapeptide corsslinked tetrapeptide (A2pm->D-ala)) (middle of chain)	C114H172N22O59	0	Three disacharide linked murein units (pentapeptide crosslinked tetrapeptide (A2pm->D-ala) tetrapeptide corsslinked tetrapeptide (A2pm->D-ala)) (middle of chain)	C114H178N22O59	0
M_myrsACP_c	Myristoyl-ACP (n-C14:0ACP)	C398H629O143N96P1S3	-1	Myristoyl-ACP (n-C14:0ACP)	C398H628N96O143PS3	-1
M_nfmalm_c	N-Formyl maleamic acid	C5H4NO4	0	N-Formyl maleamic acid	C5H4NO4	-1
M_ocACP_c	Octanoyl-ACP (n-C8:0ACP)	C392H617O143N96P1S3	-1	Octanoyl-ACP (n-C8:0ACP)	C392H616N96O143PS3	-1
M_ocdcaACP_c	Octadecanoyl-ACP (n-C18:0ACP)	C402H637O143N96P1S3	-1	Octadecanoyl-ACP (n-C18:0ACP)	C402H636N96O143PS3	-1
M_octeACP_c	Cis-octadec-11-enoyl-[acyl-carrier protein] (n-C18:1)	C403H628N96O151P1S3	-1	Cis-octadec-11-enoyl-[acyl-carrier protein] (n-C18:1)	C402H634N96O143PS3	-1
M_pa120_c	1,2-didodecanoyl-sn-glycerol 3-phosphate	C27H51O8P1	-2	1,2-didodecanoyl-sn-glycerol 3-phosphate	C27H52O8P	-1
M_pa120_p	1,2-didodecanoyl-sn-glycerol 3-phosphate	C27H51O8P1	-2	1,2-didodecanoyl-sn-glycerol 3-phosphate	C27H52O8P	-1
M_pa141_c	1,2-ditetradec-7-enoyl-sn-glycerol 3-phosphate	C31H55O8P1	-2	1,2-ditetradec-7-enoyl-sn-glycerol 3-phosphate	C31H56O8P	-1
M_pa141_p	1,2-ditetradec-7-enoyl-sn-glycerol 3-phosphate	C31H55O8P1	-2	1,2-ditetradec-7-enoyl-sn-glycerol 3-phosphate	C31H56O8P	-1
M_pa161_c	1,2-dihexadec-9-enoyl-sn-glycerol 3-phosphate	C35H63O8P	-2	1,2-dihexadec-9-enoyl-sn-glycerol 3-phosphate	C35H64O8P	-1
M_pa161_p	1,2-dihexadec-9-enoyl-sn-glycerol 3-phosphate	C35H63O8P1	-2	1,2-dihexadec-9-enoyl-sn-glycerol 3-phosphate	C35H64O8P	-1
M_pa181_c	1,2-dioctadec-11-enoyl-sn-glycerol 3-phosphate	C39H71O8P1	-2	1,2-dioctadec-11-enoyl-sn-glycerol 3-phosphate	C39H72O8P	-1
M_pa181_p	1,2-dioctadec-11-enoyl-sn-glycerol 3-phosphate	C39H71O8P1	-2	1,2-dioctadec-11-enoyl-sn-glycerol 3-phosphate	C39H72O8P	-1
M_pac_e	Phenylacetic acid	C8H7O2	0	Phenylacetic acid	C8H7O2	-1
M_pac_p	Phenylacetic acid	C8H7O2	0	Phenylacetic acid	C8H7O2	-1
M_palmACP_c	Palmitoyl-ACP (n-C16:0ACP)	C401H633N96O143P1S3	-2	Palmitoyl-ACP (n-C16:0ACP)	C400H632N96O143PS3	-1
M_pap_c	Adenosine 3',5'-bisphosphate	C10H11N5O10P2	0	Adenosine 3',5'-bisphosphate	C10H11N5O10P2	-4
M_pheme_c	Protoheme	C34H30FeN4O4	0	Protoheme	C34FeH30N4O4	-2
M_prephthACP_c	Phthiocerol precursor bound ACP	C417H663N96O146P1S3	-1	Phthiocerol precursor bound ACP	C43H81N2O11PR	-1
M_prephth_c	Phthiocerol precursor	C32H61O5	0	Phthiocerol precursor	C32H61O5	-1
M_ptd1ino160_c	Phosphatidyl 1D myo inositol	C41H78O13P	0	Phosphatidyl 1D myo inositol	C41H79O13P	0
M_rdxo_c	Rubredoxin oxidized	Fe1S0	3	Rubredoxin oxidized	Fe	3
M_rdxr_c	Rubredoxin reduced	Fe1S0	2	Rubredoxin reduced	Fe	2
M_scys__L_c	S-Sulfo-L-cysteine	C3H6NO5S2	0	S-Sulfo-L-cysteine	C3H6NO5S2	-1
M_sufbcd_2fe2s2_c	SufBCD with two bound [2Fe-2S] clusters	O2S10Fe4R	-4	SufBCD with two bound [2Fe-2S] clusters	Fe28HO2RS10	-4
M_sufbcd_2fe2s_c	SufBCD with bound [2Fe-2S] cluster	H4O2S8Fe2R	-2	SufBCD with bound [2Fe-2S] cluster	Fe26HO2RS8	-6
M_sufbcd_4fe4s_c	SufBCD with bound [4Fe-4S] cluster	H4O2S10Fe4R	-2	SufBCD with bound [4Fe-4S] cluster	Fe28H7O2RS10	0
M_t3c11vaceACP_c	Trans-3-cis-11-vacceoyl-[acyl-carrier protein]	C402H633O143N96P1S3	-1	Trans-3-cis-11-vacceoyl-[acyl-carrier protein]	C402H632N96O143PS3	-1
M_t3c5ddeceACP_c	Trans-3-cis-5-dodecenoyl-[acyl-carrier protein]	C396H621O143N96P1S3	-1	Trans-3-cis-5-dodecenoyl-[acyl-carrier protein]	C396H620N96O143PS3	-1
M_t3c7mrseACP_c	Trans-3-cis-7-myristoleoyl-[acyl-carrier protein]	C398H625O143N96P1S3	-1	Trans-3-cis-7-myristoleoyl-[acyl-carrier protein]	C398H624N96O143PS3	-1
M_t3c9palmeACP_c	Trans-3-cis-9-palmitoleoyl-[acyl-carrier protein]	C400H629O143N96P1S3	-1	Trans-3-cis-9-palmitoleoyl-[acyl-carrier protein]	C400H628N96O143PS3	-1
M_tamocta_c	Tetra-methyl octacosanoate	C32H63O2	0	Tetra-methyl octacosanoate	C32H63O2	-1
M_tddec2eACP_c	Trans-Dodec-2-enoyl-[acyl-carrier protein]	C396H623O143N96P1S3	0	Trans-Dodec-2-enoyl-[acyl-carrier protein]	C396H621N96O143PS3	-2
M_tdeACP_c	Cis-tetradec-7-enoyl-[acyl-carrier protein] (n-C14:1)	C398H627O143N96P1S3	-1	Cis-tetradec-7-enoyl-[acyl-carrier protein] (n-C14:1)	C398H626N96O143PS3	-1
M_tdec2eACP_c	Trans-Dec-2-enoyl-[acyl-carrier protein]	C394H619O143N96P1S3	-2	Trans-Dec-2-enoyl-[acyl-carrier protein]	C394H619N96O143PS3	0
M_thex2eACP_c	Trans-Hex-2-enoyl-[acyl-carrier protein]	C390H611O143N96P1S3	0	Trans-Hex-2-enoyl-[acyl-carrier protein]	C17H29N2O8P	-1
M_tmhexc_c	Tri-methyl hexacosanoate	C29H57O2	0	Tri-methyl hexacosanoate	C29H57O2	-1
M_toct2eACP_c	Trans-Oct-2-enoyl-[acyl-carrier protein]	C392H615O143N96P1S3	0	Trans-Oct-2-enoyl-[acyl-carrier protein]	C19H34N2O8P	-2
M_toctd2eACP_c	Trans-octadec-2-enoyl-[acyl-carrier protein]	C402H635O143N96P1S3	0	Trans-octadec-2-enoyl-[acyl-carrier protein]	C402H633N96O143PS3	-2
M_tpalm2eACP_c	Trans-Hexadec-2-enoyl-[acyl-carrier protein]	C400H631O143N96P1S3	0	Trans-Hexadec-2-enoyl-[acyl-carrier protein]	C400H629N96O143PS3	-2
M_trdox_c	Oxidized thioredoxin	C6H7NO2S2R2	0	Oxidized thioredoxin	R	0
M_trdrd_c	Reduced thioredoxin	C6H9NO2S2R2	0	Reduced thioredoxin	H2R	0
M_trnaglu_c	TRNA (Glu)	C10H12N5O3R	0	TRNA (Glu)	C10H12N5O3P2R	0
M_tsul_c	Thiosulfate	HO3S2	-2	Thiosulfate	HO3S2	-1
M_tsul_e	Thiosulfate	HO3S2	-2	Thiosulfate	HO3S2	-1
M_uaagmda_e	Undecaprenyl-diphospho-N-acetylmuramoyl-(N-acetylglucosamine)-L-ala-D-glu-meso-2,6-diaminopimeloyl-D-ala-D-ala	C95H152N8O28P2	0	Undecaprenyl-diphospho-N-acetylmuramoyl-(N-acetylglucosamine)-L-ala-D-glu-meso-2,6-diaminopimeloyl-D-ala-D-ala	C95H152N8O28P2	-4
M_udcpdp_e	Undecaprenyl diphosphate	C55H89O7P2	0	Undecaprenyl diphosphate	C55H92O7P2	0
